# Supplementary material for: The pain funding gap: A database analysis of pain research funding in Canada from 2008–2023
Source: Can J Pain. 2025 May 2;9(1):2486835. doi: 10.1080/24740527.2025.2486835 (PMC12051529; doi:10.1080/24740527.2025.2486835)
Supplement: Table_S2.xlsx [file UCJP_A_2486835_SM2768.xlsx]

## Sheet: Table_S2
Name	Institution_Paid	Program Name	Competition Date	Peer Review Committee	Project Title	CIHR Contribution	Term (Years and Months)	Institute	Pain in Keywords or Title
Aardema, Frederikus	CIUSSS de l'Est-de-l'lle-de-MontrNoal-SantNo Mentale	Operating Grant	201009MOP	Psychosocial, Sociocultural & Behavioural Determinants of Health 2	Introspection and insight in non-clinical and clinical populations	205152	4 yrs 0 mth	Neurosciences, Mental Health and Addiction	No
Aardema, Frederikus; O'Connor, Kieron P	CIUSSS de l'Est-de-l'lle-de-Montréal-Santé Mentale	Project Grant	201709PJT	Psychosocial, Sociocultural & Behavioural Determinants of Health 2	Inference-Based Cognitive Therapy versus Exposure and Response Prevention for Obsessive-Compulsive Disorder: A 16-Session Randomized Controlled Trial	726750	5 yrs 0 mth	Neurosciences, Mental Health and Addiction	No
Aardema, Frederikus	CIUSSS de l'Est-de-l'lle-de-Montréal-Santé Mentale	Project Grant	202303PJT	Psychosocial, Sociocultural & Behavioural Determinants of Health	Towards remission and full recovery from obsessive-compulsive disorder: Investigating the efficacy of Inference-Based Cognitive-Behavioral Therapy when standard treatment has failed	937125	6 yrs 0 mth	Neurosciences, Mental Health and Addiction	No
Aaron, Shawn D; Martin, James G	Ottawa Hospital Research Institute	ICRH Emerging Network Grants - Full Application	201306IEF	ICRH Emerging Network Grants - Full Application	The Canadian Respiratory Research Network: Origin and Progression of Airway Disease	4350000	5 yrs 0 mth	Circulatory and Respiratory Health	No
Aaron, Shawn D; Sin, Donald	Ottawa Hospital Research Institute	Operating Grant	201103MOP	Randomized Controlled Trials	Simvastatin Therapy for Moderate and Severe COPD (STATCOPE)	1954258	4 yrs 0 mth	Circulatory and Respiratory Health	No
Aaron, Shawn D	Ottawa Hospital Research Institute	Operating Grant	201103MOP	Health Services Evaluation & Interventions Research 2	Strategies to Improve Diagnosis and Treatment of Asthma in Canadians	935738	5 yrs 0 mth	Circulatory and Respiratory Health	No
Aaron, Shawn D; Sin, Donald	Ottawa Hospital Research Institute	Operating Grant	201010MOP	Randomized Controlled Trials	Simvastatin Therapy for Moderate and Severe COPD (STATCOPE)	100000	1 yr 0 mth	Circulatory and Respiratory Health	No
Aaron, Shawn D; Pakhale, Smita; Stacey, Dawn; Vandemheen, Katherine L	Ottawa Hospital Research Institute	Operating Grant: Knowledge to Action	200910KAL	Operating Grant: Knowledge to Action	Dissemination and Implementation of a Lung Transplant Decision Aid	171938	2 yrs 0 mth	Circulatory and Respiratory Health	No
Aaron, Shawn D	Ottawa Hospital Research Institute	Foundation Grant	201610FDN	Foundation Grant	Identification of Undiagnosed Airflow Obstruction in the Canadian Population: Diagnostic and Management Strategies	4152573	7 yrs 0 mth	Circulatory and Respiratory Health	No
Abadie, Valerie; Barreiro, Luis B	Centre hospitalier universitaire Sainte-Justine (Montréal, Québec)	Catalyst Grant: Environments, Genes and Chronic Disease	201304CEN	Catalyst Grant: Environments, Genes and Chronic Disease	Deciphering the pathways associated with tissue destruction in celiac disease	99967	1 yr 0 mth	Infection and Immunity	No
Abadie, Valerie	Centre hospitalier universitaire Sainte-Justine (Montréal, Québec)	Project Grant	201610PJT	Project Grant Competition	The role of intestinal B cell responses in celiac disease	585225	5 yrs 0 mth	Nutrition, Metabolism, and Diabetes	No
Abbasgholizadeh Rahimi, Samira	McGill University	Project Grant - PA: Patient-Oriented Research: Early-Career Investigator	201909PJM	Health Services Evaluation & Interventions Research 3	Xi-Care: eXplainable intelligent system for Cardiovascular disease management among women in primary Care	100000	1 yr 0 mth	Health Services and Policy Research	No
Abbasi Nejad Enger, Shirin; Alfieri, Joanne; Seuntjens, Jan P; Vuong, Te	Research Institute of the McGill University Health Centre	Collaborative Health Research Projects (NSERC partnered)	201711CPG	Collaborative Health Research Projects - NSERC Partnered	Novel Delivery System for High Dose Rate Intensity Modulated Brachytherapy with Yb-169 as a Radiation Source	245475	3 yrs 0 mth	Cancer Research	No
Abbasi Nejad Enger, Shirin; Therriault-Proulx, Francois; Reinhold, Caroline	McGill University	Collaborative Health Research Projects (NSERC partnered)	201910CPG	Collaborative Health Research Projects - NSERC Partnered	Development of a non-invasive positron detector to measure the arterial input function for pharmacokinetic modelling in dynamic positron emission tomography imaging	1214556	3 yrs 0 mth	Cancer Research	No
Abdullah, Kawsari; Plint, Amy C	Children's Hospital of Eastern Ontario Research Institute Inc	Op Grant: Data Analysis - Reproductive, Maternal, Child and Youth Health	201910DA5	Data Analysis Using Existing Databases and Cohorts	Evaluating the risk of asthma at age 5 and 10 years in children diagnosed with bronchiolitis during infancy - a study merging emergency department-based clinical data from the Canadian Bronchiolitis Epinephrine Steroid Trial (CanBEST), and the Bronchiolitis Severity Cohort (BSC) study to routinely collected provincial health administrative databases (HAD).	74925	1 yr 0 mth	Human Development, Child and Youth Health	No
Abdul Sater, Ali	York University (Toronto, Ontario)	Project Grant	201809PJT	Immunology & Transplantation	Dissecting the role of TRAF1 in regulating linear ubiquitination and the impact on inflammatory diseases	803250	5 yrs 0 mth	Infection and Immunity	No
Abel, Krystine	Centre for Addiction and Mental Health (Toronto)	Indigenous Gender and Wellness Development Grants	201910IWD	Indigenous Gender and Wellness Development Grants	Knowledge Circles to Understand Indigenous 2SLGBTQ Inclusion in the Mental Health and Addictions System in Ontario: Dialogues to Explore a 2SLGBTQ Training Program	35000	1 yr 0 mth	Indigenous Peoples' Health	No
Abelson, Julia; Levin, Leslie	McMaster University	Healthcare Renewal Policy Analysis	201209HRA	Healthcare Renewal Policy Analysis	Strengthening Governance and Accountability in Ontario Health Technology Assessment: A Framework for Public Engagement	130907	1 yr 0 mth	Health Services and Policy Research	No
Abelson, Julia; Vanstone, Meredith	McMaster University	Project Grant	201903PJT	Health Policy & Systems Management Research	Examining patient partner and advisor roles in the Canadian health system: a mixed-methods policy analysis	329104	3 yrs 0 mth	Health Services and Policy Research	No
Abelson, Julia	McMaster University	Operating Grant: Patient-Oriented Research Impact Assessment Grants	201910POI	Operating Grant : POR Impact Assessment	Impacts of Patient-Oriented Pain Research (IPOPR): A case study of the iCanCope with Pain Project	49998	1 yr 0 mth	Human Development, Child and Youth Health	Yes
Abenhaim, Haim A	CIUSSS de Centre-Ouest-de-l'Ile-de-Montréal-Jewish General	Operating Grant	201209MOP	Public, Community & Population Health	Are Cesarean Deliveries Associated with a Long-Term Increased Risk of Small Bowel Obstruction?	156813	2 yrs 0 mth	Gender and Health	No
Abenhaim, Haim A	CIUSSS de Centre-Ouest-de-l'Ile-de-Montréal-Jewish General	Operating Grant	201309MOP	Randomized Controlled Trials 2	Progesterone for the Prevention of Miscarriage in Women with First Trimester Bleeding: Double Blind, Placebo-Controlled Randomized Trial	1077519	4 yrs 0 mth	Gender and Health	No
Abidi, Samina R; MacDonald, Lisa G; Vallis, Micheal T	Dalhousie University (Nova Scotia)	Catalyst Grant: eHealth Innovations	201210CEH	e-Health Innovation Partnership Program (eHIPP)	D-WISE - A Diabetes Web-Centric Information and Support Environment: An E-health Solution Operationalizing Behaviour Change Models and Clinical Guidelines for Patient-centered Diabetes Self-management	99905	1 yr 0 mth	Health Services and Policy Research	No
Abidi, Samina R; Abidi, Syed S; Sweeney, Ellen	Dalhousie University (Nova Scotia)	Catalyst Grant: CPHO Report - General Pool	202205FO4	Catalyst Grant : Chief Public Health Officer (CPHO) Report 2023	Digital Health and Artificial Intelligence based Platform for Early Chronic Disease Risk Assessment and Prediction to Improve Population Health	99970	1 yr 0 mth	Population and Public Health	No
Abidi, Syed S	Dalhousie University (Nova Scotia)	Catalyst Grant: Biomedical & Clinical Approaches to Improving Quality of Life	200903SUR	Catalyst Grant: Biomedical & Clinical Approaches to Improving Quality of Life	An Integrated Knowledge Management Framework for Supporting Young Cancer Survivors	86239	1 yr 0 mth	Cancer Research	No
Abidi, Syed S; Christie, Sean D	Dalhousie University (Nova Scotia)	Catalyst Grant: Personalized Health Catalyst Grants	201706PCG	Personalized Health - predictive analytic models	Predictive Modeling to Predict Personalized Spinal Surgery Outcomes: A Data-Driven e-Health Platform for Informed and Shared Decision Making to Triage Spinal Surgeries	199408	2 yrs 0 mth	Neurosciences, Mental Health and Addiction	Yes
Abizaid, Alfonso	Carleton University (Ottawa)	Operating Grant	201503MOP	Behavioural Sciences - A: Neurobiological Basis of Behavioural Processes	Stress and Obesity: the Ghrelin connection	613780	5 yrs 0 mth	Neurosciences, Mental Health and Addiction	No
Abizaid, Alfonso	Carleton University (Ottawa)	Operating Grant	201003MOP	Behavioural Sciences - A: Neurobiological Basis of Behavioural Processes	Stress and Obesity: the Ghrelin connection	543716	5 yrs 0 mth	Neurosciences, Mental Health and Addiction	No
Abizaid, Alfonso	Carleton University (Ottawa)	Operating Grant - PA: INMHA (bridge funding)	200809INO	Behavioural Sciences - A: Neurobiological Basis of Behavioural Processes	Stress and Obesity: the Ghrelin connection	84923	1 yr 0 mth	Neurosciences, Mental Health and Addiction	No
Abizaid, Alfonso	Carleton University (Ottawa)	Project Grant	202104PJT	Behavioural Sciences - A: Neurobiological Basis of Behavioural Processes	Ghrelin at the intersection of stress and metabolism	726750	5 yrs 0 mth	Neurosciences, Mental Health and Addiction	No
Abolmaesumi, Purang	University of British Columbia	Operating Grant	201103MOP	Medical Physics & Imaging	Needle Guidance System for Neuraxial Analgesia and Anesthesia	449365	4 yrs 0 mth	Musculoskeletal Health and Arthritis	Yes
Abolmaesumi, Purang	University of British Columbia	Collaborative Health Research Projects (NSERC partnered)	201110CPG	Collaborative Health Research Projects - NSERC Partnered	Real time guidance surgical navigation system for scaphoid fracture fixation	209350	3 yrs 0 mth	Unable to Allocate	No
Abolmaesumi, Purang; Black, Peter C	University of British Columbia	Project Grant	201803PJT	Medical Physics & Imaging	Multi-centre Temporal Ultrasound Image Analysis for Prostate Cancer Diagnosis	1158976	5 yrs 0 mth	Cancer Research	No
Abolmaesumi, Purang; Wodlinger, Brian; Black, Peter C	University of British Columbia	Collaborative Health Research Projects (NSERC partnered)	201910CPG	Collaborative Health Research Projects - NSERC Partnered	Next Generation Micro-ultrasound Technology for Detection and Monitoring of Prostate Cancer	279550	3 yrs 0 mth	Cancer Research	No
Abolmaesumi, Purang; Tsang, Michael Y; Tsang, Teresa S	University of British Columbia	Project Grant	202203PJT	Medical Physics & Imaging	Automatic Assessment of Aortic Stenosis with Point of Care Ultrasound	1005976	5 yrs 0 mth	Aging	No
Abonyi, Sylvia; Oosman, Sarah N	University of Saskatchewan	Operating Grant	201403MOP	Aboriginal Peoples' Health	Wuskiwiy-tan! Let's Move! Aging well in a northern Saskatchewan Métis Community	1253649	5 yrs 0 mth	Indigenous Peoples' Health	No
Abou Elela, Sherif	Université de Sherbrooke	Operating Grant	201203MOP	Biochemistry & Molecular Biology - B	Mechanisms of RNase III-dependent regulation of gene expression	768956	5 yrs 0 mth	Genetics	No
Abou Elela, Sherif	Université de Sherbrooke	Project Grant	201809PJT	Biochemistry & Molecular Biology - B	Mechanisms and targets of intron dependent regulation of cell growth and adaptation to starvation	921825	5 yrs 0 mth	Genetics	No
Abou Elela, Sherif	Université de Sherbrooke	Project Grant	202209PJT	Molecular & Cellular Biology of Cancer	Targets and function of cancer associated H/ACA snoRNA	887400	5 yrs 0 mth	Cancer Research	No
Abou Mehrem, Ayman I; Alshaikh, Belal N; Aziz, Khalid; Benzies, Karen M; Johnson, David W; Shah, Prakeshkumar; Toye, Jennifer M	University of Calgary	Project Grant	202104PJT	Randomized Controlled Trials	Alberta (AB) Collaborative Quality Improvement Strategies to Improve Outcomes of Preterm Infants 32 - 36 Weeks' Gestation: A Stepped-Wedge Cluster Randomized Trial (ABC-QI Trial)	765000	4 yrs 0 mth	Human Development, Child and Youth Health	No
Abraham, Ninan	University of British Columbia	Operating Grant - Priority Announcement: Infection and Immunity (Bridge Funding)	201203III	Immunology & Transplantation	IL-7 in Lymphocyte Development and Immunity.	100000	1 yr 0 mth	Infection and Immunity	No
Abraham, Ninan	University of British Columbia	Operating Grant	201209MOP	Immunology & Transplantation	IL-7 in Lymphocyte Development and Immunity.	708740	5 yrs 0 mth	Infection and Immunity	No
Abraham, Ninan	University of British Columbia	Project Grant	201709PJT	Immunology and Transplantation 2	CD127 in the development and function of Type 2 Innate Lymphoid Cells (ILC2s).	1036575	5 yrs 0 mth	Infection and Immunity	No
Abrahamowicz, Michal M; Bérard, Anick; Bernatsky, Sasha R; Hohl, Corinne M; Lacaille, Diane V; Levesque, Linda E; Levy, Adrian R; Moride, Yola; Pilote, Louise	Research Institute of the McGill University Health Centre	Team Grant: DSEN Coll Centre for Prospective Studies -Comparative Effectiveness	201405TD3	DSEN Collaborating Centres	Canadian Network for Advanced Interdisciplinary Methods for Prospective Studies of Drug Safety and Effectiveness	1242000	5 yrs 0 mth	Population and Public Health	No
Abrahamowicz, Michal M; Bernatsky, Sasha R; Lacaille, Diane V; Levy, Adrian R; Moride, Yola; Pilote, Louise	Research Institute of the McGill University Health Centre	Team Grant: DSEN Coll Centre for Prospective Studies -Comparative Effectiveness	201106TD3	Team Grant: DSEN Collaborating Centre for Prospective Studies	Developing Advanced Methods for Population-Based Comparative Effectiveness Studies	950000	3 yrs 0 mth	Health Services and Policy Research	No
Abrahamowicz, Michal M	Research Institute of the McGill University Health Centre	Operating Grant	201103MOP	Public, Community & Population Health	New Statistical Methods for Population-based Studies of Comparative Effectiveness and Safety of Medications: Development, Validation and Applications	695137	5 yrs 0 mth	Population and Public Health	No
Abrahamowicz, Michal M	Research Institute of the McGill University Health Centre	Project Grant	201603PJT	Project Grant Competition	New statistical methods for cohort studies of adverse effects of medications	753035	5 yrs 0 mth	Population and Public Health	No
Abrahamowicz, Michal M	Research Institute of the McGill University Health Centre	Project Grant	202109PJT	Public, Community & Population Health 2	New statistical methods for population-based studies of time-varying drug exposures: development, validation, and real-world analyses of drug safety and effectiveness	481950	3 yrs 0 mth	Population and Public Health	No
Abraham, Sheela A	Queen's University (Kingston, Ontario)	Project Grant	202010PJT	Cancer Biology & Therapeutics 2	Elucidating the role extracellular vesicles play in leukaemogenesis	1071000	5 yrs 0 mth	Cancer Research	No
Abrahamyan, Lusine; Horlick, Eric; Kaul, Padmaja R	University Health Network (Toronto)	Project Grant	202309PJT	Health Services Evaluation & Interventions Research 3	Using Administrative Health Data to Understand Readmissions after Early Discharge following Transcatheter Congenital Heart Disease Interventions in Canada	382500	2 yrs 0 mth	Health Services and Policy Research	No
Abramovich, Alex	Centre for Addiction and Mental Health (Toronto)	Project Grant	202203PJT	Gender, Sex & Health	Identifying and Examining Health Outcomes and Healthcare Utilization Among Transgender Adolescents and Youth Accessing Gender-Affirming Care in Ontario: A Mixed-Methods Study	401626	3 yrs 0 mth	Gender and Health	No
Accili, Eric A	University of British Columbia	Operating Grant	201003MOP	Cell Physiology	Regulation of HCN channel opening by cyclic nucleotides	371250	3 yrs 0 mth	Circulatory and Respiratory Health	No
Acker, Jason P	Canadian Blood Services (Ottawa)	Operating Grant	201009MOP	Clinical Investigation - A: Reproduction, Maternal, Child and Youth Health	Preservation of red cells from cord blood as a new blood product for intrauterine and neonatal transfusions	209897	2 yrs 0 mth	Circulatory and Respiratory Health	No
Acker, Jason P	University of Alberta	Project Grant	201804PJT	Biomedical Engineering	Enabling liver cryopreservation by controlling ice recrystallization with small molecule inhibitors	100000	1 yr 0 mth	Infection and Immunity	No
Acker, Jason P	University of Alberta	Project Grant	202010PJT	Biomedical Engineering	Enabling liver cryopreservation by controlling ice recrystallization with small molecule inhibitors	600524	4 yrs 0 mth	Infection and Immunity	No
Ackroyd-Stolarz, Stacy A	Nova Scotia Health Authority (Halifax)	Catalyst Grant: Pilot Projects in Aging - Biological & Clinical Aspects of Aging	201009IAB	Institute of Aging Pilot Projects	The Care Imperative: Improving Patient Safety in an Aging Population	30020	1 yr 0 mth	Aging	No
Acs, .	Direct Payment	Directed Grant - Bourse Fernand-Seguin	201103DRN	Communications and Public Outreach Directed Grants	Bourse Fernand-Seguin 2011-2013	45000	3 yrs 0 mth	Health Services and Policy Research	No
Adachi, Jonathan D	McMaster University	Operating Grant	201103MOP	Medical Physics & Imaging	On the development of bone quality parameters for assessing osteoporosis using peripheral quantitative computed tomography	657828	5 yrs 0 mth	Musculoskeletal Health and Arthritis	No
Adamantidis, Antoine	CIUSSS de l'Ouest-de-l'Ile-de-Montréal-Douglas Hospital	Operating Grant	201103MOP	Behavioural Sciences - A: Neurobiological Basis of Behavioural Processes	Optogenetic dissection of hypothalamic regulation of sleep states.	772526	5 yrs 0 mth	Neurosciences, Mental Health and Addiction	No
Adam, Barry D; Bauer, Greta R; Brooks, James I	University of Windsor (Ontario)	Catalyst Grant: Infection & Immunity - HIV/AIDS Res - Biomedical/Clinical Stream	200909CI2	Catalyst Grant: Infection and Immunity	Linking Molecular and Social Cluster Analyses in HIV Transmission: Phase 1 project	96300	1 yr 0 mth	Infection and Immunity	No
Adam, Barry D; Marshall, Zack; Scheim, Ayden; Ware, Syrus M; Travers, Robb	University of Windsor (Ontario)	Operating Grant - HIV/AIDS CBR Program - General	201110CBR	HIV/AIDS Community-Based Research - General Stream (Merged)	The Trans MSM Sexual Health Study	99552	2 yrs 0 mth	Gender and Health	No
Adamko, Darryl J	University of Saskatchewan	Catalyst Grant: Personalized Health Catalyst Grants	201706PCG	Personalized Health - predictive analytic models	Improved delivery of respiratory health care services using a metabolomic approach	187000	2 yrs 0 mth	Circulatory and Respiratory Health	No
Adamo, Kristi B	Children's Hospital of Eastern Ontario Research Institute Inc	Operating Grant	201503MOP	Movement & Exercise	Does maternal physical activity affect placenta biology? A multi-tiered approach	833864	5 yrs 0 mth	Human Development, Child and Youth Health	No
Adamo, Kristi B	Children's Hospital of Eastern Ontario Research Institute Inc	Operating Grant - PA: Inst of Nutrition, Metabolism and Diabetes -Bridge Funding	201109NMD	Movement & Exercise	Activity Begins in Childhood (ABC)- a radomized controlled trial to inspire healthy active behaviour in preschoolers	100000	1 yr 0 mth	Nutrition, Metabolism, and Diabetes	No
Adamo, Kristi B	Children's Hospital of Eastern Ontario Research Institute Inc	Operating Grant	201203MOP	Movement & Exercise	Activity Begins in Childhood (ABC)- a randomized controlled trial to inspire healthy active behaviour in preschoolers	307482	2 yrs 0 mth	Nutrition, Metabolism, and Diabetes	No
Adamo, Kristi B	University of Ottawa	Project Grant	202104PJT	Clinical Investigation - A: Reproduction, Maternal, Child and Youth Health 2	SmartMoms Canada: An evaluation of a mobile app intervention to support a healthy pregnancy	439874	3 yrs 0 mth	Human Development, Child and Youth Health	No
Adamo, Kristi B	University of Ottawa	Project Grant	202309PJT	Movement & Exercise	Decoding the Dynamic Interplay of Gestational Physical Activity, Microbiome, and Metabolome in Maternal-Fetal Wellbeing	745875	5 yrs 0 mth	Human Development, Child and Youth Health	No
Adams, Evan L; Kendall, Perry; Browne, Annette J; Reading, Jeffrey L; Ward, Amanda J	Simon Fraser University (Burnaby, B.C.)	Catalyst Grant: Indigenous Approaches to Wellness Research	201701IAW	Indigenous Approaches to Wellness Research	First Nations Health and Wellness Indicator Development in British Columbia: The Role of Indigenous Knowledge	150000	0 yr 1 mth	Indigenous Peoples' Health	No
Adams, Kimberley D; Tavakoli, Mahdi	University of Alberta	Collaborative Health Research Projects (NSERC partnered)	201310CPG	Collaborative Health Research Projects - NSERC Partnered	Robotic interface with Haptic Guidance and Artificial Intelligence for People with Disabilities	166500	3 yrs 0 mth	Human Development, Child and Youth Health	No
Adams, Matthew; Galloway, Tracey L; Wilson, Kathleen J	University of Toronto	Op. Gr.:Emerging COVID-19 Res. Gaps & Priorities (July 2021) - Urban Populations	202109EG3	Operating Grant: Emerging COVID-19 Research Gaps & Priorities (July 2021)	Understanding the COVID-19 Journeys and Vaccine Experiences of Racialized and Immigrant Communities in the Greater Toronto Area	199000	1 yr 0 mth	Population and Public Health	No
Adamson, Robert B	Dalhousie University (Nova Scotia)	Collaborative Health Research Projects (NSERC partnered)	201110CPG	Collaborative Health Research Projects - NSERC Partnered	A high-efficiency ultrasonic power link for implantable medical devices	216881	3 yrs 0 mth	Unable to Allocate	No
Adamson, Robert B; Bance, Manohar L	Dalhousie University (Nova Scotia)	Collaborative Health Research Projects (NSERC partnered)	201610CPG	Collaborative Health Research Projects - NSERC Partnered	Optical coherence tomography of the middle ear	337717	3 yrs 0 mth	Aging	No
Adamson, Robert B	Dalhousie University (Nova Scotia)	Project Grant	202109PJT	Medical Physics & Imaging	Clinical optical coherence tomography of the middle ear	313652	4 yrs 0 mth	Human Development, Child and Youth Health	No
Adamson, S. Lee	Sinai Health System (Toronto)	Operating Grant	200809MOP	Endocrinology	Role of placental VEGF-A and FLT1/sFLT1 in placental vascularity, fetal growth, and maternal function in mice	1028010	5 yrs 0 mth	Human Development, Child and Youth Health	No
Adams, Scott J; McKinney, Veronica; Mendez, Ivar M	Saskatchewan Health Authority	Project Grant	202309PJT	Indigenous Health Research	Improving Access to Culturally Rooted Diagnostic Imaging Services in Rural and Remote Indigenous Communities	1323452	4 yrs 0 mth	Indigenous Peoples' Health	No
Adeli, Khosrow	Hospital for Sick Children (Toronto)	Operating Grant	201010MOP	Social & Developmental Aspects of Children's & Youth's Health	CALIPER: Closing the Gaps in Pediatric Reference Intervals	100000	1 yr 0 mth	Human Development, Child and Youth Health	No
Adeli, Khosrow	Hospital for Sick Children (Toronto)	Operating Grant: Industry-partnered Collaborative Research - Rx&D partner	201103IRO	Industry Partnered Collaborative Research	CALIPER: A Canadian Initiative to Close the Critical Gaps in Pediatric Reference Intervals	66667	1 yr 0 mth	Human Development, Child and Youth Health	No
Adeli, Khosrow; Lu, Jianxin	Hospital for Sick Children (Toronto)	China-Canada Joint Health Research Initiative	201103CCI	China-Canada Joint Health Research Initiative - Grants Program	Molecular Mechanisms of Hepatic and Intestinal Insulin Resistance: Role of Mesenteric Fat and Ceramides	225000	3 yrs 0 mth	Nutrition, Metabolism, and Diabetes	No
Adeli, Khosrow	Hospital for Sick Children (Toronto)	Operating Grant	201103MOP	Social & Developmental Aspects of Children's & Youth's Health	CALIPER: A Canada-Wide Initiative to Close the Critical Gaps in Pediatric Reference Intervals	789727	4 yrs 0 mth	Human Development, Child and Youth Health	No
Adeli, Khosrow	Hospital for Sick Children (Toronto)	Operating Grant: Industry-partnered Collaborative Research - Rx&D partner	201003IRO	Industry Partnered Collaborative Research	Establishment of A New Database of Pediatric Laboratory Reference Intervals for Biomarkers of Pediatric Disease	66196	1 yr 0 mth	Human Development, Child and Youth Health	No
Adeli, Khosrow	Hospital for Sick Children (Toronto)	Operating Grant	200909MOP	Diabetes, Obesity, Lipid & Lipoprotein Disorders	Mechanisms of intestinal lipoprotein overproduction in insulin resistant states	813990	5 yrs 0 mth	Nutrition, Metabolism, and Diabetes	No
Adeli, Khosrow	Hospital for Sick Children (Toronto)	Foundation Grant	201509FDN	Foundation Grant	Fundamental and Translational Studies of Diabetic Dyslipidemia in Insulin Resistant States	2838143	7 yrs 0 mth	Nutrition, Metabolism, and Diabetes	No
Adeli, Khosrow	Hospital for Sick Children (Toronto)	Project Grant	201603PJT	Project Grant Competition	Mechanisms of Diabetic Dyslipidemia: Neuroendocrine Regulation of Intestinal Lipoprotein Metabolism in Normal and Insulin Resistance States	860064	5 yrs 0 mth	Nutrition, Metabolism, and Diabetes	No
Adesida, Adetola B	University of Alberta	Operating Grant	201209MOP	Clinical Investigation - B: Arthritis, Bone, Skin and Cartilage	Knee Meniscus Reconstruction Using Mesenchymal Stem Cells	696183	5 yrs 0 mth	Musculoskeletal Health and Arthritis	No
Adesida, Adetola B	University of Alberta	Project Grant	201803PJT	Clinical Investigation - B 2	Precision Engineering of Cartilage Grafts for Nasal Reconstruction	478126	3 yrs 0 mth	Cancer Research	No
Adesida, Adetola B	University of Alberta	Project Grant	202209PJT	Clinical Investigation - B: Arthritis, Bone, Skin and Cartilage	Towards the development of clinically implantable bioengineered human nasal cartilage grafts	722925	5 yrs 0 mth	Aging	No
Adili, Anthony; Sporta, Peter; Madden, Kim	McMaster University	Catalyst Gr: Address. Musculoskeletal Cond./Arthritis in Cnds- Joint replacement	201910AD1	Catalyst Grant: Addressing Musculoskeletal Conditions and Arthritis in Canadians	The Role of Robotics in Knee Replacement Surgery (RoboKnees): A Pilot Randomized Controlled Trial	97594	1 yr 0 mth	Musculoskeletal Health and Arthritis	No
Advani, Andrew	Unity Health Toronto	Operating Grant	201309MOP	Hematology, Digestive Disease & Kidney	JAK2 and podocytes in diabetic nephropathy.	672439	5 yrs 0 mth	Nutrition, Metabolism, and Diabetes	No
Advani, Andrew	Unity Health Toronto	Operating Grant	200903MOP	Experimental Medicine	Exploring the therapeutic potential of SDF-1 modulation in chronic kidney disease.	322652	3 yrs 0 mth	Nutrition, Metabolism, and Diabetes	No
Advani, Andrew	Unity Health Toronto	Project Grant	201610PJT	Project Grant Competition	Non-coding RNA in diabetic kidney disease	650250	5 yrs 0 mth	Nutrition, Metabolism, and Diabetes	No
Advani, Andrew	Unity Health Toronto	Project Grant	201903PJT	Hematology, Digestive Disease & Kidney	Reshaping the epigenetic landscape to improve outcomes after acute kidney injury	929476	5 yrs 0 mth	Nutrition, Metabolism, and Diabetes	No
Advani, Andrew	Unity Health Toronto	Project Grant - PA: Nutrition, Metabolism and Diabetes	202109PJ9	Hematology, Digestive Disease & Kidney	Taking the Sting out of acute kidney injury in diabetes	100000	1 yr 0 mth	Nutrition, Metabolism, and Diabetes	No
Advani, Andrew	Unity Health Toronto	Project Grant	202203PJT	Hematology, Digestive Disease & Kidney	Taking the Sting out of acute kidney injury in diabetes	1040400	5 yrs 0 mth	Nutrition, Metabolism, and Diabetes	No
Affar, El Bachir	CIUSSS Est-de-l'Ile-de- Montréal-Maisonneuve Rosemont	Operating Grant	201103MOP	Biochemistry & Molecular Biology - B	Transcriptional regulation by a novel deubiquitinase multi-protein complex	637463	5 yrs 0 mth	Cancer Research	No
Affar, El Bachir	CIUSSS Est-de-l'Ile-de- Montréal-Maisonneuve Rosemont	Catalyst Grant - CEEHRC Epigenetics, Environment & Health	201111CAP	Catalyst Grant: CEEHRC Epigenetics, Environment and Health	Characterization of novel epigenetic marks	100000	1 yr 0 mth	Genetics	No
Affar, El Bachir	CIUSSS Est-de-l'Ile-de- Montréal-Maisonneuve Rosemont	Project Grant	201803PJT	Biochemistry & Molecular Biology - B	Novel ubiquitin signaling pathways regulating ASXL family of transcription co-factors	1028926	5 yrs 0 mth	Genetics	No
Affar, El Bachir	CIUSSS Est-de-l'Ile-de- Montréal-Maisonneuve Rosemont	Project Grant	202104PJT	Cell Biology - Molecular/Fundamental	Novel regulatory mechanisms of the mammalian nuclear proteasome through liquid-liquid phase separation	952426	5 yrs 0 mth	Genetics	No
Afifi, Tracie O	University of Manitoba	Foundation Grant	201409FDN	Foundation Grant	Preventing Child Maltreatment: Changing a Child's Trajectory, Improving Health, and Strengthening Families.	883855	5 yrs 0 mth	Population and Public Health	No
Afifi, Tracie O	University of Manitoba	Operating Grant - PA: Regional Partnership Program : Manitoba	201203RPA	Social & Developmental Aspects of Children's & Youth's Health	The epidemiology of resilience following child maltreatment: An examination of protective factors across the lifespan.	46354	2 yrs 0 mth	Population and Public Health	No
Afifi, Tracie O; Tonmyr, Lil E	University of Manitoba	Op Gr:Understanding/mitigating impacts of COVID-19 on children, youth & families	202107UIP	Understanding/mitigating impacts of COVID-19 on children, youth & families	Understanding and responding to self-perceived stressors among parents and youth due to the COVID-19 pandemic: Informing an evidence-based public health approach	141720	1 yr 0 mth	Population and Public Health	No
Afifi, Tracie O	University of Manitoba	Catalyst Grant: Health Effects of Vaping	202006HEV	Catalyst Grant : Health Effects of Vaping	Vaping and health outcomes, and use of the health care system among parents and adolescents in Manitoba	99421	1 yr 0 mth	Human Development, Child and Youth Health	No
Afifi, Tracie O; Van Til, Linda D	University of Manitoba	Catalyst Grant: Cannabis and Mental Health - Veterans	202011CB3	Catalyst Grant: Cannabis and Mental Health	Cannabis and Mental Health among Veterans in Canada: Understanding the Role of Trauma and Impact on Help-Seeking.	0	1 yr 0 mth	Neurosciences, Mental Health and Addiction	No
Afifi, Tracie O	University of Manitoba	Project Grant - Priority Announcement: Population and Public Health	202309PAA	Public, Community & Population Health 2	Child Abuse, Sex, Gender Identity, Sexual Identity, Mental Health and Substance Use in Canada: A Nationally Representative Canadian Study	100000	1 yr 0 mth	Population and Public Health	No
Afifi, Tracie O	University of Manitoba	Project Grant - PA: Data Analysis Using Existing Databases and Cohorts	202109PJV	Public, Community & Population Health 2	The Impact of Adverse Childhood Experiences (ACEs) and Peer Victimization on Substance Use, Mental Disorders, and Physical Health Conditions among Adolescents and Young Adults in Manitoba: Identifying Protective Factors to Improve Health and Inform Effective Interventions.	75000	1 yr 0 mth	Population and Public Health	No
Afilalo, Jonathan	CIUSSS de Centre-Ouest-de-l'Ile-de-Montréal-Jewish General	Operating Grant	201203MOP	Clinical Investigation - D: Cardiovascular Systems	Measurement of Frailty to Identify High-Risk Elderly Patients Referred for Surgical and Transcatheter Aortic Valve Replacement	360219	4 yrs 0 mth	Circulatory and Respiratory Health	No
Afilalo, Jonathan	McGill University	Proof of Principle Program - Phase I	201209PPP	Proof of Principle	Buccal Lamin A as a Novel Biomarker for Frailty	160000	1 yr 0 mth	Aging	No
Afilalo, Jonathan	CIUSSS de Centre-Ouest-de-l'Ile-de-Montréal-Jewish General	Project Grant	201610PJT	Project Grant Competition	Protein and Exercise to Reverse Frailty in OldeR Men and women undergoing TAVR: The PERFORM-TAVR Trial	1082476	4 yrs 0 mth	Aging	No
Afilalo, Jonathan; Afilalo, Marc; Beauchet, Olivier Y	CIUSSS de Centre-Ouest-de-l'Ile-de-Montréal-Jewish General	Project Grant	201909PJT	Clinical Investigation - D: Cardiovascular Systems	Geriatric Intervention for Frail Heart Failure patients: The GIF-HF Trial	428400	4 yrs 0 mth	Circulatory and Respiratory Health	No
Afilalo, Jonathan; Muscedere, John	CIUSSS de Centre-Ouest-de-l'Ile-de-Montréal-Jewish General	Op Grant: Emerging COVID-19 Research Gaps & Priorities - Post COVID-19 condition	202104GA4	Operating Grant: Emerging COVID-19 Research Gaps & Priorities - Post COVID-19 condition	Impact of Frailty and Sarcopenia on Post-COVID Recovery	470179	1 yr 0 mth	Aging	No
Afilalo, Jonathan	CIUSSS de Centre-Ouest-de-l'Ile-de-Montréal-Jewish General	Project Grant	202209PJT	Clinical Investigation - D: Cardiovascular Systems	Opportunistic Biomarkers of Frailty in Acute Cardiac Care	587137	3 yrs 0 mth	Circulatory and Respiratory Health	No
Agarwal, Gina (Ragini); Dolovich, Lisa R; Mcdonough, Beatrice A	McMaster University	Operating Grant	201309MOP	Health Services Evaluation & Interventions Research	A Community Paramedicine Initiative for Older Adults Living in Subsidized Housing	370979	3 yrs 0 mth	Aging	No
Agarwal, Gina (Ragini); Costa, Andrew P; Price, David J; Welsford, Michelle	McMaster University	Project Grant	201610PJT	Project Grant Competition	Improving Healthcare Utilization by Frequent 911 Callers: The Community Paramedicine at Home (CP@home) Trial	462824	3 yrs 0 mth	Health Services and Policy Research	No
Agarwal, Gina (Ragini)	McMaster University	Catalyst Grant: Personalized Health Catalyst Grants	201706PCG	Personalized Health - novel e-health applications	Developing a Community Paramedicine @Home myCarePlan (myCP) app for frequent users of emergency services: Empowering clients in using appropriate healthcare resources	199494	2 yrs 0 mth	Health Services and Policy Research	No
Agarwal, Gina (Ragini)	McMaster University	Project Grant PA: Healthy Cities Research Initiative (HCRI) Data Analysis Grants	202010PJW	Social Dimensions in Aging	A retrospective cohort using multilevel modelling of administrative data to predict and prevent movement of low-income older adults from social housing into Long Term Care facilities: Development of the Keeping Low-income Older adults in Social housing hEalthy at home ('KLOSE') Tool	75000	1 yr 0 mth	Health Services and Policy Research	No
Agarwal, Sri Mahavir; Hahn, Margaret	Centre for Addiction and Mental Health (Toronto)	Project Grant	202104PJT	Behavioural Sciences - B-2	Metformin for Antipsychotic-induced Weight Gain in Adults with Intellectual Disability Study: a Double-Blind Randomized Control Trial	761175	4 yrs 6 mths	Neurosciences, Mental Health and Addiction	No
Aggarwal, Monica; Aghajafari, Fariba; Aubrey-Bassler, F. Kris; Ballem, Penny; Breton, Mylaine; de Villa, Eileen; Donovan, Catherine; Hnatiuk, Melanie; Ivers, Noah M; Katz, Alan; Martin-Misener, Ruth; Mehta, Kavita; Sampalli, Tara; Tomblin Murphy, Gail G; Upshur, Ross E; Wong, Sabrina T	University of Toronto	Op. Gr.:Emerg. COVID Res. Gaps/Priorities - Vaccine Distribution Models	202109EGB	Operating Grant: Emerging COVID-19 Research Gaps & Priorities (July 2021)	Vaccine Distribution Approaches for Equity-Deserving and At-Risk Populations during COVID-19: Best Practices and Lessons Learned in Canada	493717	1 yr 0 mth	Health Services and Policy Research	No
Aggarwal, Monica; Surani, Nadia; Aghajafari, Fariba; Contandriopoulos, Damien; Koops, Joel; Upshur, Ross E	University of Toronto	Cat Gr.: Policy Research for HST - IHSPR - Health Care Policy Res./Systems Res.	202210PO4	Policy Research for Health System Transformation	Primary Care-Led Governance Models: A Comparative Policy Analysis of three Canadian Jurisdictions	148773	1 yr 0 mth	Health Services and Policy Research	No
Agharazii, Mohsen	Université Laval	Project Grant	201903PJT	Clinical Investigation - D: Cardiovascular Systems	Arterial stiffness gradient as a new index of vascular aging: impact of blood pressure lowering medication	378676	5 yrs 0 mth	Circulatory and Respiratory Health	No
Agharazii, Mohsen; Goupil, Remi	Université Laval	Op Grant: Emerging COVID-19 Research Gaps & Priorities - Post COVID-19 condition	202104GA4	Operating Grant: Emerging COVID-19 Research Gaps & Priorities - Post COVID-19 condition	Covid-19 effects on ARTErial StIffness and vascular AgiNg (CARTESIAN) study- Canada	347260	1 yr 0 mth	Nutrition, Metabolism, and Diabetes	No
Aghazadeh, Yasaman	Institut de recherches cliniques de Montréal	Project Grant	202309PJT	Diabetes, Obesity, Lipid & Lipoprotein Disorders	Recapitulating beta cell development adjacent to the islet vascular niche to advance beta cell replacement therapies for type 1 diabetes.	1051875	5 yrs 0 mth	Nutrition, Metabolism, and Diabetes	No
Agrawal, Babita	University of Alberta	Proof of Principle Program - Phase I	201302PPP	Proof of Principle	New dual-mode antiviral agents for the treatment of hepatitis C virus infection	159984	1 yr 0 mth	Infection and Immunity	No
Agrawal, Babita	University of Alberta	Proof of Principle Program - Phase I	201202PPP	Proof of Principle	Novel cross-protective (universal) vaccine for influenza infections	159990	1 yr 0 mth	Infection and Immunity	No
Agrawal, Babita	University of Alberta	Operating Grant	200809MOP	Experimental Medicine	Immune responses and regulation in hepatitis C virus infection: Implications for immunotherapy	602481	5 yrs 0 mth	Infection and Immunity	No
Agrawal, Babita	University of Alberta	Project Grant	202003PJT	Pharmaceutical Sciences	Investigation of novel host-based approaches for the treatment of tuberculosis	787950	5 yrs 0 mth	Infection and Immunity	No
Agrawal, Babita	University of Alberta	Project Grant	201903PJT	Commercialization	Development of a novel universal (cross-protective) vaccine technology for influenza viruses	367200	3 yrs 0 mth	Infection and Immunity	No
Aguilar Valles, Argel	Carleton University (Ottawa)	Project Grant	202303PJT	Pharmacology & Toxicology	Identifying the molecular determinants of ketamine's antidepressant action	929476	5 yrs 0 mth	Neurosciences, Mental Health and Addiction	No
Ahern, Christopher A	University of British Columbia	Operating Grant	201109MOP	Cardiovascular System - A: Cells and Tissues	Basis for Calcium Regulation of Cardiac Sodium Channels	649994	5 yrs 0 mth	Circulatory and Respiratory Health	No
Ahluwalia, Amrita; Aguinaldo, Jeffrey P	Ontario HIV Treatment Network	Catalyst Grant: HIV/AIDS CBR Program - General Stream	201104CDE	HIV/AIDS Community-Based Research - General Stream (Merged)	Transitional Housing: A pilot study of its impact on housing sustainability and health outcomes of people living with HIV/AIDS in Ontario	33000	1 yr 0 mth	Infection and Immunity	No
Ahluwalia, Amrita	Ontario HIV Treatment Network	Catalyst Grant: HIV/AIDS CBR Program - General Stream	201304CDE	HIV/AIDS Community-Based Research (merged)	Women, HIV and Aging: The intersecting marginalized social identities, access to services and their impact on the quality of life.	33000	1 yr 0 mth	Gender and Health	No
Ahmad, Farah; Ledwos, Cliff	York University (Toronto, Ontario)	Catalyst Grant: eHealth Innovations	201210CEH	e-Health Innovation Partnership Program (eHIPP)	Interactive Computer-assisted Screening (iCAS) for Depression in Primary Care	89933	1 yr 0 mth	Health Services and Policy Research	No
Ahmad Khan, Faiz	Research Institute of the McGill University Health Centre	Project Grant	201603PJT	Project Grant Competition	Computer-aided detection of pulmonary tuberculosis on digital chest x-rays: its role in the detection of active tuberculosis in a high burden setting of low HIV prevalence	485456	3 yrs 0 mth	Population and Public Health	No
Ahmad Khan, Faiz; Andersson, Neil; Fletcher, Christopher; Sandy, Glenda	Research Institute of the McGill University Health Centre	Project Grant	201909PJT	Indigenous Health Research	Community Health Workers in Tuberculosis Prevention & Care Services in Nunavik	707626	3 yrs 0 mth	Indigenous Peoples' Health	No
Ahmad Khan, Faiz; Jean Louis, Frantz; Schwartzman, Kevin	Research Institute of the McGill University Health Centre	Project Grant	202109PJT	Indigenous Health Research	Chest Radiography and TB Elimination in Nunavik: novel solutions to fill gaps and strengthen regional capacity	393974	3 yrs 0 mth	Indigenous Peoples' Health	No
Ahmad Khan, Faiz	Research Institute of the McGill University Health Centre	Operating Grant - Indigenous COVID-19 Rapid Research FO - Research	202112FO1	Indigenous COVID-19 Rapid Research Funding Opportunity	Community-partnered infectious disease modeling to inform Covid-19 policies and advocacy in Nunavik	249658	1 yr 0 mth	Indigenous Peoples' Health	No
Ahmed, Sara; Feldman, Debbie	McGill University	Catalyst Grant: Primary and Community-Based Healthcare	200910PCH	Catalyst Grant: Primary and Community-Based Healthcare	Informing changes in primary healthcare service delivery: Advances in estimating longitudinal changes in patient reported outcomes	99789	1 yr 0 mth	Aging	No
Ahmed, Sara	McGill University	Catalyst Grant: Pilot Projects in Aging - Social Dimensions of Aging	201009IAD	Institute of Aging Pilot Projects - Social Dimensions	Empowering patient decision making and health management: evaluating individual preferences and willingness to adopt health information technologies.	48341	1 yr 0 mth	Aging	No
Ahmed, Sara; Bourbeau, Jean	McGill University	Operating Grant	201103MOP	Knowledge Translation Research	Maximizing the effects of self-management interventions on chronic disease outcomes: The development of a Chronic Obstructive Pulmonary Disease (COPD) web-based patient portal	336075	3 yrs 0 mth	Aging	No
Ahmed, Sara; Bourbeau, Jean; Ricard, Jacques J	Research Institute of the McGill University Health Centre	Project Grant	201604PJT	Project Grant Competition	Maximizing the effects of self-management interventions on chronic disease outcomes: implementation of a chronic disease patient health portal in primary care	100000	1 yr 0 mth	Aging	No
Ahmed, Sara; Visca, Regina; Eilayyan, Owis J	Research Institute of the McGill University Health Centre	Catalyst Grant: Analysis of CLSA Data	201809ACD	Catalyst Grant: Analysis of CLSA Data	Estimating the impact of low back pain and osteoarthritis on functional ability and quality of life in aging Canadians using structural equation modelling	69320	1 yr 0 mth	Aging	Yes
Ahmed, Sara; Dumont, France; Visca, Regina	Research Institute of the McGill University Health Centre	Op. Gr: Ev. of Interv. to Address Opioid Crisis- Non-pharm. interv. in pain mngt	201809EO1	Operating Grant :Evaluation of Interventions to Address the Opioid Crisis	An integrated interdisciplinary primary care approach to the use and misuse of opioids in chronic pain: A Feasibility and Preliminary Efficacy Study	99715	1 yr 0 mth	Health Services and Policy Research	Yes
Ahmed, Sara; Auger, Claudine; Bleau, MichËle; Starnino, Cindy; Stoopler, Gary; Thomas, Aliki	Research Institute of the McGill University Health Centre	Project Grant - Priority Announcement: Patient-Oriented Research	202109PJK	Knowledge Translation Research	Effectiveness of a customized digital platform to increase coordination of care and uptake of evidence based practices: A stepped-wedge design	100000	1 yr 0 mth	Health Services and Policy Research	No
Ahmed, Sara; Auger, Claudine; Bleau, MichËle; Lattas, Mary; Starnino, Cindy; Thomas, Aliki	Research Institute of the McGill University Health Centre	Project Grant	202203PJT	Knowledge Translation Research	Effectiveness of a customized digital platform to increase coordination of care and uptake of evidence based practices: A stepped-wedge design	757352	4 yrs 0 mth	Health Services and Policy Research	No
Ahmed, Shahid	University of Saskatchewan	Project Grant	201809PJT	Cancer Biology & Therapeutics 2	Conversion From Unresectable To Resectable Liver Metastases In Patients With Liver-Only Metastatic Colorectal Cancer Treated With FOLFOXIRI Plus Bevacizumab. The Conversion Trial.	100000	3 yrs 0 mth	Cancer Research	No
Ahmed, Sofia B	University of Calgary	Project Grant	202203PJT	Clinical Investigation - C: Digestive, Endocrine and Excretory Systems	Gender-affirming estrogen therapy and kidney function in transgender women	325124	3 yrs 0 mth	Nutrition, Metabolism, and Diabetes	No
AIDS Committee Cambridge, Kitchener & Waterloo; Cameron, Ruth; Davis, Contessa; Coleman, Todd A; Khan, Maryam; Wilson, Ciann L	Direct Payment	Catayst Grant: Community-Led Res. on LGBTQIA/2S Wellness - Medium-scale projects	202110LGM	Community-Led Research on LGBTQIA/2S Wellness	Exploring the Health, Wellness, Safety, Service Access, and Minority Stressors across the Lifecourse of 2SLGBTQ+ in the Waterloo Region, Ontario, Canada: A Mixed-Methods Ecosocial Study	90061	1 yr 0 mth	Gender and Health	No
Aikau, Hokulani K; Castleden, Heather E; Naputi, Tiara R; Newman, Carey; Quesnelle, Melissa N; te Heuheu, Lisa	University of Victoria (British Columbia)	Project Grant	202309PJT	Indigenous Health Research	Archipelagos of Indigenous-led Resurgence for Planetary Health-Proof-of-concept: Actualizing Indigenous determinants of planetary health by supporting the reciprocal relationships among Indigenous Peoples, their places, Nation, and cultural contexts, and networking and amplifying localized efforts through visiting, sharing, and trans-national Indigenous diplomacy	2295000	3 yrs 0 mth	Indigenous Peoples' Health	No
Aiken, Alice B; Brouwer, Brenda J	Queen's University (Kingston, Ontario)	Operating Grant - PA: Musculoskeletal Health, Arthritis, Skin and Oral Health	200809IMH	Biological and Clinical Aspects of Aging	Measuring Objective Changes in the Physical, Psychological, and Radiographic Status of Patients Awaiting Hip or Knee Replacement Surgery	76207	1 yr 0 mth	Musculoskeletal Health and Arthritis	No
Ailles, Laurie E	University Health Network (Toronto)	Operating Grant	201209MOP	Cancer Progression & Therapeutics 2	Tumour-Initiating Cells in Oral Cancer Patients: Predictors of Outcome and Identification of Candidate Therapeutic Targets	523091	4 yrs 0 mth	Cancer Research	No
Ailles, Laurie E	University Health Network (Toronto)	Project Grant	201611PJT	Project Grant Competition	Functional and Genetic Heterogeneity in Oral Squamous Cell Carcinoma	100000	1 yr 0 mth	Cancer Research	No
Ailles, Laurie E	University Health Network (Toronto)	Project Grant	201610PJT	Project Grant Competition	Functional and Molecular Characterization of Cancer-Associated Fibroblasts in High Grade Serous Ovarian Cancer	698445	5 yrs 0 mth	Cancer Research	No
Ailles, Laurie E; Haibe-Kains, Benjamin	University Health Network (Toronto)	Project Grant	201909PJT	Cancer Progression & Therapeutics	Prognostic Biomarkers and Novel Therapies for Oral Squamous Cell Carcinoma Patients	1051875	5 yrs 0 mth	Cancer Research	No
Ailles, Laurie E	University Health Network (Toronto)	Project Grant	202210PJT	Cancer Progression & Therapeutics	Targeting PRMT1 in Clear Cell Renal Cell Carcinoma	100000	1 yr 0 mth	Cancer Research	No
Ailles, Laurie E	University Health Network (Toronto)	Project Grant	202309PJT	Cancer Progression & Therapeutics 2	Targeting PRMT1 in Clear Cell Renal Cell Carcinoma	776475	5 yrs 0 mth	Cancer Research	No
Ainslie, Philip N	University of British Columbia	Operating Grant - Priority Announcement: Obesity	200909OOP	Movement & Exercise	Physical activity, obesity and obstructive sleep apnea	99328	1 yr 0 mth	Circulatory and Respiratory Health	No
Aita, Marilyn; Heon, Marjolaine	Centre hospitalier universitaire Sainte-Justine (Montréal, Québec)	Project Grant	202109PJT	Clinical Investigation - A: Reproduction, Maternal, Child and Youth Health	Effets d'une intervention de proximité mËre-prématuré et de calme (NeuroN-QI) sur le neurodéveloppement de nouveau-nés prématurés : un essai clinique randomisé	443700	5 yrs 0 mth	Human Development, Child and Youth Health	No
Aitken, Madison; Henderson, Joanna L	Centre for Addiction and Mental Health (Toronto)	Op Gr:Understanding/mitigating impacts of COVID-19 on children, youth & families	202107UIP	Understanding/mitigating impacts of COVID-19 on children, youth & families	Understanding Dynamics of Risk and Protective Factors and Children's Mental Health During the COVID-19 Pandemic	141613	1 yr 0 mth	Human Development, Child and Youth Health	No
Akay, Turgay	Dalhousie University (Nova Scotia)	Project Grant	201809PJT	Movement & Exercise	Sensory control of muscle synergies during walking	688500	5 yrs 0 mth	Neurosciences, Mental Health and Addiction	No
Akbari, Mohammad Reza	Women's College Hospital (Toronto)	Project Grant	201610PJT	Project Grant Competition	Investigating the Role of RECQL in Breast Cancer Susceptibility	812815	5 yrs 0 mth	Cancer Research	No
Akbari, Mohsen	University of Victoria (British Columbia)	Project Grant	201610PJT	Project Grant Competition	Monitoring and Management of Burn Injuries Using an Intelligent Multifunctional Wound Dressing	386326	3 yrs 0 mth	Musculoskeletal Health and Arthritis	No
Akbari, Mohsen	University of Victoria (British Columbia)	Project Grant	202303PJT	Commercialization	Towards commercialization of GelDerm-a smart dressing for continuous wound monitoring	332776	2 yrs 0 mth	Musculoskeletal Health and Arthritis	No
Akimenko, Marie-Andrée	University of Ottawa	Operating Grant	201309MOP	Developmental Biology	Zebrafish fin regeneration: Cellular mechanisms.	622330	5 yrs 0 mth	Musculoskeletal Health and Arthritis	No
Akimenko, Marie-Andrée	University of Ottawa	Project Grant	201903PJT	Developmental Biology	Zebrafish fin regeneration: Cellilar mechanisms.	619650	5 yrs 0 mth	Genetics	No
Akoum, Ali	Université Laval	Operating Grant	201203MOP	Clinical Investigation - A: Reproduction, Maternal, Child and Youth Health	Defective prostaglandin biosynthesis pathways and abnormal crosstalk at the endometrial/peritoneal interface: role in the pathophysiology of endometriosis.	715060	5 yrs 0 mth	Gender and Health	No
Akoum, Ali	Université Laval	Operating Grant	201110MOP	Clinical Investigation - A: Reproduction, Maternal, Child and Youth Health	Defective prostaglandin biosynthesis pathways and abnormal crosstalk at the endometrial/peritoneal interface: role in the pathophysiology of endometriosis.	100000	1 yr 0 mth	Gender and Health	No
Akoum, Ali	Université Laval	Operating Grant	200809MOP	Clinical Investigation - A: Reproduction, Maternal, Child and Youth Health	Anomalies dans le contrÙle de la réponse des cellules endométriales ‡ l'IL-1 : rÙle dans la physiopathologie de l'endométriose.	615074	5 yrs 0 mth	Gender and Health	No
Alain, Claude	Baycrest Centre for Geriatric Care (Toronto)	Operating Grant	201003MOP	Behavioural Sciences - C: Behavioural Studies, Neuroscience and Cognition	Aging and the Neural Architecture Supporting Perceptual Organization of Speech	787638	5 yrs 0 mth	Aging	No
Alain, Claude	Baycrest Centre for Geriatric Care (Toronto)	Project Grant	202203PJT	Behavioural Sciences - B: Clinical Behavioural Sciences	Leveraging Advances in Human Electrophysiology in Identifying Mild Cognitive Impairment Subtypes	378676	5 yrs 0 mth	Aging	No
Alain, Tommy; Graber, Tyson	Children's Hospital of Eastern Ontario Research Institute Inc	Project Grant - PA: Breast Cancer Research	202309PLL	Commercialization	Viralyzing transgenes to improve oncolytic immunotherapy.	100000	1 yr 0 mth	Cancer Research	No
Alain, Tommy; Graber, Tyson	Children's Hospital of Eastern Ontario Research Institute Inc	Project Grant - PA: Breast Cancer Research	202209PLL	Cancer Biology & Therapeutics	Viralyzing transgenes to improve oncolytic immunotherapy	100000	1 yr 0 mth	Cancer Research	No
Alaoui-Jamali, Moulay A	CIUSSS de Centre-Ouest-de-l'Ile-de-Montréal-Jewish General	Operating Grant - Priority Announcement: Breast Cancer	201003COP	Cancer Progression & Therapeutics 2	Investigation of the Filamin Signaling Network's Function in Cancer Progression	740235	5 yrs 0 mth	Cancer Research	No
Alaoui-Jamali, Moulay A	McGill University	Proof of Principle Program - Phase I	201102PPP	Proof of Principle	Triple Targeted Kinase Inhibitors Capable of Inhibiting Breast Cancer Metastases	160000	1 yr 0 mth	Cancer Research	No
Alaoui-Jamali, Moulay A	CIUSSS de Centre-Ouest-de-l'Ile-de-Montréal-Jewish General	Operating Grant - PA: Institute of Cancer Research (bridge funding)	200909IC3	Cancer Progression & Therapeutics	Molecular and Translational Studies of Filamin Signaling Network in Invasive Cancer	100000	1 yr 0 mth	Cancer Research	No
Alaoui-Jamali, Moulay A	CIUSSS de Centre-Ouest-de-l'Ile-de-Montréal-Jewish General	Operating Grant	200903MOP	Pharmaceutical Sciences	Discovery and Validation of Pharmacological Probes for Understanding Protein-Protein Interactions of Focal Adhesion Signalling in Invasive Cancer Cells	552746	4 yrs 0 mth	Cancer Research	No
Alaoui-Jamali, Moulay A	CIUSSS de Centre-Ouest-de-l'Ile-de-Montréal-Jewish General	Project Grant	202104PJT	Pharmaceutical Sciences	Characterization and therapeutic implication of a novel class of PKC-theta inhibitors selectively targeting undifferentiated cancer cells expressing stem cell markers	906526	5 yrs 0 mth	Cancer Research	No
AlarcÛn, Emilio I; Suuronen, Erik	Ottawa Heart Institute Research Corporation (Ontario)	Project Grant	201610PJT	Project Grant Competition	Multilayer Hybrid Biomaterial for Treatment of Diabetic Foot Ulcers	367200	4 yrs 0 mth	Nutrition, Metabolism, and Diabetes	No
Alary, Michel	Université Laval	Foundation Grant	201409FDN	Foundation Grant	Vers des approches plus efficientes en prévention du VIH et en santé reproductive au travers une approche d'équité en santé: programme de recherche interventionnelle chez les femmes travailleuses du sexe en Afrique de l'Ouest.	4641090	7 yrs 0 mth	Population and Public Health	No
Alary, Michel; Akinocho, Evelyne; Kpatchavi, Adolphe C	Université Laval	Operating Grant: Programmatic Grants to tackle health and health equity	201103ROH	Programmatic Grant in Health and Health Equity	Travail du sexe, marginalisation et santé : approches de recherche visant l'équité en santé en contexte prostitutionnel béninois	1970271	5 yrs 0 mth	Population and Public Health	No
Alavi, Nazanin; Simpson, Alexander I	Queen's University (Kingston, Ontario)	Team Grant: Mental Wellness in Public Safety Team Grants	201911MWP	Team Grant: Mental Wellness in Public Safety Team Grants - Full Application	Delivering online cognitive behavioural therapy (iCBT) to address mental health challenges in correctional officers and other public safety personnel	860000	3 yrs 0 mth	Neurosciences, Mental Health and Addiction	No
Al-Awar, Rima S	Ontario Institute for Cancer Research (Toronto, Ontario)	Project Grant	202010PJT	Pharmaceutical Sciences	The Discovery and Optimization of NUAK Inhibitors: A Novel Approach to Target Hippo Pathway Driven Cancers	520199	3 yrs 0 mth	Cancer Research	No
Alba, Ana Carolina	University Health Network (Toronto)	Project Grant	202303PJT	Health Services Evaluation & Interventions Research	Referral pattern and risk profiles of heart failure patients followed in family practice	436050	3 yrs 0 mth	Circulatory and Respiratory Health	No
Albensi, Benedict C	University of Manitoba	Project Grant	201809PJT	Gender, Sex & Health	Sex-based differences associated with mitochondrial dysfunction in Alzheimer's disease	725985	5 yrs 0 mth	Gender and Health	No
Alberga, Angela S; Cook, Jocelynn L; Cohen, Tamara R	Concordia University (Montreal, Quebec)	Operating Grant: ECI grants in Maternal, Reproductive, Child & Youth Health	202102MRC	Operating Grant: New Investigator Grants in Maternal, Reproductive, Child & Youth Health	Conversation Cards for Moms: A mixed methods study to create and evaluate a new clinical tool for use in maternity care settings	105000	3 yrs 0 mth	Human Development, Child and Youth Health	No
Albert, Paul R	University of Ottawa	Operating Grant	201103MOP	Pharmacology & Toxicology	Transcriptional regulators of the 5-HT1A receptor gene	769398	5 yrs 0 mth	Neurosciences, Mental Health and Addiction	No
Albert, Paul R	University of Ottawa	Operating Grant	201203MOP	Pharmacology & Toxicology	Coupling domains of the 5-HT1A receptor	517660	5 yrs 0 mth	Neurosciences, Mental Health and Addiction	No
Albert, Paul R	Ottawa Hospital Research Institute	Project Grant	201909PJT	Pharmacology & Toxicology	Overcoming resistance to antidepressant treatment	791775	5 yrs 0 mth	Neurosciences, Mental Health and Addiction	No
Alberts, Nicole M; Whitlock, James; Jibb, Lindsay	Concordia University (Montreal, Quebec)	Op Gr:Understanding/mitigating impacts of COVID-19 on children, youth & families	202107UIP	Understanding/mitigating impacts of COVID-19 on children, youth & families	Impact of the COVID-19 pandemic on the psychosocial health of children with cancer, survivors, and family caregivers: A pan-Canadian study of issues and solutions	149750	1 yr 0 mth	Human Development, Child and Youth Health	Yes
Alda, Martin	Nova Scotia Health Authority (Halifax)	Project Grant	201903PJT	Behavioural Sciences - B: Clinical Behavioural Sciences	Clinical and genetic factors in response to treatment of bipolar disorder	753526	5 yrs 0 mth	Neurosciences, Mental Health and Addiction	No
Aldape, Kenneth	University Health Network (Toronto)	Operating Grant: Targeting High Fatality Cancers - Innovation Grant	201601TFC	Targeting High Fatality Cancers Innovation Grant	Discovery of molecular targets for treatment of clinically malignant meningioma	99997	1 yr 0 mth	Cancer Research	No
Alexander, Robert T	University of Alberta	Operating Grant	201403MOP	Hematology, Digestive Disease & Kidney	Sodium, Claudin-14 and the (Patho)Physiology of (Hyper)Calciuria and Kidney Stone Formation	713608	5 yrs 0 mth	Nutrition, Metabolism, and Diabetes	No
Alexander, Robert T	University of Alberta	Operating Grant-PA: INMD Start Up Funds (bridge funding) - Clinician Scientists	201303PCL	Hematology, Digestive Disease & Kidney	Sodium, Claudin-14 and the (Patho)Physiology of (Hyper)Calciuria and Kidney Stone Formation	100000	1 yr 0 mth	Nutrition, Metabolism, and Diabetes	No
Alexander, Robert T	University of Alberta	Operating Grant	201003MOP	Experimental Medicine	A transport metabolon in the apical membrane of the proximal tubule alters sodium and water (re)absorption	319296	3 yrs 0 mth	Nutrition, Metabolism, and Diabetes	No
Alexander, Robert T	University of Alberta	Project Grant	201903PJT	Hematology, Digestive Disease & Kidney	Calcium Sensing Receptor (CaSR) Signaling in the Thick Ascending Limb (TAL): Delineating the Pathways Perturbed in Kidney Stone Formers	952426	5 yrs 0 mth	Nutrition, Metabolism, and Diabetes	No
Alexander, Robert T	University of Alberta	Project Grant - PA: Nutrition, Metabolism and Diabetes	202309PJ9	Clinical Investigation - C: Digestive, Endocrine and Excretory Systems	Leveraging a large cohort of patients with a unique, frequent renal sodium phosphate cotransporter, SLC34A3, pathogenic variation to understand and treat osteoporosis and kidney stones	100000	1 yr 0 mth	Nutrition, Metabolism, and Diabetes	No
Alfieri, Carolina	Centre hospitalier universitaire Sainte-Justine (Montréal, Québec)	Proof of Principle Program - Phase I	201402PPP	Proof of Principle	Development of a peptide mimetic vaccine for prevention of Epstein-Barr virus infectious mononucleosis and related cancers.	159612	1 yr 0 mth	Infection and Immunity	No
Algar, Walter R; Williams, Karla	University of British Columbia	Project Grant	202010PJT	Biomedical Engineering	Materials and Technologies for Highly Sensitive Biomarker Analysis of Extracellular Vesicles Toward Cancer Diagnostics	367200	3 yrs 0 mth	Cancer Research	No
Alhazzani, Waleed; Cook, Deborah J; Parhar, Ken Kuljit S; Stelfox, Henry T; Weatherald, Jason	McMaster University	Operating Grant: COVID-19 Rapid Research Funding Opportunity - Therapeutics	202005VR3	COVID-19 Rapid Research - Therapeutics	Awake Prone Position in Hypoxemic Patients with Coronavirus Disease 19	1089205	0 yr 6 mths	Circulatory and Respiratory Health	No
Alibhai, Shabbir M	University Health Network (Toronto)	Operating Grant	201303MOP	Psychosocial, Sociocultural & Behavioural Determinants of Health 2	An RCT and economic analysis of three exercise delivery methods in men with prostate cancer on ADT	781091	5 yrs 0 mth	Cancer Research	No
Alibhai, Shabbir M; Allatt, Debora; Culos-Reed, S.Nicole; Perruzza, Fred	University Health Network (Toronto)	Catalyst Grant: SPOR Innovative Clinical Trials (iCT)	201609SCT	Catalyst Grant SPOR Innovative Clinical Trials	Preference-based trials of behavioural interventions: the case of exercise in men with prostate cancer	99231	1 yr 0 mth	Cancer Research	No
Alibhai, Shabbir M; Emmenegger, Urban; Puts, Maria (Martine) T	University Health Network (Toronto)	Project Grant - Priority Announcement: Patient-Oriented Research	202203PJK	Health Services Evaluation & Interventions Research 2	TOward a comPrehensive supportive Care intervention for Older men with metastatic Prostate cancer: a pilot RCT and process evaluation (TOPCOP3)	100000	1 yr 0 mth	Health Services and Policy Research	No
Ali, Samina	University of Alberta	Catalyst Grant: Post Market Drug Safety and Effectiveness	201110DSA	Catalyst Grant: Post Market Drug Safety and Effectiveness	The Changing Face of Children's Pain Management: Using Genomics to Inform Safe and Effective Prescription Practices.	100000	1 yr 0 mth	Human Development, Child and Youth Health	Yes
Ali, Samina	University of Alberta	Catalyst Grant: Post Market Drug Safety and Effectiveness	200910DSA	Catalyst Grant: Post Market Drug Safety and Effectiveness	Using Genomics to Address Drug Safety in Children With Traumatic Injury: An Innovative Approach to a Common Problem.	99848	1 yr 0 mth	Human Development, Child and Youth Health	Yes
Ali, Shehzad; Lee, Karen M; Sander, Beate H	University of Western Ontario	Project Grant	202209PJT	Health Policy & Systems Management Research	Re-engineering health policy decision-making for equitable allocation of resources	439876	4 yrs 0 mth	Health Services and Policy Research	No
Ali, Shehzad; Biro, Suzanne C	University of Western Ontario	Catalyst Grant: Quadruple Aim and Equity	202110QAE	Catalyst Grant : Quadruple Aim and Equity	Monitoring inequities in the utilization of preventative services at the local decision-making level: developing a practical approach using cancer screening data in Ontario	99919	1 yr 0 mth	Population and Public Health	No
Ali, Suhad	McGill University	Operating Grant	201103MOP	Gender, Sex & Health	A Molecular and Mechanistic Investigation into the Benefits of Breastfeeding in Women's Health	647669	5 yrs 0 mth	Gender and Health	No
Ali, Suhad	McGill University	Operating Grant	201103MOP	Endocrinology	Role of SHP-2 in Prolactin Hormone Signaling in Mammary Epithelial Cell Differentiation and Morphogenesis	669458	5 yrs 0 mth	Nutrition, Metabolism, and Diabetes	No
Ali, Suhad	Research Institute of the McGill University Health Centre	Operating Grant - PA: Inst of Nutrition, Metabolism and Diabetes -Bridge Funding	200809NMD	Endocrinology	Regulation of Prolactin Signaling by Protein Tyrosine Phosphatases	100000	1 yr 0 mth	Nutrition, Metabolism, and Diabetes	No
Ali, Suhad	Research Institute of the McGill University Health Centre	Project Grant	202003PJT	Gender, Sex & Health	Molecular and Mechanistic Investigations of the Role of Prolactin in Women's Health: A Focus on Breast Morphogenesis and Suppression of Tumorigenesis	940950	5 yrs 0 mth	Gender and Health	No
Ali, Suhad	Research Institute of the McGill University Health Centre	Project Grant	202209PJT	Pharmacology & Toxicology	Pharmacological Targeting of Adenosine-to-Inosine (A-to-I) RNA Editing in Aggressive Breast Cancer Subtypes	1036575	5 yrs 0 mth	Cancer Research	No
Ali, Syed H; Kurasawa, Fuyuki	York University (Toronto, Ontario)	Operating Grant: COVID-19 - Social dynamics, communication and trust	202002OV6	Canadian 2019 Novel Coronavirus (2019-nCoV) Rapid Research	COVID-19's Informational Virus: Analyzing the Viral Character and Effects of Social Media Misinformation	308183	2 yrs 0 mth	Population and Public Health	No
Allan, Alison L	University of Western Ontario	Project Grant	202010PJT	Cancer Progression & Therapeutics 2	Influence of breast cancer-derived extracellular vesicles (BCEVs) on lung metastasis of triple negative breast cancer	872100	5 yrs 0 mth	Cancer Research	No
Allan, Douglas W	University of British Columbia	Operating Grant	201303MOP	Genetics	Maintenance of transcriptional networks in mature and aging neurons	746824	5 yrs 0 mth	Genetics	No
Allan, Douglas W	University of British Columbia	Operating Grant	200903MOP	Developmental Biology	Target-Dependent Neuronal Differentiation in Drosophila	684190	5 yrs 0 mth	Neurosciences, Mental Health and Addiction	No
Allan, Douglas W	University of British Columbia	Project Grant	201603PJT	Project Grant Competition	Characterization of the genes and gene regulatory mechanisms that control motor neuron stability and neurotransmission in a Drosophila model.	745389	5 yrs 0 mth	Neurosciences, Mental Health and Addiction	No
Allan, Douglas W	University of British Columbia	Project Grant	202010PJT	Molecular & Cellular Neurosciences - B	Transcriptional programs of synapse maturation	856800	5 yrs 0 mth	Neurosciences, Mental Health and Addiction	No
Allard-Chamard, Hugues	Université de Sherbrooke	Project Grant - PA: Musculoskeletal Health and Arthritis - Pain	202010PYY	Clinical Investigation - B: Arthritis, Bone, Skin and Cartilage	Understanding the contribution of DICER and microRNAs to inflammatory arthritis	100000	1 yr 0 mth	Musculoskeletal Health and Arthritis	No
Allard-Chamard, Hugues	Université de Sherbrooke	Project Grant	202109PJT	Clinical Investigation - B: Arthritis, Bone, Skin and Cartilage	Understanding the contribution of DICER and microRNAs to inflammatory arthritis	772650	5 yrs 0 mth	Musculoskeletal Health and Arthritis	No
Allard, Johane P; Gaisano, Herbert Y	University of Toronto	Team Grant: Bariatric Care - Mechanisms underlying bariatric procedures	201407TB2	Bariatric Care	Exploiting the therapeutic effects of the fecal microbiome in bariatric care	1375000	5 yrs 0 mth	Nutrition, Metabolism, and Diabetes	No
Allard, Johane P	University Health Network (Toronto)	Operating Grant	201209MOP	Nutrition, Food & Health	Role of intestinal microbiota in non-alcoholic fatty liver disease pre and post bariatric surgery	522167	3 yrs 6 mths	Nutrition, Metabolism, and Diabetes	No
Allard, Johane P	University of Toronto	Operating Grant	201203MOP	Nutrition, Food & Health	Non-Alcoholic Fatty Liver Disease: Role of Intestinal Microbiota and n-3 Polyunsaturated Fatty Acid Supplementation	363053	3 yrs 6 mths	Nutrition, Metabolism, and Diabetes	No
Allard, Michael F	University of British Columbia	Proof of Principle Program - Phase I	200904PPP	Proof of Principle	Modulation of heart metabolism by hydrophobically modified hyperbranched polyglycerols	150000	1 yr 0 mth	Circulatory and Respiratory Health	No
Allen, Bruce G	Montreal Heart Institute	Operating Grant	201209MOP	Pharmacology & Toxicology	Intracrine endothelin signalling in the cardiac ventricular myocyte	649329	5 yrs 0 mth	Circulatory and Respiratory Health	No
Allen, Bruce G	Montreal Heart Institute	Project Grant	201803PJT	Pharmacology & Toxicology	Intracrine endothelin signalling in heart cells	960076	5 yrs 0 mth	Circulatory and Respiratory Health	No
Allen, Bruce G	Montreal Heart Institute	Project Grant	202003PJT	Cardiovascular System - B: Heart and Circulation	Identifying the roles of atypical MAP kinases ERK3 and ERK4 in cardiac remodelling	986850	5 yrs 0 mth	Circulatory and Respiratory Health	No
Allen, Christine J; Reilly, Raymond M; Sridhar, Srikala S	University of Toronto	Operating Grant - Priority Announcement: Breast Cancer	201309COP	Cancer Progression & Therapeutics	Targeted Polymeric Nanotechnology for Multi-Modality Treatment of HER2 Positive Breast Cancer	0	1 yr 0 mth	Cancer Research	No
Allen, Christine J; Reilly, Raymond M; Sridhar, Srikala S	University of Toronto	Operating Grant	201403MOP	Cancer Progression & Therapeutics	Targeted Polymeric Nanotechnology for Multi-Modality Treatment of HER2 Positive Breast Cancer	492845	4 yrs 0 mth	Cancer Research	No
Allen, Christine J	University of Toronto	Operating Grant	200909MOP	Pharmaceutical Sciences	Image-Guided Design of an Actively Targeted Liposomal Drug Formulation for Treatment of Lung Cancer	407340	4 yrs 0 mth	Cancer Research	No
Allen, Christine J; Gerstle, Justin T	University of Toronto	Project Grant	201709PJT	Pharmaceutical Sciences	Thermosensitive Liposome Formulation of Vinorelbine in Combination with MR-Guided High-Intensity Focused Ultrasound Mediated Hyperthermia: An Innovative Approach to Treatment of Rhabdomyosarcoma	344250	3 yrs 0 mth	Cancer Research	No
Allen, Christine J; Jaffray, David A	University of Toronto	Project Grant	201709PJT	Medical Physics & Imaging 2	Heat Activated Liposomal Delivery of Chemo and Molecular Therapy in Combination with Radiotherapy for Treatment of Breast Cancer Recurrence at the Chest Wall	459000	4 yrs 0 mth	Cancer Research	No
Allen, Christine J; Lheureux, Stephanie	University of Toronto	Project Grant - Priority Announcement: Cancer Research	202309PJS	Pharmaceutical Sciences	Exploring ATR and PARP Inhibitors for Ovarian Cancer Management: An Innovative Approach	100000	1 yr 0 mth	Cancer Research	No
Allen, Ryan	Simon Fraser University (Burnaby, B.C.)	Operating Grant	201009MOP	Public, Community & Population Health 2	Subclinical cardiovascular health benefits of interventions to reduce exposure to combustion-derived particulate air pollution	319686	3 yrs 0 mth	Population and Public Health	No
Allen, Ryan	Simon Fraser University (Burnaby, B.C.)	Operating Grant	201203MOP	Public, Community & Population Health 2	A Randomized Air Filter Intervention Study of Air Pollution and Fetal Growth in a Highly Polluted Community	276267	3 yrs 0 mth	Population and Public Health	No
Allen, Ryan	Simon Fraser University (Burnaby, B.C.)	Operating Grant	201503MOP	Public, Community & Population Health	Randomized Interventions to Evaluate the Effects of Air Pollution Exposure on Children's Health and Development	720535	4 yrs 0 mth	Population and Public Health	No
Allen, Ryan	Simon Fraser University (Burnaby, B.C.)	Project Grant	201903PJT	Public, Community & Population Health	An intervention study of prenatal air pollution exposure and its impacts on cardiometabolic and respiratory health in children	699976	4 yrs 6 mths	Population and Public Health	No
Allen, Upton D; Beyene, Joseph	Hospital for Sick Children (Toronto)	Operating Grant	200909MOP	Virology & Viral Pathogenesis	Primary EBV Infection in the Immunosuppressed Setting of Organ Transplantation: Determinants of the Outcomes of Virus-Host Interaction	509125	4 yrs 6 mths	Infection and Immunity	No
Allen, Upton D	Hospital for Sick Children (Toronto)	Operating Grant: Emerging COVID-19 Research Gaps and Priorities - Vaccines	202104GA2	Operating Grant: Emerging COVID-19 Research Gaps and Priorities - Vaccines	COVID-19 Vaccine Responses among African Canadians: Sustainability of Immune Responses and Safety Profiles.	467999	1 yr 0 mth	Infection and Immunity	No
Allen, Upton D	Hospital for Sick Children (Toronto)	Op. Gr.:Emerging COVID-19 Res. Gaps & Priorities (July 2021) - Immune Responses	202109EG9	Operating Grant: Emerging COVID-19 Research Gaps & Priorities (July 2021)	COVID-19 Vaccine Responses among African Canadian Children with and without Sickle Cell Disease	482223	1 yr 0 mth	Infection and Immunity	No
Allen-Vercoe, Emma	University of Guelph	Catalyst Grant: Human Microbiome	200808CHM	Catalyst Grant: Human Microbiome	Investigating the potential effects of host-derived stress hormones on the human gut microflora	98460	1 yr 0 mth	Infection and Immunity	No
Allingham, John S; Evans, P A	Queen's University (Kingston, Ontario)	Collaborative Health Research Projects (NSERC partnered)	201310CPG	Collaborative Health Research Projects - NSERC Partnered	Preclinical Development of Natural Product-Based Agents as Anti-Cancer Drugs	206646	3 yrs 0 mth	Cancer Research	No
Allingham, John S	Queen's University (Kingston, Ontario)	Operating Grant	200903MOP	Biochemistry & Molecular Biology - A	Structural and functional analyses of novel heterodimeric kinesin motors	621710	5 yrs 0 mth	Genetics	No
Allingham, John S; Craig, Andrew W; Evans, P A	Queen's University (Kingston, Ontario)	Collaborative Health Research Projects (NSERC partnered)	201610CPG	Collaborative Health Research Projects - NSERC Partnered	Development of antibody-drug conjugates that use actin-targeting warheads	248750	3 yrs 0 mth	Cancer Research	No
Allingham, John S	Queen's University (Kingston, Ontario)	Project Grant	201909PJT	Biochemistry & Molecular Biology - A	Kinesin motor protein dynamics and mitotic mechanisms in Candida albicans	573750	5 yrs 0 mth	Genetics	No
Allin, Sara; Pinto, Andrew D; Rosella, Laura C	University of Toronto	Catalyst Gr: Impacts of financial/organizational restructuring of public health	202001RPH	Catalyst Grant : Impacts of financial and organizational restructuring of public health	Establishing a platform to monitor the performance of public health systems across Canada	199844	1 yr 0 mth	Population and Public Health	No
Allin, Sara; Pakes, Barry N; Ammi, Mehdi; Pinto, Andrew D	University of Toronto	Cat G.: Policy Res. Health System Trans - IPPH - Public Health Systems Research	202210PO5	Policy Research for Health System Transformation	Sustainable financing to transform Canada's public health systems	149999	1 yr 0 mth	Population and Public Health	No
Allin, Sara; Pakes, Barry N; Di Ruggiero, Erica; Miller, Fiona A	University of Toronto	Catalyst Grant: CPHO Report - General Pool	202303FO4	Catalyst Grant : Chief Public Health Officer (CPHO) Report 2023	Public health systems governance for intersectoral action on climate change	125000	1 yr 0 mth	Population and Public Health	No
Allison, Paul J; Taylor, James; Dawson, Aimée; Mcnally, Mary E; Pani, Sharat C; QuiÒonez, Carlos R; Schroth, Robert J; Siqueira, Walter L	McGill University	Oral Health and Oral Health Care of Canadians	202012OHO	Oral Health and Oral Health Care of Canadians	The oral health of Canadians: an investigation of status and disease burden, access to care, risk determinants, and associations with systemic health and well-being	3300000	3 yrs 0 mth	Musculoskeletal Health and Arthritis	No
Allman, Brian	University of Western Ontario	Operating Grant	201403MOP	Behavioural Sciences - C: Behavioural Studies, Neuroscience and Cognition	Tinnitus, Chronic Stress and Auditory Cortex Plasticity	538166	5 yrs 0 mth	Neurosciences, Mental Health and Addiction	No
Allman, Brian	University of Western Ontario	Project Grant	202209PJT	Behavioural Sciences - C: Behavioural Studies, Neuroscience and Cognition	Neural Mechanisms Supporting Listening in Noisy Environments: Implications for Normal and Impaired Hearing	692325	5 yrs 0 mth	Neurosciences, Mental Health and Addiction	No
Allman, Dan B; Sorfleet, Andrew	University of Toronto	Catalyst Grant: HIV/AIDS CBR Program - General Stream	201511CDE	HIV/AIDS Community-Based Research (merged)	Sex Workers' Perspectives on Policy and Practice for HIV Pre-Exposure Prophylaxis (PrEP) in Canada: A Community-based Pilot Study	32989	1 yr 0 mth	Infection and Immunity	No
Alman, Benjamin A	Hospital for Sick Children (Toronto)	Operating Grant	201209MOP	Clinical Investigation - B: Arthritis, Bone, Skin and Cartilage	Molecular mechanisms in Fracture and Wound healing.	930804	5 yrs 0 mth	Musculoskeletal Health and Arthritis	No
Alman, Benjamin A	Hospital for Sick Children (Toronto)	Proof of Principle Program - Phase I	201003PPP	Proof of Principle	Nefopam as an agent to prevent and treat hyperplastic scars	159975	1 yr 0 mth	Musculoskeletal Health and Arthritis	No
Alman, Benjamin A	Hospital for Sick Children (Toronto)	Operating Grant	201203MOP	Cancer Progression & Therapeutics	Characterizing the Sarcoma Tumor Initiating Cell: Implications for the Development of Novel Treatments for Undifferentiated Pleomorphic Sarcoma	732722	5 yrs 0 mth	Musculoskeletal Health and Arthritis	No
Alman, Benjamin A	Hospital for Sick Children (Toronto)	Operating Grant	201003MOP	Clinical Investigation - B: Arthritis, Bone, Skin and Cartilage	Articular chondrocyte differentiation and Osteoarthritis	721855	5 yrs 0 mth	Musculoskeletal Health and Arthritis	No
Almeida, Fernanda R; Huynh, Nelly	University of British Columbia	Operating Grant	201403MOP	Respiratory System	Adherence and preference of Continuous Positive Airway Pressure versus Mandibular Advancement Splints in Obstructive Sleep Apnea patients: a randomized trial.	364966	3 yrs 0 mth	Circulatory and Respiratory Health	No
Almekhlafi, Mohammed A; Goyal, Mayank	University of Calgary	Project Grant	201903PJT	Clinical Investigation - D: Cardiovascular Systems	Evaluating oral peri-operative acetylsalicylic acid in patients undergoing endovascular coiling-only of unruptured brain aneurysms. A Phase 3 Multicenter Randomized Placebo-Controlled Trial	569926	3 yrs 0 mth	Circulatory and Respiratory Health	No
Almekhlafi, Mohammed A; Menon, Bijoy K; Swartz, Richard	University of Calgary	Project Grant	202010PJT	Clinical Investigation - D: Cardiovascular Systems	INTERRAcT: Thrombus characteristics for predicting Reperfusion with Alteplase compared to Tenecteplase	527850	3 yrs 0 mth	Circulatory and Respiratory Health	No
Almost, Joan; Wolff, Angela C	Queen's University (Kingston, Ontario)	Knowledge Synthesis Grant	201210KRS	Knowledge Synthesis Grant	Positive and Negative Behaviours in Workplace Relationships: A Scoping Review	50000	1 yr 0 mth	Health Services and Policy Research	No
Aloyz, Raquel S	CIUSSS de Centre-Ouest-de-l'Ile-de-Montréal-Jewish General	Operating Grant	201003MOP	Pharmaceutical Sciences	Mechanisms of dasatinib cytotoxicity and sensitization to standard therapy in chronic lymphocytic leukemia	276582	3 yrs 0 mth	Cancer Research	No
Alquier, Thierry	Centre hospitalier de l'Université de Montréal (CHUM)	Operating Grant	201103MOP	Diabetes, Obesity, Lipid & Lipoprotein Disorders	Role of the hypothalamo-pancreatic axis in the pathogenesis of type 2 diabetes	441832	4 yrs 0 mth	Nutrition, Metabolism, and Diabetes	No
Alquier, Thierry	Centre hospitalier de l'Université de Montréal (CHUM)	Operating Grant	201010MOP	Diabetes, Obesity, Lipid & Lipoprotein Disorders	Role of the hypothalamo-pancreatic axis in the pathogenesis of type 2 diabetes	99638	1 yr 0 mth	Nutrition, Metabolism, and Diabetes	No
Alquier, Thierry	Centre hospitalier de l'Université de Montréal (CHUM)	Project Grant	201610PJT	Project Grant Competition	Gliopeptidic regulation of hypothalamic neuronal circuitry by endozepines and energy balance	749700	5 yrs 0 mth	Neurosciences, Mental Health and Addiction	No
Alquier, Thierry; Rideout, Elizabeth J	Centre hospitalier de l'Université de Montréal (CHUM)	Project Grant	202104PJT	Diabetes, Obesity, Lipid & Lipoprotein Disorders	Central control of energy homeostasis by neuronal adipose triglyceride lipase	963900	5 yrs 0 mth	Nutrition, Metabolism, and Diabetes	No
Alqurashi, Waleed; Plint, Amy C; Shaker, Marcus S	Children's Hospital of Eastern Ontario Research Institute Inc	Project Grant	202010PJT	Health Services Evaluation & Interventions Research	Canadian Anaphylaxis Network-Predicting Recurrence after Emergency Presentation for Allergic REactions (CAN-PREPARE)	726749	3 yrs 0 mth	Health Services and Policy Research	No
Alter, David A	University Health Network (Toronto)	Operating Grant	201109MOP	Health Services Evaluation & Interventions Research 2	Socioeconomic status, quality of primary care, and survival following acute myocardial infarction: A ten-year follow-up of the Socio-economic status acute myocardial infarction study	120000	2 yrs 0 mth	Health Services and Policy Research	No
Altier, Christophe	University of Calgary	Operating Grant	201203MOP	Molecular & Cellular Neurosciences - B	REGULATION OF NOCICEPTIVE TRANSIENT RECEPTOR POTENTIAL (trps) CHANNELS BY PRO-INFLAMMATORY MEDIATORS	560890	5 yrs 0 mth	Neurosciences, Mental Health and Addiction	Yes
Altier, Christophe	University of Calgary	Project Grant	201709PJT	Pharmacology & Toxicology	Regulation of opioid analgesia by the TRPV1 channel	975375	5 yrs 0 mth	Neurosciences, Mental Health and Addiction	Yes
Altier, Christophe	University of Calgary	Project Grant	202209PJT	Pharmacology & Toxicology	Interferon-Stimulated Genes and pain sensitivity	986850	5 yrs 0 mth	Neurosciences, Mental Health and Addiction	Yes
Altshuler, Douglas	University of British Columbia	Project Grant	201909PJT	Behavioural Sciences - C: Behavioural Studies, Neuroscience and Cognition	Optic flow processing in midbrain-cerebellar circuits for the control of locomotion	631125	5 yrs 0 mth	Neurosciences, Mental Health and Addiction	No
Alvarado, Beatriz E; Jolly, Ann M	Queen's University (Kingston, Ontario)	Operating Grant - PA: HIV/AIDS Bridge Funding - Health Services/Pop Hlth Stream	201203HIB	Public, Community & Population Health	Social dynamics of HIV, Syphilis, Chlamydia and Gonorrhea risk in vulnerable populations from Columbia and Canada.	100000	1 yr 0 mth	Population and Public Health	No
Alvarado, Beatriz E; Cubillos, Miguel; Adam, Barry D; Betancourt, Gerardo	Queen's University (Kingston, Ontario)	Catalyst Grant: HIV/AIDS CBR Program - General Stream	201204CDE	HIV/AIDS Community-Based Research - General Stream (Merged)	Pilot implementation of Mano en Mano: a community based HIV prevention intervention in Gay and other MSM Latino Populations in Canada and Colombia	32490	1 yr 0 mth	Infection and Immunity	No
Alvarez, Gonzalo G; Mao, Yongyi; Pease, Christopher	Ottawa Hospital Research Institute	Project Grant	202109PJT	Indigenous Health Research	Focused community TB screening among high risk residential zones in Nunavut: The TAIMA TB household risk prediction study	573750	3 yrs 0 mth	Indigenous Peoples' Health	No
Alvarez, Gonzalo G; Allen, Jean M; Delatolla, Robert; Sun, Jim	Ottawa Hospital Research Institute	Project Grant	202303PJT	Indigenous Health Research	The Taima TB wastewater study	3037050	5 yrs 0 mth	Indigenous Peoples' Health	No
Alvarez Jaramillo, Liliana	University of Western Ontario	Project Grant	202010PJT	Social & Developmental Aspects of Children's & Youth's Health	#dontdrivehigh: Establishing Youth's Risk Profiles for Driving Under the Influence of Cannabis	195075	3 yrs 0 mth	Human Development, Child and Youth Health	No
Alvaro, Celeste; Harvey, Clifford; Atkinson, Cheryl A	Toronto Metropolitan University	Partnerships for Health System Improvement (PHSI)	201211PHE	Partnerships for Health System Improvement	Assessing the impact of healthcare facility design on health outcomes: Implications for strategic investments in design	252009	3 yrs 0 mth	Health Services and Policy Research	No
Ambasta, Anshula; Holroyd-Leduc, Jayna M; Ma, Irene; Shih, Andrew W; Stelfox, Henry T	University of Calgary	Project Grant	202203PJT	Knowledge Translation Research	Re-purposing the Ordering of 'Routine' laboratory Tests among hospitalized medical patients (RePORT study)	665552	4 yrs 0 mth	Health Services and Policy Research	No
Ambasta, Anshula; Butalia, Sonia; Dormuth, Colin R; Lega, Iliana C; Thompson, Wade	University of British Columbia	Project Grant - PA: Patient-Oriented Research: Early-Career Investigator	202209PJM	Public, Community & Population Health 2	People with Prediabetes and Mild Diabetes: characteristics, management and outcomes	100000	1 yr 0 mth	Population and Public Health	No
Ambasta, Anshula; Holroyd-Leduc, Jayna M; Ma, Irene; Shih, Andrew W; Stelfox, Henry T	University of Calgary	Project Grant - Priority Announcement: Patient-Oriented Research	202010PJK	Knowledge Translation Research	Re-Purposing the Ordering of 'Routine' laboratory Tests on clinical teaching units (RePORT study)	100000	1 yr 0 mth	Health Services and Policy Research	No
Amed, Shazhan	University of British Columbia	Patient-Oriented Research Collaboration Grants	201511PEG	Patient Engagement - Collaboration Grants (SPOR)	Child-sized KT - Engaging kids and families in research at BC Children's Hospital	14914	1 yr 0 mth	Human Development, Child and Youth Health	No
Amed, Shazhan; Dixson, Donna E; Vugteveen, Christina	University of British Columbia	Operating Grant: Knowledge to Action	201210KAL	Operating Grant: Knowledge to Action	Tele-SCOPE - Translation, Evaluation and Learnings Exchanged for Sustainable Childhood Obesity Prevention Through Community Engagement	198790	2 yrs 0 mth	Population and Public Health	No
Amed, Shazhan	University of British Columbia	Operating Grant: Maternal and Child Health	200809MCH	Maternal and Child Health: Secondary Analysis of Provincial and National Databases	Developing a framework for evaluating a comprehensive provincial health care model for children with diabetes using existing population databases	49000	2 yrs 0 mth	Health Services and Policy Research	No
Amed, Shazhan	University of British Columbia	Catalyst Grant: Personalized Health Catalyst Grants	201706PCG	Personalized Health - novel e-health applications	The Live 5-2-1-0 eHealth App - Supporting health professionals and educators to raise a healthier generation of kids	199870	2 yrs 0 mth	Nutrition, Metabolism, and Diabetes	No
Amed, Shazhan; Clements, Mark A; Tang, Tricia S; Wasserman, Wyeth W	University of British Columbia	Team Grant: CIHR-JDRF Type 1 Diabetes and Precision Medicine	202208TDP	Team Grant: CIHR-JDRF Type 1 Diabetes and Precision Medicine	Precise Treatment for Pediatric Diabetes: Providing the right care, for the right patient, at the right time, over time	1750000	4 yrs 0 mth	Nutrition, Metabolism, and Diabetes	No
Amed, Shazhan; Nakhla, Meranda; Von Oettingen, Julia E; Zenlea, Ian S	University of British Columbia	Team Grant: Diabetes Mechanisms and Translational Solutions - General Pool	202107DT4	Team Grant: Diabetes Mechanisms and Translational Solutions	Building CAPACIty for pediatric diabetes research and quality improvement across Canada	934977	5 yrs 0 mth	Human Development, Child and Youth Health	No
Ameis, Stephanie H	Centre for Addiction and Mental Health (Toronto)	Project Grant	202010PJT	Randomized Controlled Trials 2	A Double-Blind Randomized Controlled Trial Evaluating the Efficacy of Repetitive Transcranial Magnetic Stimulation as Treatment for Major Depressive Disorder in Transition-Age Youth with Autism Spectrum Disorder	638778	5 yrs 0 mth	Neurosciences, Mental Health and Addiction	No
Ameis, Stephanie H; Schifani, Christin	Centre for Addiction and Mental Health (Toronto)	Project Grant	202210PJT	Behavioural Sciences - B-2	Synaptic density as a marker of impairment in autism spectrum disorder	100000	1 yr 0 mth	Neurosciences, Mental Health and Addiction	No
Ames, Megan E; Smith, Barbara J; Paterson, Theone	University of Victoria (British Columbia)	Operating Grant: COVID-19 Vaccine Confidence	202108VCF	Operating Grant : COVID-19 Vaccine Confidence	Understanding vaccine confidence and decision-making among Canadian youth: Survey and intervention development	170329	2 yrs 0 mth	Human Development, Child and Youth Health	No
Amilhon, Bénédicte	Centre hospitalier universitaire Sainte-Justine (Montréal, Québec)	Project Grant	202003PJT	Behavioural Sciences - A: Neurobiological Basis of Behavioural Processes	Isolating the role of the raphe-ventral hippocampus serotonergic pathway in anxiety	956250	5 yrs 0 mth	Neurosciences, Mental Health and Addiction	No
Amin, Reshma; Buchanan, Francine; Gershon, Andrea S; Paquet, Michel; Pizzuti, Regina; Rose, Louise	Hospital for Sick Children (Toronto)	Team Grant: TiC - Stream 2 - eHIPP solutions for transitions in care gaps	201901TC2	Team Grant: Transitions in Care - - Phase 2	A Virtual Transition Intervention For Children and Adults Transitioning To Home Ventilation in Ontario: A Pragmatic Randomized Controlled Trial	884250	4 yrs 0 mth	Circulatory and Respiratory Health	No
Amin, Reshma; Van Clieaf, Judy; Buchanan, Francine; Cohen, Eyal; Orkin, Julia; Sultan, Roxana	Hospital for Sick Children (Toronto)	Operating Grant: Transitions in Care - Evaluation Grants	201902TEG	Operating Grant: Transitions in Care - Evaluation Grants	The Evaluation of the Connected Care Program for Children with Medical Complexity: A Prospective Cohort Study with Embedded Health Economic and Qualitative Analysis	199690	2 yrs 0 mth	Human Development, Child and Youth Health	No
Amin, Reshma; Osman, Homira; Cohen, Eyal; Hodgkinson, Victoria; Jewett, Gordon; Lochm¸ller, Hanns	Hospital for Sick Children (Toronto)	Team Grant: Improving Health and Admin Data and Monitor Rare Diseases	202311IHA	Improving Health and Admin Data and Monitor Rare Diseases	Real-World Evidence for Canadian Neuromuscular Disease: Establishing a Framework for National Integration of Patient Reported Outcomes, Clinical Registry Data, Healthcare Utilization and Healthcare Associated Costs	1597256	4 yrs 0 mth	Musculoskeletal Health and Arthritis	No
Amin, Reshma; Kendzerska, Tetyana	Hospital for Sick Children (Toronto)	Operating Grant: Data Analysis Using Existing CDN Databases and Cohorts	202210EDC	Op.Grant:Data Analysis Using Existing Databases and Cohorts	Predictors of Adherence and Healthcare Utilization in a Population Based Cohort of Children Using Long-term Ventilation at Home: A Big Data Analysis	75000	1 yr 0 mth	Human Development, Child and Youth Health	No
Amirault, Marni D; Masching, Renee; Stratton, Trevor	Communities, Alliances & Networks (Saskatchewan)	Catalyst Grant: HIV/AIDS Community Based Research Program - Indigenous Stream	201606CAG	HIV/AIDS Community-Based Research (merged)	International Indigenous Knowledge Sharing Team Development	32940	1 yr 0 mth	Indigenous Peoples' Health	No
Amir, Shimon	Concordia University (Montreal, Quebec)	Operating Grant	201503MOP	Behavioural Sciences - A: Neurobiological Basis of Behavioural Processes	Dopamine in circadian control and behavioral modulation of clock gene rhythms in mammalian striatum	651336	5 yrs 0 mth	Neurosciences, Mental Health and Addiction	No
Amir, Shimon	Concordia University (Montreal, Quebec)	Project Grant	201809PJT	Behavioural Sciences - A: Neurobiological Basis of Behavioural Processes	The role of striatal clock genes in depression and anxiety-like behaviors	745875	5 yrs 0 mth	Neurosciences, Mental Health and Addiction	No
Ammi, Mehdi	Carleton University (Ottawa)	Catalyst Gr: Impacts of financial/organizational restructuring of public health	202001RPH	Catalyst Grant : Impacts of financial and organizational restructuring of public health	Public health financing and structural transformation: evaluating the impacts of past changes and understanding policymakers' preferences for the future	200000	1 yr 0 mth	Population and Public Health	No
Ammi, Mehdi; Allin, Sara	Carleton University (Ottawa)	Project Grant	202104PJT	Public, Community & Population Health	Improving Public Health Finance Capacity and Spending Data Monitoring and Reporting to Inform the COVID Recovery Period: An International, Sequential Mixed-Methods Investigation	466650	3 yrs 0 mth	Population and Public Health	No
Ammi, Mehdi; Kuluski, Kerry H; Wodchis, Walter P	Carleton University (Ottawa)	O. Gr.: Addr. the Health Impacts of COVID-19 - Imp. of def/disp care on health	202111WI1	Operating Grant : Addressing the Wider Health Impacts of COVID-	Wider Health Impacts of COVID-19 on Patients with Cancer and Other Multiple Chronic Conditions: A Parallel Mixed-Methods Study	498200	2 yrs 0 mth	Health Services and Policy Research	No
Amon, Cristina; Keating, Armand; Waddell, Thomas K	University of Toronto	Collaborative Health Research Projects (NSERC partnered)	201711CPG	Collaborative Health Research Projects - NSERC Partnered	Advanced Bioreactors for Evaluation and Systematic Optimization of Decellularization and Recellularization of the Lung and Trachea	291825	3 yrs 0 mth	Circulatory and Respiratory Health	No
Amoozegar, Farnaz	University of Calgary	Catalyst Grant: Cannabis Research in Urgent Priority Areas	201810CRU	Cannabis Research in Urgent Priority Areas	Cannabis for the Prophylactic Treatment of Migraine: a randomized double-blind placebo-controlled clinical trial	125000	1 yr 0 mth	Neurosciences, Mental Health and Addiction	No
Amrani, Abdelaziz	Université de Sherbrooke	Operating Grant	201303MOP	Diabetes, Obesity, Lipid & Lipoprotein Disorders	Role of STAT5b in the protection against diabetes	586425	5 yrs 0 mth	Nutrition, Metabolism, and Diabetes	No
Amrani, Abdelaziz	Université de Sherbrooke	Operating Grant - Priority Announcement: Infection and Immunity (Bridge Funding)	201209III	Diabetes, Obesity, Lipid & Lipoprotein Disorders	Role of STAT5b in the protection against diabetes	100000	1 yr 0 mth	Nutrition, Metabolism, and Diabetes	No
Amrani, Abdelaziz	Université de Sherbrooke	Operating Grant	200809MOP	Cell Biology & Mechanisms of Disease	Molecular mechanisms of T cell tolerance by dendritic cells in type 1 diabetes	386892	3 yrs 0 mth	Infection and Immunity	No
Amsden, Brian G; Hurtig, Mark B	Queen's University (Kingston, Ontario)	Collaborative Health Research Projects (NSERC partnered)	201310CPG	Collaborative Health Research Projects - NSERC Partnered	Articular Cartilage Reconstruction	168002	3 yrs 0 mth	Musculoskeletal Health and Arthritis	No
Amsden, Brian G	Queen's University (Kingston, Ontario)	Operating Grant	201403MOP	Biomedical Engineering	Biomimetic Scaffold for Ligament Tissue Engineering	409478	4 yrs 0 mth	Musculoskeletal Health and Arthritis	No
Amsden, Brian G	Queen's University (Kingston, Ontario)	Operating Grant	201109MOP	Pharmaceutical Sciences	Injectable Formulations For Growth Factor Delivery	449496	4 yrs 0 mth	Circulatory and Respiratory Health	No
Amsden, Brian G	Queen's University (Kingston, Ontario)	Operating Grant - PA: Musculoskeletal Health, Arthritis, Skin and Oral Health	201109IMH	Biomedical Engineering	Biomimetic Scaffold for Ligament Tissue Engineering	100000	1 yr 0 mth	Musculoskeletal Health and Arthritis	No
Amsden, Brian G	Queen's University (Kingston, Ontario)	Project Grant	202104PJT	Pharmaceutical Sciences	Local pro-angiogenic peptide delivery for treating critical limb ischemia	481952	4 yrs 0 mth	Circulatory and Respiratory Health	No
Anaby, Dana	McGill University	Operating Grant	201303MOP	Social & Developmental Aspects of Children's & Youth's Health	Opening Doors to Participation of Youth with Physical Disabilities in Community Activities: An Intervention Study	153519	3 yrs 0 mth	Human Development, Child and Youth Health	No
Anaby, Dana; Aziz, Maia; Cormier, Isabelle; Leduc, Alison J; Gorter, Jan Willem; Hanes, Julia E; Levin, Mindy F	McGill University	Catalyst Grant: SPOR Innovative Clinical Trials (iCT)	201609SCT	Catalyst Grant SPOR Innovative Clinical Trials	The effectiveness of participation-focused interventions on body functions of youth with physical disabilities: An Interrupted Time Series design	94289	1 yr 0 mth	Human Development, Child and Youth Health	No
Anaby, Dana; Cormier, Isabelle; Coulter, Janice; Turner, Laura E	McGill University	Project Grant	201909PJT	Social & Developmental Aspects of Children's & Youth's Health	The impact of participation on body functions among youth with physical disabilities: A pragmatic individual-based study	271576	3 yrs 0 mth	Human Development, Child and Youth Health	No
Anaby, Dana; Cormier, Isabelle; Coulter, Janice; Turner, Laura E	McGill University	Project Grant - PA: MSK, Skin and Oral Health: Clinical Research - MSK Health	201903PJ5	Social & Developmental Aspects of Children's & Youth's Health	The impact of participation on body functions among youth with physical disabilities: A pragmatic individual-based study	98333	1 yr 0 mth	Human Development, Child and Youth Health	No
Anaby, Dana	McGill University	Project Grant	202209PJT	Social & Developmental Aspects of Children's & Youth's Health	BEYOND: Body-function Enhancement for YOuth through participatioN in real-worlD contexts. The downstream effects of personalized 'top-down' participation-based interventions among youth with physical disabilities	631124	4 yrs 0 mth	Human Development, Child and Youth Health	No
Anagnostou, Evdokia	Holland Bloorview Kids Rehabilitation Hospital (Toronto)	Operating Grant	201109MOP	Randomized Controlled Trials	Intranasal oxytocin for social cognition/function in adults with autism	1073417	4 yrs 0 mth	Neurosciences, Mental Health and Addiction	No
Anagnostou, Evdokia	Holland Bloorview Kids Rehabilitation Hospital (Toronto)	Project Grant	201803PJT	Behavioural Sciences - B-2	Aging in Autism Spectrum Disorders: Changes in Brain Structure and Function	1024152	5 yrs 0 mth	Neurosciences, Mental Health and Addiction	No
Anagnostou, Evdokia	Holland Bloorview Kids Rehabilitation Hospital (Toronto)	Project Grant	201809PJT	Social & Developmental Aspects of Children's & Youth's Health	Treatment of Anxiety in Children and youth with Autism Spectrum Disorder	761176	4 yrs 0 mth	Human Development, Child and Youth Health	No
Anand, Sonia S; Toth, Ellen L; Wahi, Gita	McMaster University	Operating Grant - PA: Aboriginal Ways of Knowing and Two-eyed Seeing (Bridge)	201403AWT	Aboriginal Peoples' Health	Aboriginal Birth Cohort (ABC) Project	100000	1 yr 0 mth	Indigenous Peoples' Health	No
Anand, Sonia S	McMaster University	Foundation Grant	201409FDN	Foundation Grant	Deciphering the causes of, and developing interventions to reduce, cardio-metabolic risk factors among ethnic groups in Canada	2322187	7 yrs 0 mth	Population and Public Health	No
Anand, Sonia S; Beyene, Joseph; Britz-Mckibbin, Philip; De Souza, Russell J; Paré, Guillaume; Subbarao, Padmaja	McMaster University	Team Grant: DOHaD - Implications for Men, Women, Boys and Girls	201511MWG	Team Grant: DOHaD - Implications for Men, Women, Boys and Girls	Deciphering the metabolic signatures of the metabolic syndrome (MetS) in young children	1498268	5 yrs 0 mth	Human Development, Child and Youth Health	No
Anand, Sonia S	McMaster University	Operating Grant - PA: First Nations, Inuit and Metis Health	201109IPH	Aboriginal Peoples' Health	Aboriginal Birth Cohort (ABC) Project	100000	1 yr 0 mth	Indigenous Peoples' Health	No
Anand, Sonia S	McMaster University	Operating Grant	201203MOP	Clinical Investigation - D: Cardiovascular Systems	South Asian HeArt Risk Assessment (SAHARA) Project	407253	3 yrs 0 mth	Nutrition, Metabolism, and Diabetes	No
Anand, Sonia S	McMaster University	Team Grant - India-Canada Collaborative Teams in Childhood Obesity Research	201006INC	India-Canada Collaborative Teams in Childhood Obesity Research	Understanding the determinants of adiposity among newborns of Indian ancestry in Canada and India.	486296	5 yrs 0 mth	Human Development, Child and Youth Health	No
Anand, Sonia S	McMaster University	Operating Grant: Program. Grants in Food & Hlth -Pop Hlth research...	201301FH6	Operating Grant: Programmatic Grants in Food and Health	Understanding the impact of maternal and infant nutrition on infant/child health.	1946614	5 yrs 0 mth	Human Development, Child and Youth Health	No
Anand, Sonia S	McMaster University	Catalyst Gr: Disease Prev./Risk Factor Modification - Non-communicable diseases	201909UD1	Catalyst Grants: Understanding Disease Prevention and Risk Factor Modification	Understanding the levers and barriers towards improved health among South Asians Across the Life-Course: Can we empower women as Agents of Change?	100000	1 yr 0 mth	Population and Public Health	No
Anand, Sonia S; Friedrich, Matthias G	McMaster University	Project Grant - Priority Announcement: Aging	202209PJ2	Biological and Clinical Aspects of Aging	Canadian Alliance of Healthy Hearts and Minds: Dissecting the Pathways Linking Ectopic Adipose Tissue to Cognitive Dysfunction	100000	1 yr 0 mth	Aging	No
Anand, Sonia S	McMaster University	Project Grant - PA: Pandemic Preparedness and Health Emergencies Research	202209PPE	Public, Community & Population Health 2	Investigating the Cardiac and Brain Impact of COVID-19 in Diverse Populations	100000	1 yr 0 mth	Circulatory and Respiratory Health	No
Anand, Sonia S; Friedrich, Matthias G	McMaster University	Project Grant	202303PJT	Biological and Clinical Aspects of Aging	Canadian Alliance of Healthy Hearts and Minds: Dissecting the Pathways Linking Ectopic Adipose Tissue to Cognitive Dysfunction	1617976	5 yrs 0 mth	Aging	No
Anand, Sonia S	McMaster University	Team Grant: GACD 2022: NCD Prevention in Cities - Priority Research Area	202303GC3	GACD 2022: NCD Prevention in Cities	Building healthy communities with the dual goal of chronic disease prevention and promoting environmental sustainability	0	5 yrs 0 mth	Population and Public Health	No
Anand-Srivastava, Madhu B	Université de Montréal	Operating Grant	201109MOP	Cardiovascular System - A: Cells and Tissues	G proteins and membrane signalling in cardiovascular system in health and disease	741614	5 yrs 0 mth	Circulatory and Respiratory Health	No
Ancuta, Petronela	Centre hospitalier de l'Université de Montréal (CHUM)	Operating Grant - PA: HIV/AIDS Research Initiative - Biomedical/Clinical Stream	201109HOP	Virology & Viral Pathogenesis	Characterization of Myeloid Dendritic Cell Subsets Contributing to HIV-1 Immunity versus Cell-to-Cell Dissemination: A Translational Study in Subjects with Slow and Rapid Disease Progression	307512	3 yrs 0 mth	Infection and Immunity	No
Ancuta, Petronela	Centre hospitalier de l'Université de Montréal (CHUM)	Catalyst Grant: Innovation in HIV Vaccine and HIV Cure Research	201211CHR	HIV Vaccine and Cure Research	Establishment of Long-Lived HIV-1 Reservoirs in Naive Th17 Precursors: Implications for the Cure	100000	1 yr 0 mth	Infection and Immunity	No
Ancuta, Petronela	Centre hospitalier de l'Université de Montréal (CHUM)	Operating Grant	201103MOP	Virology & Viral Pathogenesis	Chemokine Network and HIV-1 Pathogenesis: Phenotypic and Functional Characterization of New Th17 Subsets Permissive versus Resistant to Viral Infection	728930	5 yrs 0 mth	Infection and Immunity	No
Ancuta, Petronela	Centre hospitalier de l'Université de Montréal (CHUM)	Operating Grant - PA: HIV/AIDS Bridge Funding - Biomedical/Clinical Stream	200909HBF	Virology & Viral Pathogenesis	Chemokine Network and HIV Pathogenesis: New Insights into the Functional Heterogeneity of Monocyte-Derived Dendritic Cells and CD4+ T-Cells	100000	1 yr 0 mth	Infection and Immunity	No
Ancuta, Petronela; Routy, Jean-Pierre	Centre hospitalier de l'Université de Montréal (CHUM)	Operating Grant: Innovative Biomedical and Clinical HIV/AIDS Research	201702IBC	Innovative Biomedical and Clinical HIV/AIDS Research	Targeting mTOR to restore mucosal immunity toward remission in HIV-infected individuals	250000	1 yr 6 mths	Infection and Immunity	No
Ancuta, Petronela	Centre hospitalier de l'Université de Montréal (CHUM)	Project Grant	201610PJT	Project Grant Competition	Exploring the role of the circadian clock in regulating HIV replication and viral reservoir reactivation in Th17 cells	772650	5 yrs 0 mth	Infection and Immunity	No
Ancuta, Petronela	Centre hospitalier de l'Université de Montréal (CHUM)	Project Grant	202104PJT	Virology & Viral Pathogenesis	The Th17 Master Regulator RORC2 as a New Target for HIV Immune Therapy and Cure Strategy	887400	4 yrs 0 mth	Infection and Immunity	No
Ancuta, Petronela	Centre hospitalier de l'Université de Montréal (CHUM)	Project Grant - Priority Announcement: Infection and Immunity	202309PJ4	Virology & Viral Pathogenesis	Identification of Aryl Hydrocarbon Receptor as a Novel Druggable Modulator of HIV-1 Latency	100000	1 yr 0 mth	Infection and Immunity	No
Ancuta, Petronela	Centre hospitalier de l'Université de Montréal (CHUM)	Project Grant - Priority Announcement: HIV/AIDS and STBBI	202010PJH	Virology & Viral Pathogenesis 2	The Th17 Master Regulator RORC2 as a New Target for HIV Immune Therapy and Cure Strategy	100000	1 yr 0 mth	Infection and Immunity	No
Andelfinger, Gregor U	Centre hospitalier universitaire Sainte-Justine (Montréal, Québec)	Operating Grant	201309MOP	Cardiovascular System - A: Cells and Tissues	Genetic and functional dissection of a novel pacemaking syndrome: a model for SGOL1 mutations	659804	5 yrs 0 mth	Circulatory and Respiratory Health	No
Andelfinger, Gregor U	Centre hospitalier universitaire Sainte-Justine (Montréal, Québec)	Project Grant	201603PJT	Project Grant Competition	Role of shugoshin-like 1 (SGOL1) in heart development	967095	5 yrs 0 mth	Circulatory and Respiratory Health	No
Andelfinger, Gregor U	Centre hospitalier universitaire Sainte-Justine (Montréal, Québec)	Project Grant	202010PJT	Developmental Biology	Investigating the Adamts19-dependent mechanisms that regulate valve maturation	1086300	5 yrs 0 mth	Genetics	No
Andersen, Judith	University of Toronto	Team Grant: Mental Wellness in Public Safety Team Grants - Police	201911MW3	Team Grant: Mental Wellness in Public Safety Team Grants - Full Application	Autonomic Modulation Training: A Biological Approach to Building Resilience and Wellness Capacity Among Police Exposed to Post-Traumatic Stress Injuries (PTSI)	986000	3 yrs 0 mth	Neurosciences, Mental Health and Addiction	No
Andersen, Raymond J	University of British Columbia	Proof of Principle Program - Phase I	201003PPP	Proof of Principle	Latonduine A, A Potent delF508-CFTR Trafficking Defect Corrector With Potential for Treating Cystic Fibrosis	159750	1 yr 0 mth	Circulatory and Respiratory Health	No
Anderson, Adam K	University of Toronto	Operating Grant	201103MOP	Behavioural Sciences - B: Clinical Behavioural Sciences	Neural markers of Depressive Relapse Vulnerability and their Modification	501247	5 yrs 0 mth	Neurosciences, Mental Health and Addiction	No
Anderson, Adam K	University of Toronto	Operating Grant	201103MOP	Behavioural Sciences - C: Behavioural Studies, Neuroscience and Cognition	The influence of targeted genetic polymorphisms on emotionally enhanced attention and episodic memory: an Endophenotopic approach	539047	5 yrs 0 mth	Neurosciences, Mental Health and Addiction	No
Anderson, Adam K	University of Toronto	Operating Grant	201009MOP	Behavioural Sciences - C: Behavioural Studies, Neuroscience and Cognition	Behavioural and neural examinations of disgust in healthy individuals and obsessive compulsive disorder	614117	5 yrs 0 mth	Neurosciences, Mental Health and Addiction	No
Anderson, Alan	Université Laval	Operating Grant	201009MOP	Pharmacology & Toxicology	Inducible metabolism of xenochemicals and endogenous toxic compounds: nuclear receptors and the CYP2B paradigm	475324	4 yrs 0 mth	Genetics	No
Anderson, Christopher M	University of Manitoba	Operating Grant	200909MOP	Systems & Circuits Neurosciences - A	Cerebrovascular effects of endothelial NMDA receptors	651921	5 yrs 0 mth	Neurosciences, Mental Health and Addiction	No
Anderson, Christopher M	University of Manitoba	Project Grant	201604PJT	Project Grant Competition	Regulation of brain blood flow by astrocyte-endothelial signaling	100000	1 yr 0 mth	Circulatory and Respiratory Health	No
Anderson, Colin C	University of Alberta	Operating Grant	200809MOP	Immunology & Transplantation	Mechanisms of natural peripheral tolerance of self and alloantigens	657300	5 yrs 0 mth	Infection and Immunity	No
Anderson, Colin C	University of Alberta	Project Grant	201603PJT	Project Grant Competition	Co-inhibitory control of tolerance checkpoints	753035	5 yrs 0 mth	Infection and Immunity	No
Anderson, Colin C; Baldwin, Troy A	University of Alberta	Project Grant	202203PJT	Immunology & Transplantation	Ontogeny of T cell control by BTLA and PD-1	895050	5 yrs 0 mth	Infection and Immunity	No
Anderson, David R	Nova Scotia Health Authority (Halifax)	Operating Grant	201203MOP	Randomized Controlled Trials	Extended Venous Thromboembolism Prophylaxis Comparing Rivaroxaban to Aspirin Following Total Hip and Knee Arthroplasty (EPCAT II)	3044877	4 yrs 0 mth	Circulatory and Respiratory Health	No
Anderson, David R; Aubrecht, Catherine M; Bélanger, Mathieu; Burkhardt, Tracey; Campbell, Samuel G; Champod, Anne Sophie; Collin, Stéphanie; Curran, Janet; Dryden, OmiSoore H; Dutton, Daniel J; Hamilton, Marina; Hayden, Jill A; Hickey, Jason; Hogan, Mary H; Jbilou, Jalila; Jenkins, James D; Keefe, Janice M; Kirkland, Susan A; Krause, Juergen; MacSwain Standing, Mary-Ann; McDonald, James T; McIsaa…	Nova Scotia Health Authority (Halifax)	SPOR SUPPORT Unit Phase II - Maritimes	202011SS7	SPOR SUPPORT Units - Phase II	Maritime SPOR SUPPORT Unit Phase II Proposal	7327627	5 yrs 0 mth	Health Services and Policy Research	No
Anderson, Deborah H	University of Saskatchewan	Operating Grant	201405MOP	Cancer Progression & Therapeutics	Targeting Metastatic Breast Cancer	100000	1 yr 0 mth	Cancer Research	No
Anderson, Deborah H	University of Saskatchewan	Operating Grant - PA: Regional Partnership Program - Saskatchewan	201203RSN	Molecular & Cellular Biology of Cancer	Regulation of PTEN	140159	2 yrs 0 mth	Cancer Research	No
Anderson, Deborah H	University of Saskatchewan	Project Grant	202309PJT	Cancer Progression & Therapeutics	Targeting metastatic breast cancer	504900	2 yrs 0 mth	Cancer Research	No
Anderson, Deborah H	University of Saskatchewan	Project Grant - PA: Breast Cancer Research	202109PLL	Cancer Progression & Therapeutics	Targeting metastatic breast cancer	100000	1 yr 0 mth	Cancer Research	No
Anderson, Geoffrey M; Kennedy, Nancy; Bhattacharyya, Onil	University of Toronto	SPOR PIHCI Network: Management & Operations Grant	201411SPN	SPOR Network in Primary & Integrated Health Care Innovations	Better Access and Care for Complex Needs (BeACCON)	500000	5 yrs 0 mth	Health Services and Policy Research	No
Anderson, Geoffrey M; Sinha, Samir K	University of Toronto	Healthcare Renewal Policy Analysis-Institute of Aging	201209HIA	Healthcare Renewal Policy Analysis	Creating a Sustainable System of Care for Older People with Complex Needs: Learning from International Experience	132425	1 yr 0 mth	Health Services and Policy Research	No
Anderson, Geoffrey M; Kennedy, Nancy; Bhattacharyya, Onil	University of Toronto	SPOR Network in Primary and Integrated Health Care Innovations - Ontario	201401SN6	SPOR Network in Primary & Integrated Health Care Innovations	Better Access and Care for Complex Needs (BEACCON)	75000	1 yr 0 mth	Health Services and Policy Research	No
Anderson, Geoffrey M	University of Toronto	Catalyst Grant: Personalized Health Catalyst Grants	201706PCG	Personalized Health - predictive analytic models	Prediction of Risk of Cardiovascular Disease in Women Diagnosed with Early Stage Breast Cancer	198345	2 yrs 0 mth	Cancer Research	No
Anderson, Geoffrey M	University of Toronto	Catalyst Grant: Personalized Health Catalyst Grants	201706PCG	Personalized Health - predictive analytic models	Developing Tools That Predict Use of Breast Cancer Screening and Stage at Breast Cancer Diagnosis	196718	2 yrs 0 mth	Cancer Research	No
Anderson, Geoffrey M	University of Toronto	Op. Gr.: Addr. Wider Impacts of COVID-Imp. on social/econ/pop iss/pbl outcomes	202111WI2	Operating Grant : Addressing the Wider Health Impacts of COVID-	Understanding the Wider Health and Equity Impacts of Public Health COVID-19 Mitigation Strategies on Young Mothers, Children and Youth Living in Cities	499291	2 yrs 0 mth	Human Development, Child and Youth Health	No
Anderson, Gerald H	University of Toronto	Operating Grant	201503MOP	Nutrition, Food & Health	Food intake control in children	640500	5 yrs 0 mth	Nutrition, Metabolism, and Diabetes	No
Anderson, Gerald H	University of Toronto	Operating Grant	201303MOP	Nutrition, Food & Health	Role of Prenatal Excess Vitamins in the Programming of Energy Balance Regulatory Pathways in Wistar Rat Dams and Offspring	676593	5 yrs 0 mth	Nutrition, Metabolism, and Diabetes	No
Anderson, Gerald H	University of Toronto	Operating Grant	201009MOP	Nutrition, Food & Health	Food intake control in children	661480	5 yrs 0 mth	Nutrition, Metabolism, and Diabetes	No
Anderson, Gerald H	University of Toronto	Operating Grant	200809MOP	Nutrition, Food & Health	The Role of Vitamins Consumed During Pregnancy by the Wistar Rat in the Development of Food Intake and Metabolic Regulation of the Offspring	384711	3 yrs 0 mth	Nutrition, Metabolism, and Diabetes	No
Anderson, Greg	Direct Payment	Catalyst Grant: PTSI among PSP workers	201809PPS	Post-Traumatic Stress Injuries among Public Safety Personnel	Development and validation of a mental health screening tool for public safety professionals	127664	1 yr 0 mth	Neurosciences, Mental Health and Addiction	No
Anderson, Greg	Justice Institute of British Columbia (New Westminster, BC)	Team Grant: Mental Wellness in Public Safety Team Grants	201911MWP	Team Grant: Mental Wellness in Public Safety Team Grants - Full Application	Building Resilience through Integrated Knowledge Transfer in Police Organizations: A Case Study Series	834021	3 yrs 0 mth	Neurosciences, Mental Health and Addiction	No
Anderson, Hope D	University of Manitoba	Operating Grant	201303MOP	Cardiovascular System - B: Heart and Circulation	Protective mechanisms of endocannabinoids in cardiac hypertrophy	611905	5 yrs 0 mth	Circulatory and Respiratory Health	No
Anderson, Hope D	University of Manitoba	Operating Grant	201103MOP	Cardiovascular System - B: Heart and Circulation	Protective signaling by PPARs in cardiac hypertrophy	357491	3 yrs 0 mth	Circulatory and Respiratory Health	No
Anderson, Hope D	University of Manitoba	CIHR/Regional Partnership Program/Operating Grants	200903ROP	Cardiovascular System - A: Cells and Tissues	Protective signaling by PPARs in cardiac hypertrophy	100999	2 yrs 0 mth	Circulatory and Respiratory Health	No
Anderson, John F; Peters, Virginia	University of Victoria (British Columbia)	Knowledge Synthesis Grant	200905KRS	Knowledge Synthesis Grant	Chehalis Primary Health Care Project: Translating Indigenous Health Knowledge within Aboriginal Community Health Centre Models	100000	1 yr 0 mth	Indigenous Peoples' Health	No
Anderson, Kelly K	University of Western Ontario	Project Grant	201610PJT	Project Grant Competition	Understanding the Role of the Family Physician in Early Psychosis Intervention: A Mixed Methods Study	550800	3 yrs 0 mth	Health Services and Policy Research	No
Anderson, Kelly K; Bromley, Sarah J	University of Western Ontario	Catalyst Grant : Cannabis/MH - Cannabis use and psychosis in adult populations	202011CB4	Catalyst Grant: Cannabis and Mental Health	The Impact of Cannabis Legalization and Availability on Incidence, Prevalence, and Health Services Utilization for Psychotic Disorders: Population-Based Evidence to Inform Policy Initiatives	0	1 yr 0 mth	Neurosciences, Mental Health and Addiction	No
Anderson, Kim; Baldwin, Rob; Innes, Robert A	University of Guelph	Catalyst Grant: Indigenous Approaches to Wellness Research	201710IAW	Indigenous Approaches to Wellness Research	Building the Fire: Enhancing Indigenous Men's Health through Campus Land Based Activities	68500	1 yr 0 mth	Indigenous Peoples' Health	No
Anderson, Laura N; Birken, Catherine S	McMaster University	Operating Grant: Population Health Intervention Research	201510GIR	Operating Grant: Population Health Intervention Research	Evaluation of the Healthy Kids Community Challenge in Early Childhood	248669	2 yrs 0 mth	Population and Public Health	No
Anderson, Laura N	McMaster University	Catalyst Grant: Analysis of CLSA Data	201809ACD	Catalyst Grant: Analysis of CLSA Data	Clustering of obesity related characteristics and associations with body mass index, waist circumference, and body fatness	70000	1 yr 0 mth	Aging	No
Anderson, Laura N	McMaster University	Op Grant: Analyses of Existing Canadian Cohorts & Databases - Cancer Control	201609AO2	Analyses of existing Canadian cohorts and databases related to Cancer	Trajectories of body mass index and pancreatic cancer risk: Identifying opportunities for primary prevention in early life	74422	1 yr 0 mth	Cancer Research	No
Anderson, Laura N	McMaster University	Project Grant	201909PJT	Public, Community & Population Health	Late preterm birth and cardiometabolic outcomes in children and young adults: Identifying opportunities for early life interventions	302174	3 yrs 0 mth	Population and Public Health	No
Anderson, Laura N	McMaster University	Op Grant: Sugar and Health - Pop. Approaches to Reduce Free Sugar Consumption	201701SA2	Operating Grant: Sugar and Health	Impact of the Healthy Kids Community Challenge (HKCC) population health intervention on sugar intake and child health	0	2 yrs 0 mth	Nutrition, Metabolism, and Diabetes	No
Anderson, Laura N	McMaster University	Project Grant	202104PJT	Public, Community & Population Health 3	Understanding the impact of the COVID-19 pandemic on obesity and diabetes among Canadians; a prospective population-based cohort study	742050	5 yrs 0 mth	Population and Public Health	No
Anderson, Laura N	McMaster University	O. Gr.: Addr. the Health Impacts of COVID-19 - Imp. of def/disp care on health	202111WI1	Operating Grant : Addressing the Wider Health Impacts of COVID-	Impact of the COVID-19 pandemic on child growth and cardiometabolic risk	429706	2 yrs 0 mth	Population and Public Health	No
Anderson, Michele K	Sunnybrook Research Institute (Toronto, Ontario)	Operating Grant	201109MOP	Immunology & Transplantation	Roles of the transcription factors HEBAlt and HEBCan in T cell development	791037	5 yrs 0 mth	Infection and Immunity	No
Anderson, Michele K	Sunnybrook Research Institute (Toronto, Ontario)	Project Grant	201610PJT	Project Grant Competition	Transcriptional regulation of gamma delta T-cell development and functional diversification	860625	5 yrs 0 mth	Infection and Immunity	No
Anderson, Nicole D	Baycrest Centre for Geriatric Care (Toronto)	Operating Grant	201203MOP	Behavioural Sciences - C: Behavioural Studies, Neuroscience and Cognition	Effects of errors on memory performance and brain activity in healthy younger and older adults	280070	3 yrs 0 mth	Aging	No
Anderson, Nicole D	Baycrest Centre for Geriatric Care (Toronto)	Operating Grant	200903MOP	Social Dimensions in Aging	Baycrest Research About Volunteering in Older adults (BRAVO)	449195	4 yrs 0 mth	Aging	No
Andersson, Neil	CIET Canada (Ottawa)	Centres for Research Development in Gender, Mental Health and Addictions - FA	200904RDG	Centres for Research Development in Gender, Mental Health and Addictions	CIHR Centre for intercultural research on prevention of gender violence (CIHR-CIPREV)	2000000	5 yrs 0 mth	Gender and Health	No
Andersson, Neil	McGill University	Project Grant	201904PJT	Indigenous Health Research	Decolonizing childbirth with Nunavik Inuit women transferred to high-risk hospitals for childbirth: a co-designed pilot intervention	100000	1 yr 0 mth	Indigenous Peoples' Health	No
Andersson, Neil; Budgell, Richard	McGill University	Project Grant	201909PJT	Indigenous Health Research	Decolonizing childbirth with Nunavik Inuit women transferred to high-risk hospitals for childbirth: a co-designed pilot intervention	1718955	5 yrs 0 mth	Indigenous Peoples' Health	No
Andersson, Neil; Ahmad Khan, Faiz; Budgell, Richard; Cockcroft, Anne; Vang, Zoua	McGill University	Project Grant	202104PJT	Indigenous Health Research	Co-designed cultural safety in Nunavik: proof-of-impact	1889550	5 yrs 0 mth	Indigenous Peoples' Health	No
Andersson, Neil; Abbasgholizadeh Rahimi, Samira; Cockcroft, Anne; Geddes, Maiya R; Wilchesky, Machelle	McGill University	Project Grant	202309PJT	Social Dimensions in Aging	Reviving social interaction for healthy aging: participatory engagement of older adults in dementia prevention in rural African and Montreal contexts	888165	3 yrs 0 mth	Aging	No
Andrade, Brendan	Centre for Addiction and Mental Health (Toronto)	Operating Grant	201503MOP	Social & Developmental Aspects of Children's & Youth's Health	Personalizing Psychosocial Intervention for Children with Oppositional-Defiant Disorder	505435	4 yrs 0 mth	Human Development, Child and Youth Health	No
Andrade, Brendan	Centre for Addiction and Mental Health (Toronto)	Project Grant - Priority Announcement: Patient-Oriented Research	202109PJK	Social & Developmental Aspects of Children's & Youth's Health	A Data Driven Approach to Personalize Psychosocial Treatment for Parents of Children with Disruptive Behaviour Disorders	100000	1 yr 0 mth	Human Development, Child and Youth Health	No
Andreazza, Ana C	Centre for Addiction and Mental Health (Toronto)	Operating Grant	201309MOP	Behavioural Sciences - B: Clinical Behavioural Sciences	Identifying peripheral markers of lipid oxidation in mood disorders	302853	4 yrs 0 mth	Neurosciences, Mental Health and Addiction	No
Andreazza, Ana C; Beaulieu, Martin	University of Toronto	Project Grant	201803PJT	Behavioural Sciences - B: Clinical Behavioural Sciences	The role of mitochondrial dysfunction in neurotransmission: Implications for bipolar disorder	1109250	5 yrs 0 mth	Neurosciences, Mental Health and Addiction	No
Andres, Sara	McMaster University	Project Grant	202109PJT	Biochemistry & Molecular Biology - A	Molecular mechanisms of bacterial DNA double-strand break repair	677025	5 yrs 0 mth	Infection and Immunity	No
Andrews, Brenda J	University of Toronto	Foundation Grant	201409FDN	Foundation Grant	Systems Genetics & Cell Biology: Mapping Biological Pathways in the Eukaryotic Cell	6059699	7 yrs 0 mth	Genetics	No
Andrews, Brenda J	University of Toronto	Operating Grant	201103MOP	Genomics: Systems and computational biology	Functional Analysis of a Eukaryotic Kinome	936791	5 yrs 0 mth	Genetics	No
Andrews, Brenda J; Boone, Charles M	University of Toronto	Operating Grant	201203MOP	Genomics: Systems and computational biology	From phenotypes to pathways: global exploration of cellular networks using yeast phenomics	942459	5 yrs 0 mth	Genetics	No
Andrews, Brenda J; Hughes, Timothy R	University of Toronto	Operating Grant	200909MOP	Biochemistry & Molecular Biology - B	Mechanisms of chromatin organization and transcriptional regulation	926800	5 yrs 0 mth	Genetics	No
Andrews, Brenda J; Boone, Charles M	University of Toronto	Operating Grant - PA: Institute of Genetics (Bridge Funding)	200809IG1	Genomics: Systems and computational biology	Global Exploration of Cellular Networks and Pathways in Yeast	50000	0 yr 6 mths	Genetics	No
Andrews, Brenda J	University of Toronto	Operating Grant	201309MOP	Genomics: Systems and computational biology	Gene duplication and functional divergence: using systematic genetics to link genotype to phenotype	1220864	5 yrs 0 mth	Genetics	No
Andrews, Brenda J	University of Toronto	Project Grant	202303PJT	Genomics: Systems and computational biology	Mapping genetic suppression interaction networks in yeast and human cells	1178100	5 yrs 0 mth	Genetics	No
Andrews, Brenda J	University of Toronto	Project Grant	202109PJT	Genomics: Systems and computational biology	Mapping Biological Pathways using Systematic Genetics and Single Cell Imaging	1227825	5 yrs 0 mth	Genetics	No
Andrews, Brenda J	University of Toronto	Project Grant	202203PJT	Genomics: Systems and computational biology	Exploring genetic network dynamics in the context of diverse genetic backgrounds	1231650	5 yrs 0 mth	Genetics	No
Andrews, Christopher N	University of Calgary	Catalyst Grant: Cannabis Research in Urgent Priority Areas	201810CRU	Cannabis Research in Urgent Priority Areas	Cannabinoid Hyperemesis Syndrome: Evaluation of Health Burden and Treatment Strategies	120800	1 yr 0 mth	Population and Public Health	No
Andrews, David W	Sunnybrook Research Institute (Toronto, Ontario)	Foundation Grant	201409FDN	Foundation Grant	Assembly of apoptotic as well as additional protein complexes on sub-cellular membranes	2680207	7 yrs 0 mth	Genetics	No
Andrews, David W	McMaster University	Operating Grant	201003MOP	Cell Physiology	Protein transport into and across cellular membranes	860650	5 yrs 0 mth	Genetics	No
Andrews, David W	McMaster University	Operating Grant	200909MOP	Cell Physiology	Interaction of Bcl-2 family apoptosis regulatory proteins with cellular membranes	941950	5 yrs 0 mth	Cancer Research	No
Andrews, David W	Sunnybrook Research Institute (Toronto, Ontario)	Project Grant	202209PJT	Cell Biology - Molecular/Fundamental	Regulation of programmed cell death by BH3-proteins Bim and Puma	879750	5 yrs 0 mth	Genetics	No
Andronowski, Janna	Memorial University of Newfoundland	Project Grant	202109PJT	Tri-Agency Interdisciplinary - CIHR TIR	Analysis of Opioid-induced Osteoporosis and Associated Impacts on Intracortical Porosity and Bone's Cellular Organization	445612	4 yrs 0 mth	Nutrition, Metabolism, and Diabetes	No
Andrulis, Irene L	Sinai Health System (Toronto)	Operating Grant	200809MOP	Cancer Progression & Therapeutics	Discovery and characterization of clinically important changes in axillary node-negative breast cancer.	866726	5 yrs 0 mth	Cancer Research	No
Andrysek, Jan; Ramdial, Sandra; Wright, Virginia F	University of Toronto	Collaborative Health Research Projects (NSERC partnered)	201810CPG	Collaborative Health Research Projects - NSERC Partnered	Biomechanical biofeedback targeting the high-level rehabilitation of mobility in youth with lower limb amputations	374050	3 yrs 0 mth	Human Development, Child and Youth Health	No
Andrysek, Jan; Wright, Virginia F	Holland Bloorview Kids Rehabilitation Hospital (Toronto)	Project Grant	202309PJT	Biomedical Engineering	Feasibility RCT evaluating digitally and traditionally produced ankle foot orthoses for individuals with impaired lower limb function	470475	3 yrs 0 mth	Musculoskeletal Health and Arthritis	No
Angel, Jonathan B	Ottawa Hospital Research Institute	Operating Grant - PA: HIV/AIDS Bridge Funding - Biomedical/Clinical Stream	201103HBF	Virology & Viral Pathogenesis	Regulation and Function of Soluble IL-7 Receptor Alpha (CD127) in HIV Infection	100000	1 yr 0 mth	Infection and Immunity	No
Angel, Jonathan B	Ottawa Hospital Research Institute	Operating Grant - PA: HIV/AIDS Bridge Funding - Biomedical/Clinical Stream	201009HBF	Virology & Viral Pathogenesis	Regulation and Function of Soluble IL-7 Receptor Alpha (CD127) in HIV Infection	100000	1 yr 0 mth	Infection and Immunity	No
Angel, Jonathan B	Ottawa Hospital Research Institute	Operating Grant	201203MOP	Virology & Viral Pathogenesis	Regulation and Function of Soluble IL-7 Receptor Alpha (CD127) in HIV Infection	616855	5 yrs 0 mth	Infection and Immunity	No
Angel, Jonathan B	Ottawa Hospital Research Institute	Operating Grant - PA: HIV/AIDS Bridge Funding - Biomedical/Clinical Stream	201109HBF	Virology & Viral Pathogenesis	Regulation and Function of Soluble IL-7 Receptor Alpha (CD127) in HIV Infection	100000	1 yr 0 mth	Infection and Immunity	No
Angers, Stephane	University of Toronto	Operating Grant	201505MOP	Pharmacology & Toxicology	Pharmacological and biochemical basis of ligand-biased signalling at the Smoothened receptor.	100000	1 yr 0 mth	Cancer Research	No
Angers, Stephane	University of Toronto	Operating Grant: Targeting High Fatality Cancers - Innovation Grant	201601TFC	Targeting High Fatality Cancers Innovation Grant	Identification of GBM genetic wiring vulnerabilities.	100000	1 yr 0 mth	Cancer Research	No
Angers, Stephane	University of Toronto	Operating Grant	201203MOP	Molecular & Cellular Biology of Cancer	Wnt signalling circuitries in development and cancer.	622335	5 yrs 0 mth	Cancer Research	No
Angers, Stephane; Sidhu, Sachdev S	University of Toronto	Project Grant	201603PJT	Project Grant Competition	Targeting Frizzled proteins in RNF43 mutant cancers.	1005320	5 yrs 0 mth	Cancer Research	No
Angers, Stephane	University of Toronto	Project Grant	201909PJT	Cancer Biology & Therapeutics 2	Targeting Glioblastoma Heterogeneity through identification of subtype-specific genetic vulnerabilities	818550	5 yrs 0 mth	Cancer Research	No
Angers, Stephane	University of Toronto	Project Grant	202010PJT	Pharmacology & Toxicology	Assessing the efficacy of novel synthetic Wnt ligands to promote endothelial cell barrier function in diseases.	841500	5 yrs 0 mth	Circulatory and Respiratory Health	No
Anglesio, Michael S	University of British Columbia	Operating Grant: ECI grants in Maternal, Reproductive, Child & Youth Health	201805MRC	Operating Grant: New Investigator Grants in Maternal, Reproductive, Child & Youth Health	Endometriosis Microenvironment: influence of "cancer-driver" mutations.	105000	3 yrs 0 mth	Human Development, Child and Youth Health	No
Anglesio, Michael S; Hanley, Gillian E; Mohamed, Ali Bedaiwy; Tessier-Cloutier, Basile; Yong, Paul	University of British Columbia	Project Grant - PA: Women's Health Research - Early Career Researcher Grant	202209WHR	Biological and Clinical Aspects of Aging	Cancer-driver events in normal endometrium: impact on healthy aging and reproduction	100000	1 yr 0 mth	Aging	No
Anglesio, Michael S; Carey, Mark S; Koebel, Martin; Talhouk, Aline	University of British Columbia	Project Grant	202209PJT	Cancer Progression & Therapeutics	Deconvoluting Prognostic and Targetable Features of Endometrioid Ovarian Carcinomas of No Specific Molecular Profile	646424	3 yrs 0 mth	Cancer Research	No
Anglin, Carolyn; Amiri, Shahram; Guy, Pierre; Hodgson, Antony J	University of Calgary	Collaborative Health Research Projects (NSERC partnered)	201310CPG	Collaborative Health Research Projects - NSERC Partnered	Development and Clinical Efficacies of an Innovative Quantitative Intraoperative C-arm System	234775	3 yrs 0 mth	Musculoskeletal Health and Arthritis	No
Anis, Aslam H; Marra, Carlo A	University of British Columbia	Operating Grant	201109MOP	Health Policy & Systems Management Research	The impact of price-caps on the generic pharmaceutical industry and provincial drug plan costs in Canada	115284	2 yrs 0 mth	Health Services and Policy Research	No
Anis, Aslam H	University of British Columbia	Operating Grant	201009MOP	Public, Community & Population Health	The impact of poor health and absenteeism on work productivity in Canada: Evidence from linked employer-employee data	63580	2 yrs 0 mth	Health Services and Policy Research	No
Anis, Aslam H; Klein, Marina B; Walmsley, Sharon L	University of British Columbia	CIHR Clinical Trials Network in HIV/AIDS	201310HCN	Clinical Trials Network in HIV/AIDS	CIHR Clinical Trials Network in HIV/AIDS	22750000	5 yrs 0 mth	Infection and Immunity	No
Anis, Aslam H; Klein, Marina B; Walmsley, Sharon L	University of British Columbia	CIHR Clinical Trials Network in HIV/AIDS	201809HCN	Clinical Trials Network in HIV/AIDS	CIHR Clinical Trials Network in HIV/AIDS	22850000	5 yrs 0 mth	Infection and Immunity	No
Anis, Aslam H	University of British Columbia	Project Grant	201610PJT	Project Grant Competition	The pricing of generic drugs and its impact on market structure, competitiveness and security of supply	240975	3 yrs 0 mth	Health Services and Policy Research	No
Anis, Aslam H; Zhang, Wei	University of British Columbia	Project Grant	202104PJT	Health Policy & Systems Management Research	Evaluating and Informing Canada's Proposed Pharmaceutical Price Regulations	581400	4 yrs 0 mth	Health Services and Policy Research	No
Anisman, Hymie	Carleton University (Ottawa)	Operating Grant - Secondary Analysis of Databases	201104SEC	Secondary Analysis of Databases	Intergenerational impacts of Indian Residential Schools: Results from the 2007/08 First Nations Regional Longitudinal Health Survey	99679	2 yrs 0 mth	Indigenous Peoples' Health	No
Anisman, Hymie	Carleton University (Ottawa)	Operating Grant	201003MOP	Behavioural Sciences - A: Neurobiological Basis of Behavioural Processes	Behavioural and neurochemical responses to acute, subchronic, and chronic intermittent stressors in relation to depression: Contribution of 5-HT, CRH and BDNF to the depressive phenotype	815514	5 yrs 0 mth	Neurosciences, Mental Health and Addiction	No
Anisman, Hymie	Carleton University (Ottawa)	Operating Grant	200809MOP	Behavioural Sciences - A: Neurobiological Basis of Behavioural Processes	Cytokines and stressors influence depression: sensitization and cross sensitization	823380	5 yrs 0 mth	Neurosciences, Mental Health and Addiction	No
Ansaldo, Ana Ines	CIUSSS du Centre-Sud-de-l'Œle-de-Montréal (Montréal, Québec)	Operating Grant	201403MOP	Behavioural Sciences - B: Clinical Behavioural Sciences	Triggering Neuroplasticity in Chronic Aphasia: Identifying the brain signs that predict good response to two language therapies	370741	4 yrs 0 mth	Aging	No
Ansari, Daniel	University of Western Ontario	Operating Grant	200809MOP	Behavioural Sciences - C: Behavioural Studies, Neuroscience and Cognition	Brain mechanisms underlying the typical and atypical development of the mathematical brain	667110	5 yrs 0 mth	Neurosciences, Mental Health and Addiction	No
Ansari, Daniel	University of Western Ontario	Operating Grant	201309MOP	Behavioural Sciences - C: Behavioural Studies, Neuroscience and Cognition	Investigating the typical and atypical development of the numerate brain	532530	5 yrs 0 mth	Neurosciences, Mental Health and Addiction	No
Ansermino, John M	University of British Columbia	Operating Grant	200909MOP	Biomedical Engineering	eVENT: An expert system for detecting ventilatory events during anesthesia	299186	3 yrs 0 mth	Circulatory and Respiratory Health	No
Ansley, David M	University of British Columbia	Operating Grant	200909MOP	Pharmacology & Toxicology	PRO-TECT II: Propofol cardioprotection for type II diabetics	392875	3 yrs 0 mth	Circulatory and Respiratory Health	No
Ansloos, Jeffrey P; Restoule, Brenda; Stewart, Suzanne L	University of Toronto	Operating Grant: Network Environments for Indigenous Health Research- Dev Grants	201806NEH	Network Environments for Indigenous Health Research (NEIHR)	Developing a Community-Engaged Research Network for Indigenous Mental Health: Priorities, Knowledge Gaps and Engagement Strategies for Future Research	75000	1 yr 0 mth	Indigenous Peoples' Health	No
Antel, Jack P	McGill University	Operating Grant: Industry-partnered Collaborative Research - Rx&D partner	201009IRO	Industry Partnered Collaborative Research	Effects of S1P receptor directed pharmaceutical agents on central nervous system myelination	178125	3 yrs 0 mth	Neurosciences, Mental Health and Addiction	No
Anthony, Samantha J	Hospital for Sick Children (Toronto)	Patient-Oriented Research Collaboration Grants	201612PEG	Patient Engagement - Collaboration Grants (SPOR)	Measuring what Matters: Integrating Patient-Reported Outcomes into Clinical Practice - A Consensus Conference	24961	1 yr 0 mth	Human Development, Child and Youth Health	No
Anthony, Samantha J	Hospital for Sick Children (Toronto)	Operating Grant: ECI grants in MRC&Y Health - Circulatory / Respiratory Health	201705MY3	Operating Grant: New Investigator Grants in Maternal, Reproductive, Child & Youth Health	Measuring what Matters: Integrating Patient-Reported Outcome Measures into Clinical Practice	49948	2 yrs 0 mth	Human Development, Child and Youth Health	No
Anthony, Samantha J; Beaucage, Mary B	Hospital for Sick Children (Toronto)	Project Grant	202109PJT	Indigenous Health Research	Embarking on a journey to explore the realities of pediatric solid organ transplantation for Indigenous patients, families and communities across Canada	382499	3 yrs 0 mth	Indigenous Peoples' Health	No
Anthony, Samantha J; Ahola Kohut, Sara H	Hospital for Sick Children (Toronto)	Project Grant	202209PJT	Social & Developmental Aspects of Children's & Youth's Health	"The isolation I feel is profound": The iParent2Parent Online Peer Support Program†for†parents of pediatric solid organ transplantation recipients	180000	3 yrs 0 mth	Human Development, Child and Youth Health	No
Antonescu, Costin N	Toronto Metropolitan University	Operating Grant	201209MOP	Cell Biology & Mechanisms of Disease	Control of receptor signaling within clathrin-coated membrane microdomains.	349039	3 yrs 0 mth	Cancer Research	No
Antonescu, Costin N	Toronto Metropolitan University	Project Grant	201709PJT	Cell Biology & Mechanisms of Disease	Control of epidermal growth factor receptor signaling by clathrin signalosomes	852975	5 yrs 0 mth	Cancer Research	No
Antonescu, Costin N	Toronto Metropolitan University	Project Grant - PA: Breast Cancer Research	202309PLL	Cell Biology - Molecular/Fundamental	Spatial control of PI3K-Akt signaling within clathrin signalosomes	100000	1 yr 0 mth	Cancer Research	No
Antonescu, Costin N	Toronto Metropolitan University	Project Grant	202209PJT	Cell Biology - Molecular/Fundamental	Dynamic tetraspanin nanodomains control EGFR signal licensing in breast cancer cells	1002150	5 yrs 0 mth	Cancer Research	No
Antoniou, John	CIUSSS de Centre-Ouest-de-l'Ile-de-Montréal-Jewish General	Operating Grant	201009MOP	Biomedical Engineering	Tissue Engineering of Intervertebral Discs	328001	3 yrs 0 mth	Musculoskeletal Health and Arthritis	No
Antoniou, John; Mwale, Fackson	CIUSSS de Centre-Ouest-de-l'Ile-de-Montréal-Jewish General	Project Grant	201603PJT	Project Grant Competition	Short Link N as a therapeutic agent for intervertebral disc degeneration.	749211	5 yrs 0 mth	Musculoskeletal Health and Arthritis	No
Antoniou, John; Mwale, Fackson	CIUSSS de Centre-Ouest-de-l'Ile-de-Montréal-Jewish General	Project Grant	202109PJT	Biomedical Engineering	Role of Link N in Osteoarthritis	699975	5 yrs 0 mth	Musculoskeletal Health and Arthritis	No
Antoniou, Tony; Dicenso, Anne Marie; Strike, Carol J	Unity Health Toronto	Catalyst Grant: HIV/AIDS CBR Program - General Stream	201404CDE	HIV/AIDS Community-Based Research (merged)	From prison to community: removing barriers to care for formerly incarcerated persons with HIV	32850	1 yr 0 mth	Infection and Immunity	No
Antoniou, Tony; Gomes, Tara	Unity Health Toronto	Project Grant	201903PJT	Clinical Investigation - A: Reproduction, Maternal, Child and Youth Health 2	Psychotropic drug use and safety among children and youth	481952	4 yrs 0 mth	Human Development, Child and Youth Health	No
Antoniou, Tony; Challacombe, Laurel A	Unity Health Toronto	Catalyst Grant: HIV/AIDS CBR Program - General Stream	201810CDE	HIV/AIDS Community-Based Research (merged)	Harnessing population-based data on HIV pre-exposure prophylaxis use to improve community-based outreach to at-risk youth in Ontario	39987	1 yr 0 mth	Infection and Immunity	No
Antoniou, Tony; Gomes, Tara; Juurlink, David N	Unity Health Toronto	Project Grant	202104PJT	Public, Community & Population Health 2	Population-based studies on drug interactions between opioids and commonly prescribed drugs	237150	3 yrs 0 mth	Population and Public Health	No
Antoniou, Tony; Pajer, Kathleen; Gomes, Tara	Unity Health Toronto	Op Gr:Understanding/mitigating impacts of COVID-19 on children, youth & families	202107UIP	Understanding/mitigating impacts of COVID-19 on children, youth & families	The impact of the COVID-19 pandemic on the mental health of children and youth	149844	1 yr 0 mth	Human Development, Child and Youth Health	No
Aoudjit, Fawzi	Université Laval	Operating Grant	201403MOP	Cancer Biology & Therapeutics	Elucidating the role of alpha2beta1 integrin in the chemoresistance of acute lymphoblastic leukemia.	567520	5 yrs 0 mth	Cancer Research	No
Aoudjit, Fawzi	Université Laval	Operating Grant	200903MOP	Cell Biology & Mechanisms of Disease	Alpha2beta1 integrin signaling in the survival of malignant T cells	289428	3 yrs 0 mth	Cancer Research	No
Aoudjit, Fawzi	Université Laval	Project Grant - Priority Announcement: Pediatric Cancer Research	202209PDI	Cancer Biology & Therapeutics	Understanding the role of beta1 integrins in chemoresistance of acute lymphoblastic leukemia and therapeutic implications	100000	1 yr 0 mth	Cancer Research	No
Aoyama, Kazuyoshi; Ray, Joel G	Hospital for Sick Children (Toronto)	Project Grant	202203PJT	Clinical Investigation - A: Reproduction, Maternal, Child and Youth Health 2	Neonatal and perinatal mortality in relation to maternal sepsis in Canada: a nationwide population-based observational study	105000	2 yrs 0 mth	Gender and Health	No
Aoyama, Kazuyoshi; Ray, Joel G	Hospital for Sick Children (Toronto)	Project Grant - PA: Sex and Gender in Health Research (Bridge funding)	202109PJX	Clinical Investigation - A: Reproduction, Maternal, Child and Youth Health	Severe Neonatal Morbidity of Infants Born to Mothers with Severe Maternal Morbidity: a Canadian population-based observational study	100000	1 yr 0 mth	Gender and Health	No
Aparicio, Samuel J	University of British Columbia	Operating Grant	201209MOP	Genomics: Systems and computational biology	Linking clonal genomes to tumour evolution and therapeutics	1040440	5 yrs 0 mth	Cancer Research	No
Aparicio, Samuel J	University of British Columbia	Operating Grant	201109MOP	Cancer Progression & Therapeutics	PP2a protein serine/threonine phosphatase mutations in cancer: functional consequences and clinical relevance	588895	4 yrs 0 mth	Cancer Research	No
Aparicio, Samuel J	University of British Columbia	Catalyst Grant: Bioinformatics Approaches to Cancer Research	200903BIO	Catalyst Grant: Bioinformatics Approaches to Cancer Research	Improving computational inference of single nucleotide variants from next generation sequencing of cancer genomes.	99078	1 yr 0 mth	Cancer Research	No
Aparicio, Samuel J	University of British Columbia	Foundation Grant	201509FDN	Foundation Grant	Targeting the dynamics and genomics of clonal evolution in cancer patients	2833460	7 yrs 0 mth	Cancer Research	No
Aparicio, Samuel J	University of British Columbia	Project Grant	202303PJT	Cancer Progression & Therapeutics	Mechanisms and targeting of repair deficient cancers with G-quadruplex small molecule ligands	1048050	5 yrs 0 mth	Cancer Research	No
Aparicio, Samuel J	University of British Columbia	Project Grant	202303PJT	Molecular & Cellular Biology of Cancer	Decoding the impact of single cell mutational processes in triple negative breast cancer and high grade serous ovarian cancer	1040400	5 yrs 0 mth	Cancer Research	No
Aparicio, Samuel J	University of British Columbia	Project Grant	202210PJT	Molecular & Cellular Biology of Cancer	Decoding the impact of single cell mutational processes in triple negative breast cancer and high grade serous ovarian cancer.	100000	1 yr 0 mth	Cancer Research	No
Appel, Lora; Beleno, Ron	York University (Toronto, Ontario)	Op Gr.: Mech. in Brain Aging/dementia-Caregiving/Care Prov. + Aging with Neurod.	202307BH3	Operating Grant: Brain Health and Cognitive Impairment in Aging	VR&R: Providing Respite to Caregivers by Managing Behavioural and Psychological Symptoms in People with Dementia Using Immersive VR-Therapy	0	2 yrs 0 mth	Aging	No
Appireddy, Ramana	Queen's University (Kingston, Ontario)	Operating Grant: Spread and Scale of Existing CBPHC and eHealth Innovations	201910SSI	Spread and Scale of Existing CBPHC and eHealth Innovations	Scaling up eVisits (Home Video Visits) for ambulatory care in Kingston Health Sciences Center, A mixed-methods implementation study	20000	1 yr 0 mth	Health Services and Policy Research	No
Appleton, Thomas C	University of Western Ontario	Project Grant	201909PJT	Clinical Investigation - B: Arthritis, Bone, Skin and Cartilage	Failing to Heal: Impaired Efferocytosis in Osteoarthritis	738225	5 yrs 0 mth	Musculoskeletal Health and Arthritis	No
Araki, Toshiyuki	University Health Network (Toronto)	Operating Grant	201003MOP	Cardiovascular System - A: Cells and Tissues	Molecular and cellular basis of cardiac hypertrophy caused by Noonan syndrome-associated RAF1 mutations	670290	5 yrs 0 mth	Circulatory and Respiratory Health	No
Araya, Roberto	Université de Montréal	Operating Grant	201309MOP	Molecular & Cellular Neurosciences - B	Role of dendritic spines in the processing, storage and integration of excitatory synaptic inputs in neocortical pyramidal neurons	883876	5 yrs 0 mth	Neurosciences, Mental Health and Addiction	No
Araya, Roberto	Université de Montréal	Project Grant	201610PJT	Project Grant Competition	Dendritic mechanisms for cortical associations in layer 5 pyramidal neurons from a mouse model of Fragile X syndrome.	753525	5 yrs 0 mth	Neurosciences, Mental Health and Addiction	No
Araya, Roberto	Centre hospitalier universitaire Sainte-Justine (Montréal, Québec)	Project Grant	202203PJT	Systems & Circuits Neurosciences - A	Role of dendritic spines in the processing, storage, and integration of excitatory inputs in neocortical pyramidal neurons	1078650	5 yrs 0 mth	Neurosciences, Mental Health and Addiction	No
Arbour, Caroline; Bilodeau, Karine	CIUSSS du Nord-de-l'Ile-de Montréal - HÙpital Sacré Coeur	Project Grant	202209PJT	Health Services Evaluation & Interventions Research 2	…tude DORMAS : PréDire et intervenir sur le sOmmeil apRËs un traiteMent primaire contre le cAncer du Sein chez la femme	225676	3 yrs 0 mth	Health Services and Policy Research	No
Arbour, Laura T; Tang, Anthony S	University of British Columbia	Operating Grant - PA: First Nations, Inuit and Metis Health	201503IPH	Genetics 2	Long QT Syndrome in Northern British Columbia: Predicting Risk for sudden death	100000	1 yr 0 mth	Indigenous Peoples' Health	No
Arbour, Laura T; Osborne, Geraldine	University of British Columbia	Partnerships for Health System Improvement (PHSI)	201111PHE	Partnerships for Health System Improvement	Nutaqqavut (Our Children) Health Information System: A partnership approach to informing the prevention of infant mortality and childhood respiratory illness in Nunavut.	349497	3 yrs 0 mth	Indigenous Peoples' Health	No
Arbour, Laura T; Tang, Anthony S	University of British Columbia	Operating Grant	201003MOP	Aboriginal Peoples' Health	Long QT Syndrome in Northern British Columbia:Understanding the impact	645866	5 yrs 0 mth	Indigenous Peoples' Health	No
Arbour, Laura T	University of Victoria (British Columbia)	Operating Grant - PA: First Nations, Inuit and Metis Health	200903IPH	Social & Developmental Aspects of Children's & Youth's Health	The Secondary Analysis of Reproductive and Environmental Health Data: A Spatial Analysis of Adverse Birth Outcomes in British Columbia, Yukon and Alberta	96744	2 yrs 0 mth	Human Development, Child and Youth Health	No
Arbour, Laura T; Swayne, Leigh A	University of British Columbia	Project Grant	201611PJT	Project Grant Competition	Understanding the population, individual, and cellular effects of a novel ANK2 mutation associated with Long QT syndrome and structural heart disease in a First Nations Community of Northern British Columbia	100000	1 yr 0 mth	Indigenous Peoples' Health	No
Arbour, Laura T	University of British Columbia	Project Grant	201610PJT	Project Grant Competition	Long QT syndrome in Northern British Columbia: Gene-gene interaction, life course differences, and implications for safe management	677024	4 yrs 0 mth	Indigenous Peoples' Health	No
Arbour, Laura T; Swayne, Leigh A	University of British Columbia	Project Grant	201909PJT	Indigenous Health Research	When Rare Becomes Common: The impact of the AnkB p.S646F variant on heart disease in a Northern BC First Nation	1384650	5 yrs 0 mth	Indigenous Peoples' Health	No
Arbour, Nathalie	Centre hospitalier de l'Université de Montréal (CHUM)	Operating Grant	201403MOP	Immunology & Transplantation	Role of IL-15 in multiple sclerosis	693204	5 yrs 0 mth	Infection and Immunity	No
Arbour, Nathalie	Centre hospitalier de l'Université de Montréal (CHUM)	Project Grant	201909PJT	Molecular & Cellular Neurosciences - B	Contribution of the NKG2D pathway to multiple sclerosis	960075	5 yrs 0 mth	Neurosciences, Mental Health and Addiction	No
Arcand, JoAnne	University of Ontario Institute of Technology	Catalyst Grant: Personalized Health Catalyst Grants	201706PCG	Personalized Health - novel e-health applications	Improving heart failure outcomes through apps that support self-management and adherence	146368	2 yrs 0 mth	Nutrition, Metabolism, and Diabetes	No
Arcand, JoAnne	University of Ontario Institute of Technology	Project Grant	202109PJT	Nutrition, Food & Health	Investigating the contextual and behavioural determinants of sodium intake among adult Canadians	623476	4 yrs 0 mth	Nutrition, Metabolism, and Diabetes	No
Arcand, JoAnne	University of Ontario Institute of Technology	Project Grant	202209PJT	Nutrition, Food & Health	Efficacy of a digital school-based nutrition education intervention to improve healthy eating knowledge, attitudes and behaviours	481950	3 yrs 0 mth	Population and Public Health	No
Arcand, JoAnne; Dawson, Jody M; Smith, Elizabeth; Tugault-Lafleur, Claire	University of Ontario Institute of Technology	Catalyst Grant: Healthy Youth - Physical Health of Youth	202211HY4	Catalyst Grant : Healthy Youth	Efficacy of a digital school-based nutrition education intervention to improve healthy eating knowledge, attitudes and behaviours	100000	1 yr 0 mth	Population and Public Health	No
Archambault, Denis; Bourgault, Steve; Gottschalk, Marcelo G; Segura, Mariela A	Université du Québec ‡ Montréal	Collaborative Health Research Projects (NSERC partnered)	201310CPG	Collaborative Health Research Projects - NSERC Partnered	La portion C-terminale de la protéine P97 de Mycoplasma hyopneumoniae: une nouvelle molécule adjuvante ‡ des fins vaccinales	364959	3 yrs 0 mth	Infection and Immunity	No
Archambault, Denis	Université du Québec ‡ Montréal	Operating Grant: COVID-19 Rapid Research Funding Opportunity - Vaccines	202005VR1	COVID-19 Rapid Research - Vaccines	SARS-CoV-2 immunization strategies to enhance protective immunity with reduced risk of antibody-dependent enhancement (ADE)	622782	1 yr 0 mth	Infection and Immunity	No
Archambault, Jacques	Institut de recherches cliniques de Montréal	Operating Grant	201209MOP	Virology & Viral Pathogenesis	Host factors involved in polyomavirus genome replication	692094	5 yrs 0 mth	Infection and Immunity	No
Archambault, Jacques	McGill University	Project Grant - Priority Announcement: Infection and Immunity	201803PJ4	Virology & Viral Pathogenesis	Host factors involved in human papillomavirus (HPV) genome replication	100000	1 yr 0 mth	Infection and Immunity	No
Archambault, Jacques	McGill University	Project Grant	201903PJT	Virology & Viral Pathogenesis	Host factors involved in human papillomavirus (HPV) genome replication	860626	5 yrs 0 mth	Infection and Immunity	No
Archambault, Patrick; Gold, Irving; Grajales Iii, Francisco J	Université Laval	Knowledge Synthesis Grant - Priority Announcement: Knowledge Translation	201104KST	Knowledge Synthesis Grant	Wikis and collaborative writing applications in health care: a scoping review	46591	1 yr 0 mth	Health Services and Policy Research	No
Archambault, Patrick; Paré, Daniel	Université Laval	Project Grant	201610PJT	Project Grant Competition	Supporting the creation of a LEARNing INteGrated health system to mobilize context-adapted knowledge with a Wiki platform to Improve the transitions of frail Seniors from from hospitals and emergency Departments to the cOMmunity: the LEARNING WISDOM Phase II scale-up project	1468800	4 yrs 0 mth	Health Services and Policy Research	No
Archambault, Patrick; Berger Pelletier, Elyse; Graves, Donna Lorraine; McGavin, Colleen B; Dainty, Katie N; Hohl, Corinne M; Perry, Jeffrey J; Rosychuk, Rhonda J	Université Laval	Op Grant: Emerging COVID-19 Research Gaps & Priorities - Post COVID-19 condition	202104GA4	Operating Grant: Emerging COVID-19 Research Gaps & Priorities - Post COVID-19 condition	Investigating the Post-Acute Sequelae of SARS-CoV-2 Infections: a Patient Oriented Canadian COVID-19 Emergency Department Rapid Response Network (CCEDRRN) Study	499945	1 yr 0 mth	Health Services and Policy Research	No
Archambault, Patrick; Bergman, Howard; Graves, Donna Lorraine; Morris, Judy M; de Wit, Kerstin; Hohl, Corinne M; Lang, Eddy S; Leeies, Murdoch A; McLeod, Shelley L; McRae, Andrew D; Morrison, Laurie J; Murthy, Srinivas	Université Laval	Catalyst Grant: SPOR Innovative Clinical Trials (iCT)	202307SCT	Catalyst Grant SPOR Innovative Clinical Trials	Expanding the Patient-Oriented Research Capacity of the Canadian Emergency Department Rapid Response Network (CEDRRN) to Enable Patient-Centered Adaptive Platform Trials and Ensure Health Crisis Preparedness	199935	1 yr 0 mth	Health Services and Policy Research	No
Archambault, Philippe	McGill University	Operating Grant	201203MOP	Movement & Exercise	The McGill Immersive Wheelchair (miWe) Simulator for the clinical assessment and at-home training of powered wheelchair driving skills	292484	3 yrs 0 mth	Health Services and Policy Research	No
Archambault, Vincent	Université de Montréal	Operating Grant	201309MOP	Cell Physiology	Cell Cycle Control by the PP2A-B55 Module	662018	5 yrs 0 mth	Cancer Research	No
Archambault, Vincent	Université de Montréal	Operating Grant - PA: Cancer Research (bridge funding)	201209IC1	Cell Physiology	Molecular Dissection of Mitotic Exit	100000	1 yr 0 mth	Cancer Research	No
Archambault, Vincent	Université de Montréal	Operating Grant	200903MOP	Molecular & Cellular Biology of Cancer	Regulation of the Polo kinase by the Aurora and Greatwall kinases in Drosophila	704864	5 yrs 0 mth	Cancer Research	No
Archambault, Vincent	Université de Montréal	Project Grant	201610PJT	Project Grant Competition	Mechanisms Coordinating Polo Kinase Activity and Localization in Cell Division	906525	5 yrs 0 mth	Cancer Research	No
Archambault, Vincent	Université de Montréal	Project Grant	202010PJT	Cell and Developmental Physiology	Understanding Nuclear Envelope Reformation after Mitosis using Drosophila	761175	5 yrs 0 mth	Cancer Research	No
Archer, Norman P; Mckibbon, Kathleen Ann; Straus, Sharon E; Willison, Donald J	McMaster University	Operating Grant: Genetics (Ethics, Law and Society)	200803FFO	Operating Grant: Genetics (Ethics, Law and Society)	Environmental Scan and Stakeholder Consultation on Electronic Personal Health Records in Canada	75000	1 yr 0 mth	Health Services and Policy Research	No
Archer, Stephen L	Queen's University (Kingston, Ontario)	Foundation Grant	201409FDN	Foundation Grant	Mitochondrial Dynamics and Metabolism in Pulmonary Arterial Hypertension	3962472	7 yrs 0 mth	Circulatory and Respiratory Health	No
Archer, Stephen L	Queen's University (Kingston, Ontario)	Operating Grant: COVID-19 - Project Grant	202203MM1	Virology & Viral Pathogenesis	Targeting the mitochondria in COVID-19 pneumonia: The cardiopulmonary effects of a SARS-CoV-2 mitochondriopathy	422280	2 yrs 0 mth	Circulatory and Respiratory Health	No
Archer, Stephen L	Queen's University (Kingston, Ontario)	Project Grant	202203PJT	Cardiovascular System - A: Cells and Tissues	Molecular identification of the oxygen sensor(s) in the fetal ductus arteriosus and pulmonary artery: an integrated multiomic comparison of mitochondria in vital fetal arteries with opposing oxygen responses	1067176	5 yrs 0 mth	Circulatory and Respiratory Health	No
Archer, Stephen L	Queen's University (Kingston, Ontario)	Project Grant	202303PJT	Cardiovascular System - B: Heart and Circulation	The Role of Mitochondria and the NLRP3 Inflammasome in Right Ventricular Failure in Pulmonary Arterial Hypertension	979200	5 yrs 0 mth	Circulatory and Respiratory Health	No
Archer, Stephen L	Queen's University (Kingston, Ontario)	Project Grant	202309PJT	Cardiovascular System - A: Cells and Tissues	Regulation of Dynamin 2 expression, mitochondrial targeting, and evaluation of its role in mitochondrial fission: Implications for pulmonary arterial hypertension	996030	5 yrs 0 mth	Circulatory and Respiratory Health	No
Archibald, John M	Dalhousie University (Nova Scotia)	Operating Grant - PA: Regional Partnership Program - Nova Scotia	201009RNS	Genomics: Systems and computational biology	Endosymbiosis, parasitism, and genome evolution	18912	0 yr 3 mths	Genetics	No
Archibald, John M	Dalhousie University (Nova Scotia)	Operating Grant	201103MOP	Genomics: Systems and computational biology	Endosymbiosis, parasitism, and genome evolution	569780	5 yrs 0 mth	Genetics	No
Archie, Suzanne; Langill, Gordon	McMaster University	Catalyst Grant: Cannabis/Mental Health - Cannabis use and early phase psychosis	202011CB5	Catalyst Grant: Cannabis and Mental Health	Insights about Cannabis and Psychosis: How do young people with early psychosis conceptualize the link between cannabis and psychosis, particularly those from Black racialized backgrounds?	0	1 yr 0 mth	Neurosciences, Mental Health and Addiction	No
Arctic Institute of Community-Based Research, .; Van Bibber, Rose (Marilyn) M	Direct Payment	Operating Grant: Network Environments for Indigenous Health Research- Dev Grants	201806NEH	Network Environments for Indigenous Health Research (NEIHR)	NEIHR network registration from the Arctic Institute of Community-Based Research	75000	1 yr 0 mth	Indigenous Peoples' Health	No
Ardolino, Michele	Ottawa Hospital Research Institute	Project Grant	201709PJT	Immunology and Transplantation 2	The checkpoint receptor PD-1 inhibits Natural Killer cell responses to cancer.	841500	5 yrs 0 mth	Infection and Immunity	No
Ardolino, Michele	Ottawa Hospital Research Institute	Project Grant - PA: Infection and Immunity (Early Career Research Support)	202104PTT	Immunology & Transplantation	When the Killers become Thieves: NK cells are suppressed by trogocytosed PD-1.	300000	3 yrs 0 mth	Infection and Immunity	No
Armony, Jorge; Ladbon Bernasconi, Neda	CIUSSS de l'Ouest-de-l'Ile-de-Montréal-Douglas Hospital	Operating Grant - PA: INMHA (bridge funding)	201209INO	Behavioural Sciences - C: Behavioural Studies, Neuroscience and Cognition	Effects of Amygdala Lesions on Human Emotional Processing	100000	1 yr 0 mth	Neurosciences, Mental Health and Addiction	No
Armony, Jorge; Ladbon Bernasconi, Neda	CIUSSS de l'Ouest-de-l'Ile-de-Montréal-Douglas Hospital	Operating Grant	201303MOP	Behavioural Sciences - C: Behavioural Studies, Neuroscience and Cognition	Effects of Amygdala Lesions on Human Emotional Processing	461608	4 yrs 0 mth	Neurosciences, Mental Health and Addiction	No
Armony, Jorge; Ladbon Bernasconi, Neda	CIUSSS de l'Ouest-de-l'Ile-de-Montréal-Douglas Hospital	Operating Grant	200903MOP	Behavioural Sciences - B: Clinical Behavioural Sciences	Emotional Processing in Temporal Lobe Epilepsy	344302	3 yrs 0 mth	Neurosciences, Mental Health and Addiction	No
Armony, Jorge	CIUSSS de l'Ouest-de-l'Ile-de-Montréal-Douglas Hospital	Operating Grant	200809MOP	Behavioural Sciences - C: Behavioural Studies, Neuroscience and Cognition	Neural processing of emotional expressions across modalities: From perception to memory	257535	3 yrs 0 mth	Neurosciences, Mental Health and Addiction	No
Armstrong, Gary A	McGill University	Project Grant	201903PJT	Genetics	Unravelling the complex roles of TDP-43 and FUS ALS variants in the vertebrate nervous system	711450	5 yrs 0 mth	Neurosciences, Mental Health and Addiction	No
Armstrong, Glen D	University of Calgary	Operating Grant: Industry-partnered Collaborative Research - Other Partner	201003ISO	Industry Partnered Collaborative Research	Potential of pathogen-specific egg yolk antibodies (IgY) for treating Clostridium difficile infections.	162672	3 yrs 0 mth	Infection and Immunity	No
Armstrong, Heather	University of Manitoba	Project Grant	202309PJT	Nutrition, Food & Health	Profiling the microbiota-mediated effects of specific dietary fibres on gut barrier and immune cell populations in IBD	814725	5 yrs 0 mth	Nutrition, Metabolism, and Diabetes	No
Arnason, Terra	University of Saskatchewan	CIHR/Regional Partnership Program/Operating Grants	200903ROP	Genetics	The role of ubiquitin in the molecular regulation of yeast AMP-activated protein kinase (AMPK), the SNF1 Kinase.	115272	2 yrs 0 mth	Genetics	No
Arnold, Donald M	McMaster University	Operating Grant: Priority Announcement - Transfusion Science	201503OTS	Hematology, Digestive Disease & Kidney	Defining Disease Mechanisms in Immune Thrombocytopenia (ITP) and Their Association with Clinical Outcomes	0	3 yrs 0 mth	Circulatory and Respiratory Health	No
Arnold, Donald M	McMaster University	Operating Grant: Industry-partnered Collaborative Research - Rx&D partner	200909IRO	Industry Partnered Collaborative Research	Revisiting the Pathophysiology of Immune Thrombocytopenic Purpura in the Era of Thrombopoietin Mimetics	152932	3 yrs 0 mth	Circulatory and Respiratory Health	No
Arnold, Donald M	McMaster University	Project Grant	201903PJT	Health Services Evaluation & Interventions Research	Management of Bleeding Emergencies in Patients with Immune Thrombocytopenia	290700	2 yrs 0 mth	Health Services and Policy Research	No
Arnold, Donald M; Bégin, Philippe; Callum, Jeannie L	McMaster University	Operating Grant: COVID-19 Rapid Research Funding Opportunity - Therapeutics	202005VR3	COVID-19 Rapid Research - Therapeutics	A Randomized Open-Label Trial of CONvalescent Plasma for Hospitalized Adults With Acute COVID-19 Respiratory Illness (CONCOR-1)	2972273	1 yr 0 mth	Circulatory and Respiratory Health	No
Arnold, Donald M	McMaster University	Project Grant - Priority Announcement: Patient-Oriented Research	202109PJK	Clinical Investigation - C: Digestive, Endocrine and Excretory Systems	A Clinical Prediction Model for the Diagnosis of Immune Thrombocytopenia	100000	1 yr 0 mth	Circulatory and Respiratory Health	No
Arnold, Donald M	McMaster University	Project Grant	202303PJT	Clinical Investigation - C: Digestive, Endocrine and Excretory Systems	A Clinical Prediction Model for the Diagnosis of Immune Thrombocytopenia	120000	2 yrs 0 mth	Circulatory and Respiratory Health	No
Arnold, Douglas L	McGill University	Operating Grant	201303MOP	Medical Physics & Imaging	Magnetic Resonance Imaging of Multiple Sclerosis	698337	5 yrs 0 mth	Neurosciences, Mental Health and Addiction	No
Arnold, Douglas L	McGill University	Project Grant	201610PJT	Project Grant Competition	Repeated Demyelination as an MRI Marker of Progressive Multiple Sclerosis	359549	3 yrs 0 mth	Neurosciences, Mental Health and Addiction	No
Arnold, Paul D	Hospital for Sick Children (Toronto)	Operating Grant	201003MOP	Behavioural Sciences - B: Clinical Behavioural Sciences	Genome-wide Association Study of Childhood Obsessive-Compulsive Traits in a General Population Sample	949716	5 yrs 0 mth	Neurosciences, Mental Health and Addiction	No
Arnold, Paul D	Hospital for Sick Children (Toronto)	Operating Grant - PA: INMHA (bridge funding)	200809INO	Behavioural Sciences - B: Clinical Behavioural Sciences	Genome-wide Association Study of Childhood Obsessive-Compulsive Traits in a General Population Sample	100000	1 yr 0 mth	Neurosciences, Mental Health and Addiction	No
Arocha, Jose F; Donelle, Lorie F; Hoffman-Goetz, Laurie	University of Waterloo (Ontario)	Operating Grant - Priority Announcement: Aging (Bridge Funding)	200809IAO	Knowledge Translation & Exchange	Comprehension of cancer risk information on the Internet: Role of graphical, numerical, and text formats by older adults	60000	1 yr 0 mth	Population and Public Health	No
Arora, Rahul K	University of Calgary	Project Grant - Priority Announcement: Global Health Research	202309GLB	Public, Community & Population Health 2	Middle East Respiratory Syndrome (MERS) seroprevalence in zoonotic reservoirs and in humans: implications for spillover risk and population underlying infection	100000	1 yr 0 mth	Infection and Immunity	No
Arora, Rakesh C; Duhamel, Todd A; Giacomantonio, Nicholas B; Hassan, Ansar	University of Manitoba	Operating Grant	201403MOP	Clinical Investigation - D: Cardiovascular Systems	The PREHAB Study - Pre-operative REhabilitation for reduction of Hospitalization After coronary Bypass and valvular surgery	619784	4 yrs 0 mth	Circulatory and Respiratory Health	No
Arrieta Mendez, Marie C; Sal-Man, Neta	University of Calgary	Joint Canada-Israel Health Research Program	201902JCI	Joint Canada-Israel Health Research Program Phase II	Microbiome mediation of intestinal pathogen virulence through dietary aromatic compound metabolism.	0	3 yrs 0 mth	Infection and Immunity	No
Arrieta Mendez, Marie C; Azad, Meghan; Giesbrecht, Gerald F; Kembel, Steven W; Kozyrskyj, Anita L; Langille, Morgan G; McNagny, Kelly M; Sycuro, Laura K	University of Calgary	Team Grant: Canadian Microbiome Initiative 2: Research Teams	201909MRT	Team Grant : Canadian Microbiome Initiative 2: Research Teams	Contribution of the microbiome to asthma risk in premature infants	1999941	5 yrs 0 mth	Human Development, Child and Youth Health	No
Arrieta Mendez, Marie C	University of Calgary	Operating Grant: Data Analysis Using Existing CDN Databases and Cohorts	202310EDC	Op.Grant:Data Analysis Using Existing Databases and Cohorts	Systems-level repertoire of human milk components as drivers of microbial and immune development in preterm infants	69000	1 yr 0 mth	Human Development, Child and Youth Health	No
Arrieta Mendez, Marie C	University of Calgary	Project Grant	202109PJT	Respiratory System	The early-life mycobiome as a determinant of allergic airway inflammation	807075	5 yrs 0 mth	Circulatory and Respiratory Health	No
Arrowsmith, Cheryl H	University of Toronto	Operating Grant: Industry-partnered Collaborative Research	201209IPR	Industry Partnered Collaborative Research	Toward epigenetic therapy for colon cancer	1016046	5 yrs 0 mth	Cancer Research	No
Arrowsmith, Cheryl H	University of Toronto	Team Grant: CEEHRC - Full application	201212TEC	Team Grant: Canadian Epigenetics, Environment and Health Research Consortium (CEEHRC)	Influence of the Microbiome on Epigenetic Mechanisms in Inflammatory Bowel Disease (IBD)	1425000	5 yrs 0 mth	Genetics	No
Arrowsmith, Cheryl H	University Health Network (Toronto)	Foundation Grant	201610FDN	Foundation Grant	Characterization and Modulation of Methylation-Mediated Signaling Networks in Health and Disease	1966469	7 yrs 0 mth	Genetics	No
Arrowsmith, Cheryl H	University Health Network (Toronto)	Project Grant	202309PJT	Biochemistry & Molecular Biology - A	Structural and Chemical Biology of Targeted Degraders of NSD2	1071000	5 yrs 0 mth	Genetics	No
Arrowsmith, Cheryl H	University Health Network (Toronto)	Operating Grant - PA: Genetics (Bridge Funding: Research Priorities)	202303OGB	Biochemistry & Molecular Biology - A	Structural and Chemical Biology of Targeted Degraders of NSD2	100000	1 yr 0 mth	Genetics	No
Arruda Carvalho, Maithe	University of Toronto	Project Grant	201803PJT	Behavioural Sciences - A: Neurobiological Basis of Behavioural Processes	Investigating the Maturation of Sensitive Circuits Underlying Early Life Stress	860626	5 yrs 0 mth	Neurosciences, Mental Health and Addiction	No
Arsenault, Benoit	Université Laval	Project Grant	201604PJT	Project Grant Competition	Elucidating the role of lipoprotein(a) in calcific aortic valve stenosis: a family-based study using novel proteomic and imaging approaches	100000	1 yr 0 mth	Circulatory and Respiratory Health	No
Arsenault, Benoit	Université Laval	Project Grant	201903PJT	Clinical Investigation - D: Cardiovascular Systems	Elucidating the role of lipoprotein(a) in calcific aortic valve stenosis using novel proteomic and imaging approaches	734400	4 yrs 0 mth	Circulatory and Respiratory Health	No
Arsenault, Benoit	Université Laval	Project Grant	202104PJT	Diabetes, Obesity, Lipid & Lipoprotein Disorders	A transcriptome- and proteome-wide association study of non-alcoholic fatty liver disease	677026	3 yrs 0 mth	Nutrition, Metabolism, and Diabetes	No
Arsenault, Julie; Ravel, André	Université de Montréal	Project Grant	201709PJT	Public, Community & Population Health	Modelling campylobacteriosis risk in Canada through the various environmental and foodborne sources of exposure in a climate change perspective.	248624	4 yrs 0 mth	Population and Public Health	No
Arsenault, Marie	Université Laval	Operating Grant	201209MOP	Cardiovascular System - B: Heart and Circulation	Role or the autonomic nervous system and renin angiotensin system in chronic aortic valve regurgitation.	601830	5 yrs 0 mth	Circulatory and Respiratory Health	No
Arthur, Gilbert	University of Manitoba	Proof of Principle Program - Phase I	200904PPP	Proof of Principle	Preclinical development of glycerophosphocarbamates as prostate-selective anticancer drugs	137617	1 yr 0 mth	Cancer Research	No
Arts, Eric J	University of Western Ontario	Operating Grant: Innovative Biomedical and Clinical HIV/AIDS Research	201702IBC	Innovative Biomedical and Clinical HIV/AIDS Research	Developing the ACT-VEC as an HIV therapeutic vaccine and cure approach	250000	1 yr 6 mths	Infection and Immunity	No
Arts, Eric J	University of Western Ontario	Operating Grant: Innovative Biomedical and Clinical HIV/AIDS Research	201606IBC	Innovative Biomedical and Clinical HIV/AIDS Research	The role of envelope glycosylation on HIV-1 transmission efficiency	250000	1 yr 6 mths	Infection and Immunity	No
Arts, Eric J	University of Western Ontario	Project Grant	201610PJT	Project Grant Competition	Activating latent HIV with autologous activating HIV vector (ACT-VEC)	849150	5 yrs 0 mth	Infection and Immunity	No
Asada, Yukiko; Hurley, Jeremiah E	Dalhousie University (Nova Scotia)	Operating Grant	201503MOP	Social Dimensions in Aging	Understanding inequalities and inequities in health and wellness among older Canadians	230437	2 yrs 0 mth	Aging	No
Asada, Yukiko; Hurley, Jeremiah E	Dalhousie University (Nova Scotia)	Catalyst Grant: Analysis of CLSA Data	201608ACD	Catalyst Grant: Analysis of CLSA Data	Cross-country comparison of equity in successful aging in Canada, France, and Japan	70000	1 yr 0 mth	Aging	No
Asa, Sylvia L	University Health Network (Toronto)	Operating Grant	201103MOP	Endocrinology	The Hematopoietic Transcription Factor Ikaros As a Metabolic Sensor in Neuroendocrine Cells	616026	5 yrs 0 mth	Human Development, Child and Youth Health	No
Asbridge, Mark; Newton, Sandra M	Dalhousie University (Nova Scotia)	Knowledge Synthesis Grant	201404KRS	Knowledge Synthesis Grant	Effectiveness of booster seats in reducing injury and mortality in children 6 to 10 years of age: a systematic review of observational studies.	60000	1 yr 0 mth	Human Development, Child and Youth Health	No
Asbridge, Mark	Dalhousie University (Nova Scotia)	Knowledge Synthesis Grant: Prevention and Treatment of Illicit Substance Use	200911KSD	Catalyst Grant: Prevention and Treatment of Illicit Substance Use	Acute cannabis consumption and motor vehicle collision risk: A systematic review of observational studies	38673	1 yr 0 mth	Neurosciences, Mental Health and Addiction	No
Asbridge, Mark; MacDougall, Peter C	Dalhousie University (Nova Scotia)	Operating Grant: Opioid Crisis Knowledge Synthesis	201712OCK	Operating Grant: Opioid Crisis Knowledge Synthesis	Prescription Monitoring Programs for Regulating Opioid Prescribing: A Systematic Review	67846	0 yr 6 mths	Health Services and Policy Research	No
Asbridge, Mark	Dalhousie University (Nova Scotia)	Operating Grant: Analyses of Existing Cohorts & Databases - IHDCYH	201609AO1	Analyses of Existing Canadian Cohorts & Databases - Reproductive Maternal & Child Health	Adolescent injury, substance use, and mental health: An exploration of rates, determinants, and comorbidities in Canadian survey data	69909	1 yr 0 mth	Human Development, Child and Youth Health	No
Asbridge, Mark; Purcell, Judith Anne; Callaghan, Russell C	Dalhousie University (Nova Scotia)	Catalyst Gr: Alcohol res. to inform health pol/interventions - Alcohol Policies	202109AI1	Catalyst Grant: Alcohol research to inform health policies and interventions	Optimizing Canada's low-risk drinking guidelines (LRDG): Examining emergency department visits, hospitalizations, and deaths amongst Canadian drinkers.	99700	1 yr 0 mth	Neurosciences, Mental Health and Addiction	No
Asfaha, Samuel	University of Western Ontario	Operating Grant	201503MOP	Molecular & Cellular Biology of Cancer	Dclk1+ tuft cells as a cellular origin for inflammation-associated cancer in the gut	712790	5 yrs 0 mth	Cancer Research	No
Asfaha, Samuel	University of Western Ontario	Project Grant	201909PJT	Molecular & Cellular Biology of Cancer	Role of DNA methylation in stemness of tuft cells	841500	5 yrs 0 mth	Infection and Immunity	No
Asghari, Shabnam; Johnson, Ronald; Nash, Nicholas; Patey, Chris	Memorial University of Newfoundland	Operating Grant: SPOR iCT Rewarding Success - Development Grants - NL	201802DG5	SPOR iCT Rewarding Success - Phase 2: Ideathon	SurgeCon: An Emergency Department Surge Management Platform	100000	1 yr 0 mth	Health Services and Policy Research	No
Asghari, Shabnam; Johnson, Ronald; Senior, Dorothy M; Patey, Chris	Memorial University of Newfoundland	Team Grant - SPOR iCT Rewarding Success - Phase 3 - Newfoundland and Labrador	201901SR4	Team Grant - SPOR iCT Rewarding Success - Phase 3	SurgeCon: An Emergency Department Surge Management Platform	2400000	4 yrs 0 mth	Health Services and Policy Research	No
Ashbolt, Nicholas J; Charrois, Jeffrey W; LeChevallier, Mark; McFadyen, Stéphanie; Ruecker, Norma J; Tymensen, Lisa; Ensminger, Alexander W; Jardine, Cynthia; Medema, Gertjan; Neumann, Norman F	University of Alberta	Team Grant: Environments and Health: Intersectoral Prev Research - Urban form	201607IP5	Team Grant: Environments and Health: Intersectoral Prevention Research	Developing a Framework for Wastewater Reuse in Canada: Using Quantitative Microbial Risk Assessment, Risk Communication, and Community Engagement for Evaluating Water-Fit-For-Purpose Reuse	1899693	5 yrs 0 mth	Infection and Immunity	No
Ashcroft, Rachelle R	University of Waterloo (Ontario)	Operating Grant	201503MOP	Health Policy & Systems Management Research	Incentives and disincentives for treating depression and anxiety in Ontario Family Health Teams	295419	3 yrs 0 mth	Health Services and Policy Research	No
Ashe, Maureen C; Mckay, Heather A	University of British Columbia	Operating Grant - PA: Gender, Sex & Health Research Integration and Innovation	201309OGI	Psychosocial, Sociocultural & Behavioural Determinants of Health 2	The Walk of Life - The Health Benefits of Everyday Activity	100000	1 yr 0 mth	Gender and Health	No
Ashe, Maureen C; Pitman, Beverley; Scott, Vicky J; Mckay, Heather A	University of British Columbia	Knowledge Synthesis Grant - PA: Age-Supportive Built Environment	201104KAS	Knowledge Synthesis Grant	Knowledge Synthesis on the Intersection between Seniors' Mobility and the Built Environment	81075	1 yr 0 mth	Aging	No
Ashe, Maureen C	University of British Columbia	Operating Grant: Demonstration Projects in Mobility in Aging	200904DPA	Operating Grant : Demonstration Projects in Mobility in Aging	Mobilizing Evidence into Action to Improve Outcomes of Vulnerable Seniors	388815	3 yrs 0 mth	Aging	No
Ashkar, Ali A	McMaster University	Operating Grant	201203MOP	Virology & Viral Pathogenesis	Role of NK cells in innate defense against mucosal viral infections	765360	5 yrs 0 mth	Infection and Immunity	No
Ashkar, Ali A	McMaster University	Project Grant	201803PJT	Cancer Biology & Therapeutics	Utilizing chimeric antigen receptors to direct autologous NK cell cytotoxicity to breast cancer	937740	5 yrs 0 mth	Cancer Research	No
Ashkar, Ali A	McMaster University	Project Grant	201709PJT	Virology & Viral Pathogenesis	Investigating the regulatory functions of type I IFNs and NK cells during mucosal viral infections	817595	5 yrs 0 mth	Infection and Immunity	No
Ashkar, Ali A	McMaster University	Project Grant	202203PJT	Virology & Viral Pathogenesis	Investigating the metabolic drivers of hyperinflammation during viral infection	1044226	5 yrs 0 mth	Infection and Immunity	No
Asmundson, Gordon J	University of Regina (Saskatchewan)	Operating Grant	201303MOP	Psychosocial, Sociocultural & Behavioural Determinants of Health 2	Efficacy of regular aerobic exercise as an adjuvant or stand alone treatment for PTSD: A randomized controlled trail	451027	4 yrs 0 mth	Neurosciences, Mental Health and Addiction	No
Asmundson, Gordon J; Taylor, Steven	University of Regina (Saskatchewan)	Operating Grant: COVID-19 - Social dynamics, communication and trust	202002OV6	Canadian 2019 Novel Coronavirus (2019-nCoV) Rapid Research	COVID-19: The Role of Psychological Factors in the Spreading of Disease, Discrimination, and Distress	399700	2 yrs 0 mth	Infection and Immunity	No
Assayag, Deborah	Research Institute of the McGill University Health Centre	Project Grant - PA: Sex and Gender in Health Research (Bridge funding)	202209PJX	Public, Community & Population Health 2	Sex and gender based disparities in the treatment of patients with interstitial lung diseases	100000	1 yr 0 mth	Gender and Health	No
Asselin, Eric	Université du Québec ‡ Trois-RiviËres	Operating Grant - Priority Announcement: Institute of Gender and Health	200809IGO	Endocrinology	The central role of TGF-beta3 through the Akt pathway in endometrial cancer chemoresistance and cell invasiveness.	100000	1 yr 0 mth	Cancer Research	No
Asselin, Eric	Université du Québec ‡ Trois-RiviËres	Operating Grant	200903MOP	Endocrinology	The central role of TGF-beta3 through the Akt pathway in endometrial cancer cell invasiveness.	427740	3 yrs 0 mth	Cancer Research	No
Astephen Wilson, Janie L; Dunbar, Michael J; Kozey, Cheryl L	Dalhousie University (Nova Scotia)	Operating Grant - PA: Regional Partnership Program - Nova Scotia	201303RNS	Movement & Exercise	An Objective Model of Joint and Muscle Function Outcome after Total Knee Arthroplasty Surgery	144313	3 yrs 0 mth	Musculoskeletal Health and Arthritis	No
Aston, Megan L; Price, Sheri L	Dalhousie University (Nova Scotia)	Operating Grant	201505MOP	Psychosocial, Sociocultural & Behavioural Determinants of Health 2	MUMS: Mapping and Understanding Mothers' Social Networks	100000	1 yr 0 mth	Gender and Health	No
Astrakianakis, George	University of British Columbia	Operating Grant	201309MOP	Health Policy & Systems Management Research	Safety and conventional sharp devices: A survey of nurses and physicians in BC	215808	2 yrs 6 mths	Health Services and Policy Research	No
Asztalos, Elizabeth V; Campbell-Yeo, Marsha L; Da Silva, Orlando P	Sunnybrook Research Institute (Toronto, Ontario)	Operating Grant	201103MOP	Clinical Investigation - A: Reproduction, Maternal, Child and Youth Health	Enhancing Breast Milk Production with Domperidone in Mothers of Preterm Neonates (EMPOWER Trial)	999454	5 yrs 0 mth	Human Development, Child and Youth Health	No
Asztalos, Elizabeth V; Barrington, Keith J; Lodha, Abhay K; Tarnow-Mordi, William	Sunnybrook Research Institute (Toronto, Ontario)	Project Grant	201610PJT	Project Grant Competition	Does bovine lactoferrin (bLF) improve morbidity-free survival and severe retinopathy in very low birthweight infants? The Lactoferrin Infant Feeding Trial (LIFT).	1185750	5 yrs 0 mth	Human Development, Child and Youth Health	No
Atkinson, Stephanie A; Bracken, Keyna; Dobbins, Maureen J; Hutton, Eileen K; Mottola, Michelle F; Phillips, Stuart M	McMaster University	Operating Grant	201203MOP	Nutrition, Food & Health	Be Healthy in Pregnancy (BHIP) with Nutrition & Exercise	752034	4 yrs 0 mth	Nutrition, Metabolism, and Diabetes	No
Attisano, Liliana	University of Toronto	Foundation Grant	201509FDN	Foundation Grant	Contextual modulation of signalling pathways in human disease.	3697184	7 yrs 0 mth	Cancer Research	No
Attisano, Liliana	University of Toronto	Operating Grant	201103MOP	Molecular & Cellular Biology of Cancer	Contextual modulation of Wnt/betacatenin signalling by the Hippo pathway	755595	5 yrs 0 mth	Cancer Research	No
Attisano, Liliana	University of Toronto	Operating Grant	201309MOP	Molecular & Cellular Biology of Cancer	Identifying novel regulators of oncogenic TAZ and YAP in breast cancer	750595	5 yrs 0 mth	Cancer Research	No
Attisano, Liliana	University of Toronto	Operating Grant	201309MOP	Cell Physiology	Signalling pathway mediated control of cytoskeletal remodelling in neurons	812660	5 yrs 0 mth	Genetics	No
Attisano, Liliana; Louis, Sharon A; Yip, Christopher M	University of Toronto	Collaborative Health Research Projects (NSERC partnered)	201910CPG	Collaborative Health Research Projects - NSERC Partnered	A vascularized human organoid platform for disease modelling and preclinical testing	0	3 yrs 0 mth	Human Development, Child and Youth Health	No
Attisano, Liliana	University of Toronto	Project Grant	201603PJT	Project Grant Competition	Defining the role of the kinome in regulating regenerative signalling pathways in colorectal cancer	886820	5 yrs 0 mth	Cancer Research	No
Atzema, Clare L	Sunnybrook Research Institute (Toronto, Ontario)	Operating Grant	201503MOP	Health Services Evaluation & Interventions Research	Follow-up Care After a Visit to the Emergency Department: Assessing the Impact in Patients with Chronic Disease Exacerbations.	69506	1 yr 0 mth	Health Services and Policy Research	No
Atzema, Clare L	Sunnybrook Research Institute (Toronto, Ontario)	Operating Grant	201209MOP	Health Services Evaluation & Interventions Research	Follow-up Care After a Visit to the Emergency Department: Assessing the Frequency and Timeliness in Patients with Chronic Disease	60000	1 yr 0 mth	Health Services and Policy Research	No
Atzema, Clare L	Sunnybrook Research Institute (Toronto, Ontario)	Catyalyst Grant: Health Services and Systems for an Aging Population	201206CHL	Catalyst Grant: Health Services and Systems for an Aging Population	Assessing the Frequency and Timeliness of Follow-up Care After a Visit to the Emergency Department in Older Patients with Cardiovascular Disease	70074	1 yr 0 mth	Aging	No
Atzema, Clare L; Bascom, Peter	Sunnybrook Research Institute (Toronto, Ontario)	Project Grant	201803PJT	Health Services Evaluation & Interventions Research	A Primary Care Online Appointment Scheduling Platform for Emergency Departments: Improving the Care Transition between Emergency and Primary Care	527850	3 yrs 0 mth	Health Services and Policy Research	No
Atzema, Clare L	Sunnybrook Research Institute (Toronto, Ontario)	Project Grant	201610PJT	Project Grant Competition	Atrial Fibrillation in the Emergency Room (The AFTER Study): Prospective validation of the clinical decision instruments	348074	3 yrs 0 mth	Health Services and Policy Research	No
Auais, Mohammad	Queen's University (Kingston, Ontario)	Project Grant	202003PJT	Clinical Investigation - B: Arthritis, Bone, Skin and Cartilage	Stronger at Home: A randomized controlled trial to improve functional outcomes for community-dwelling older adults after hip fractures	971832	6 yrs 0 mth	Musculoskeletal Health and Arthritis	No
Aubertin, Mylene C; Fonseca, Raquel; Kergoat, Marie-Jeanne; Veillette, Nathalie	Université du Québec ‡ Montréal	Project Grant	201909PJT	Social Dimensions in Aging	Prescription systématique d'activité physique en post-hospitalisation pour améliorer la mobilité des personnes ‚gées: L'outil PATH	619650	5 yrs 0 mth	Aging	No
Aubertin, Mylene C; Bessette, Marc; Aubry, Francois; Couturier, Yves; Duchesne, Elise; Fonseca, Raquel; Kergoat, Marie-Jeanne; Mili, Hafedh; Provencher, Véronique; Sirois, Marie-Josée; Veillette, Nathalie	CIUSSS du Centre-Sud-de-l'Œle-de-Montréal (Montréal, Québec)	Team Gr.: Trans. in Care - Care Trans. for Older Ad. Fac. by Digital Health Tech	202201TIA	Team Grant: Transitions in Care - - Phase 2	Optimiser la transition des soins entre les différents milieux avec l'apport de la technologie pour favoriser la santé et l'autonomie des personnes ‚gées fragilisées vivant ou non en régions éloignées.	943344	4 yrs 0 mth	Aging	No
Aubert, Isabelle	Sunnybrook Research Institute (Toronto, Ontario)	Operating Grant - Priority Announcement: Aging (Bridge Funding)	201309IAO	Biological and Clinical Aspects of Aging	Brain degeneration and regeneration in preclinical models of Alzheimer's disease	100000	1 yr 0 mth	Neurosciences, Mental Health and Addiction	No
Aubert, Isabelle	Sunnybrook Research Institute (Toronto, Ontario)	Operating Grant	201403MOP	Biological and Clinical Aspects of Aging	Brain degeneration and regeneration in preclinical models of Alzheimer's disease	981308	5 yrs 0 mth	Neurosciences, Mental Health and Addiction	No
Aubert, Isabelle	Sunnybrook Research Institute (Toronto, Ontario)	Operating Grant	200809MOP	Biological and Clinical Aspects of Aging	Brain degeneration and regeneration in preclinical models of Alzheimer's disease	855595	5 yrs 0 mth	Neurosciences, Mental Health and Addiction	No
Aubert, Isabelle; Schuurmans, Carol J; Wallace, Valerie A	Sunnybrook Research Institute (Toronto, Ontario)	Project Grant	201803PJT	Biological and Clinical Aspects of Aging	Novel therapeutic and delivery strategies for age-related macular degeneration	1143676	5 yrs 0 mth	Neurosciences, Mental Health and Addiction	No
Aubert, Isabelle	Sunnybrook Research Institute (Toronto, Ontario)	Project Grant	201904PJT	Systems & Circuits Neurosciences - A	Gene Therapy for Alzheimer's Disease	100000	1 yr 0 mth	Aging	No
Aubert, Isabelle	Sunnybrook Research Institute (Toronto, Ontario)	Project Grant	201909PJT	Systems & Circuits Neurosciences - A	Gene Therapy for Alzheimer's Disease	940950	5 yrs 0 mth	Aging	No
Aubin, MichËle	Université Laval	Knowledge Synthesis Grant	200810KRS	Knowledge Synthesis Grant	Interventions to Improve Continuity of Care in the Follow-up of Patients with Cancer: A Cochrane Systematic Review	100000	1 yr 0 mth	Health Services and Policy Research	No
Aubrecht, Catherine M; Silver, Kimberley A; Kelly, Christine	St. Francis Xavier University (Nova Scotia)	Catalyst Grant: Quadruple Aim and Equity	202110QAE	Catalyst Grant : Quadruple Aim and Equity	Direct Funding and Health Equity in Dementia Care: Evaluating a New Direction in Service Delivery	99361	1 yr 0 mth	Health Services and Policy Research	No
Aubrey-Bassler, F. Kris; Cooper, Bruce	Memorial University of Newfoundland	SPOR PIHCI Network: Management & Operations Grant	201504SPN	SPOR Network in Primary & Integrated Health Care Innovations	Primary Healthcare Research and Integration to Improve Health System Efficiency (PRIIME)	500000	5 yrs 0 mth	Health Services and Policy Research	No
Aubrey-Bassler, F. Kris; Godwin, Marshall S	Memorial University of Newfoundland	Operating Grant - PA: Regional Partnership Program - Newfoundland and Labrador	201103RNL	Health Policy & Systems Management Research	A Multi-level Model of the Effects of Primary Healthcare Reform on Ambulatory Care Sensitive Hospital Outcomes	60000	2 yrs 0 mth	Health Services and Policy Research	No
Aubrey-Bassler, F. Kris	Memorial University of Newfoundland	Project Grant	201809PJT	Health Policy & Systems Management Research	Short, medium, and long term effectiveness of interdisciplinary teams and other primary care reforms in Ontario	393976	3 yrs 6 mths	Health Services and Policy Research	No
Aubrey-Bassler, F. Kris; Antle, Margot; King, Darla; Hall, Amanda M	Memorial University of Newfoundland	Team Grant: Strengthening the Health Workforce for System Transformation	202311HWS	Team Grant: Strengthening the Health Workforce for System	Evaluating a complex, team-based primary care intervention in Newfoundland and Labrador: Advancing implementation science	750000	3 yrs 0 mth	Health Services and Policy Research	No
Aubrey-Bassler, F. Kris; Grunfeld, Eva; Manca, Donna P	Memorial University of Newfoundland	Project Grant - PA: CMA Foundation - Virtual Care	202104PNN	Health Services Evaluation & Interventions Research	Building on Existing Tools To Improve Chronic Disease Prevention and Screening in Primary Care Virtually: the Virtual BETTER Study	0	1 yr 0 mth	Health Services and Policy Research	No
Auclair, Karine	McGill University	Operating Grant	201103MOP	Pharmaceutical Sciences	Overcoming Aminoglycoside Resistance	711620	5 yrs 0 mth	Infection and Immunity	No
Auclair, Karine	McGill University	Project Grant - Priority Announcement: Antimicrobial Resistance	201803PJ3	Pharmaceutical Sciences	Resensitizing intracellular bacteria to itaconate as a new approach for the treatment of Salmonella and Mycobacterial infections	100000	1 yr 0 mth	Infection and Immunity	No
Auclair, Karine	McGill University	Project Grant	201903PJT	Pharmaceutical Sciences	Resensitizing bacteria to itaconate as a new approach for the treatment of infections	780300	5 yrs 0 mth	Infection and Immunity	No
Auclair, Karine	McGill University	Project Grant	202209PJT	Pharmaceutical Sciences	Development of new lead antimalarials targeting parasite coenzyme A biosynthesis and utilisation.	810900	5 yrs 0 mth	Infection and Immunity	No
Aucoin, Sylvie D; Forster, Alan J; Jacka, Michael J; Kidd, Gurlavine D; Lalu, Manoj M; Leitch, Jordan K; McGillion, Michael H; McIsaac, Daniel I; Thavorn, Kednapa	Ottawa Hospital Research Institute	Operating Grant: SPOR Innovative Clinical Trial Multi-Year Grant	202307MYG	Operating Grant: SPOR Innovative Clinical Trial Multi-Year Grant	Virtual, Innovative, postsurgical Care To Optimize Return home for older people with frailtY: the VICTORY randomized trial	1373804	4 yrs 0 mth	Aging	No
Audas, Richard P; Ronis, Scott; Tilleczek, Kathleen (Kate) C; Zhang, Michael	Memorial University of Newfoundland	Team Grant: Community-Based Primary Healthcare - IHDCYH	201301TT4	Team Grant: Community-Based Primary Healthcare - Full Application	Barriers and Facilitators in Access to Child/Youth Mental Health Services: A Mixed Methods, Inter-sectorial Study in Atlantic Canada	2363683	5 yrs 0 mth	Health Services and Policy Research	No
Audas, Richard P	Memorial University of Newfoundland	Operating Grant - Secondary Analysis of Databases	201104SEC	Secondary Analysis of Databases	Increasing size at birth - what's the big deal? Impact of size at birth on health status and health service utilization	98741	2 yrs 0 mth	Human Development, Child and Youth Health	No
Audas, Timothy E	Simon Fraser University (Burnaby, B.C.)	Project Grant	201809PJT	Cell Biology & Mechanisms of Disease	Characterizing a Process of Stress-Inducible Protein Aggregation	868275	5 yrs 0 mth	Cancer Research	No
Audet, Martin	Université de Sherbrooke	Project Grant	202104PJT	Pharmacology & Toxicology	Dissecting the molecular mechanism for prostaglandin F2 alpha receptor biased signaling	650250	5 yrs 0 mth	Human Development, Child and Youth Health	No
Audet-Walsh, …tienne	Université Laval	Project Grant	201803PJT	Endocrinology	Functional interaction between the androgen and the estrogen signalling pathways in prostate cancer	738226	5 yrs 0 mth	Cancer Research	No
Audet-Walsh, …tienne	Université Laval	Project Grant	202203PJT	Molecular & Cellular Biology of Cancer	Understanding mitochondrial metabolism to identify prostate cancer metabolic vulnerabilities	925650	5 yrs 0 mth	Cancer Research	No
Auer, Rebecca Ann C	Ottawa Hospital Research Institute	Project Grant	201903PJT	Cancer Biology & Therapeutics	Perioperative Targeting of Myeloid Derived Suppressor Cells to Alleviate Postoperative Immunosuppression and Metastases	860626	5 yrs 0 mth	Cancer Research	No
Auger, François A	Université Laval	Operating Grant	201103MOP	Clinical Investigation - B: Arthritis, Bone, Skin and Cartilage	Translation clinique de la peau bilamellaire reconstruite in vitro par génie tissulaire : application pour le traitement des grands br˚lés	664127	5 yrs 0 mth	Musculoskeletal Health and Arthritis	No
Auger, François A	Université Laval	Operating Grant	201003MOP	Cardiovascular System - C: Vascular System	Optimisation ‡ visée clinique des aspects physiologiques et biomécaniques d'un vaisseau sanguin humain de petit diamËtre produit par génie tissulaire.	568035	4 yrs 0 mth	Circulatory and Respiratory Health	No
Auger, François A	Université Laval	Catalyst Grant: Skin Diseases and Conditions	200802SAC	Catalyst Grant: Skin Diseases and Conditions	ModËles d'étude nouveaux et polyvalents produits par génie tissulaire pour l'analyse des cancers de la peau	100000	1 yr 0 mth	Musculoskeletal Health and Arthritis	No
Auger-Messier, Mannix	Université de Sherbrooke	Operating Grant	201303MOP	Cardiovascular System - B: Heart and Circulation	Régulation de la Contractilité du Myocarde par la MAPK p38 dans l'Insuffisance Cardiaque : RÙle des Phosphatases DUSPs.	462164	4 yrs 0 mth	Circulatory and Respiratory Health	No
Auger, Monique; Grey, L. S; Moon, Cheylene	University of Victoria (British Columbia)	Catalyst Grant: Healthy Youth - Indigenous Youth	202311HE2	Catalyst Grant : Healthy Youth	An Indigenous youth-led approach to making meaning and mobilizing Indigenous youth health data and wellness knowledge for Raven's Children VI	0	1 yr 0 mth	Indigenous Peoples' Health	No
Auger, Nathalie	Centre hospitalier de l'Université de Montréal (CHUM)	Operating Grant	201503MOP	Public, Community & Population Health	Extreme weather and maternal-child health: targeting future impacts of climate change	255893	3 yrs 0 mth	Human Development, Child and Youth Health	No
Auger, Nathalie	Centre hospitalier de l'Université de Montréal (CHUM)	Operating Grant	201303MOP	Public, Community & Population Health 2	Maternal hypertension and infant health: Burden of disease and mediating role of preterm birth	163294	2 yrs 0 mth	Population and Public Health	No
Auger, Nathalie	Centre hospitalier de l'Université de Montréal (CHUM)	Operating Grant - PA: Reproductive and Child Heath (start-up grants)	201003IHD	Public, Community & Population Health	Social inequality in reproductive health: The changing role of education as a determinant of preterm birth and fetal growth over time	77863	1 yr 0 mth	Human Development, Child and Youth Health	No
Auger, Nathalie	Centre hospitalier de l'Université de Montréal (CHUM)	Project Grant	201809PJT	Psychosocial, Sociocultural & Behavioural Determinants of Health	Targeting the long term effects of maternal psychosocial disorders on preterm birth and childhood morbidity	359549	3 yrs 0 mth	Human Development, Child and Youth Health	No
Auger, Nathalie	Centre hospitalier de l'Université de Montréal (CHUM)	Operating Grant: Secondary Data Analysis for Cancer Prevention and Control	201711PCC	Secondary Data Analysis - All Other Cancers	Neonatal phototherapy and risk of childhood cancer	75000	1 yr 0 mth	Population and Public Health	No
Auger, Nathalie	Institut national de santé publique du Québec	Op Gr: Data Analysis Using Existing Databases n Cohorts-Cancer Prevention n Ctrl	201910DA1	Data Analysis Using Existing Databases and Cohorts	Childhood cancer and immune dysregulation in siblings	100000	1 yr 0 mth	Cancer Research	No
Auger, Nathalie	Centre hospitalier de l'Université de Montréal (CHUM)	Project Grant	201709PJT	Psychosocial, Sociocultural & Behavioural Determinants of Health	Substance Use in Women: Pregnancy and Beyond	309825	3 yrs 0 mth	Human Development, Child and Youth Health	No
Auger, Nathalie	Institut national de santé publique du Québec	Project Grant - PA: Pandemic and Health Emergencies Research	202104PUU	Public, Community & Population Health 2	Pregnancy and COVID-19 hospitalization in Quebec	450000	3 yrs 0 mth	Population and Public Health	No
Auger, Nathalie; Martel, Sylvie	Institut national de santé publique du Québec	Op Gr:Understanding/mitigating impacts of COVID-19 on children, youth & families	202107UIP	Understanding/mitigating impacts of COVID-19 on children, youth & families	Mental health of children and youth amid COVID-19 in Quebec	150000	1 yr 0 mth	Human Development, Child and Youth Health	No
Auger, Nathalie; Martel, Sylvie	Institut national de santé publique du Québec	Op. Gr.: Addr. Wider Impacts of COVID-Imp. on social/econ/pop iss/pbl outcomes	202111WI2	Operating Grant : Addressing the Wider Health Impacts of COVID-	Lessening the Impact of COVID-19 on Child and Youth Mental Health	277081	2 yrs 0 mth	Human Development, Child and Youth Health	No
Auger, Nathalie	Institut national de santé publique du Québec	Project Grant	202309PJT	Psychosocial, Sociocultural & Behavioural Determinants of Health	Long-term outcomes of severe eating disorders	355725	3 yrs 0 mth	Neurosciences, Mental Health and Addiction	No
Aukema, Harold M	University of Manitoba	Operating Grant	201009MOP	Nutrition, Food & Health	Effects of dietary interventions on disease progression in orthologous models of polycystic kidney disease	354648	3 yrs 0 mth	Nutrition, Metabolism, and Diabetes	No
Aukema, Harold M	University of Manitoba	Operating Grant - Priority Announcement: Obesity	200809OOP	Nutrition, Food & Health	Impact of long-term consumption of high protein diets on renal health, hypertension, glucose handling and adipose metabolism in obesity - implications for dietary reference intakes	100000	1 yr 0 mth	Nutrition, Metabolism, and Diabetes	No
Aukema, Harold M	University of Manitoba	Operating Grant - PA: Regional Partnership Program : Manitoba	201303RPA	Nutrition, Food & Health	Effects of dietary essential fatty acids on octadecanoid production and biological actions in obesity-induced inflammation: implications for dietary requirements	100000	2 yrs 0 mth	Nutrition, Metabolism, and Diabetes	No
Aukema, Harold M	University of Manitoba	Operating Grant	201309MOP	Nutrition, Food & Health	Effects of dietary essential fatty acids on octadecanoid production and biological actions in obesity-induced inflammation: implications for dietary requirements	673967	5 yrs 0 mth	Nutrition, Metabolism, and Diabetes	No
Auld, Vanessa J	University of British Columbia	Operating Grant	201203MOP	Cell Biology & Mechanisms of Disease	Control of Gliotactin, the tricellular junction and permeability barrier formation	724037	5 yrs 0 mth	Genetics	No
Auld, Vanessa J	University of British Columbia	Project Grant	201709PJT	Cell Biology & Mechanisms of Disease	Mechanisms of tricellular junction formation and regulation	719100	5 yrs 0 mth	Genetics	No
Auld, Vanessa J	University of British Columbia	Project Grant	202303PJT	Cell and Developmental Physiology	The role of Dystrogylcan and conservation of function in development and maintenance of the peripheral glial sheath.	868276	5 yrs 0 mth	Genetics	No
Ausio, Juan	University of Victoria (British Columbia)	Operating Grant - PA: Institute of Genetics (Bridge Funding)	200809IG1	Biochemistry & Molecular Biology - B	Role of global post-translational modifications, histone variants and linker histones in chromatin folding and function.	100000	1 yr 0 mth	Genetics	No
Ausio, Juan	University of Victoria (British Columbia)	Operating Grant	200903MOP	Biochemistry & Molecular Biology - B	Role of global post-translational modifications, histone variants and linker histones in chromatin folding and function.	559355	4 yrs 0 mth	Genetics	No
Ausio, Juan	University of Victoria (British Columbia)	Operating Grant	201303MOP	Biochemistry & Molecular Biology - B	In situ characterization of MeCP2-containing chromatin domains	523404	5 yrs 0 mth	Genetics	No
Austin, Jehannine C	University of British Columbia	Operating Grant	201203MOP	Gender, Sex & Health	A prospective study of the role of genes and folates in postpartum psychopathology in women at increased risk.	545325	3 yrs 6 mths	Neurosciences, Mental Health and Addiction	No
Austin, Jehannine C	University of British Columbia	Operating Grant-PA: INMD Start Up Funds (bridge funding) - Assistant Professors	201109PCP	Gender, Sex & Health	A prospective study of the role of genes and folates in postpartum psychopathology in women at increased risk.	100000	1 yr 0 mth	Neurosciences, Mental Health and Addiction	No
Austin, Jehannine C	University of British Columbia	Operating Grant	201503MOP	Gender, Sex & Health	A sex-based, prospective, longitudinal study of variables influencing the mental health of children born to women with psychiatric disorders.	366174	4 yrs 0 mth	Gender and Health	No
Austin, Nichole; Saeed, Sahar Z	Dalhousie University (Nova Scotia)	Cat. Gr.: STBBI Res.: Beyond HIV/AIDS/Hep. C- STBBI other than HIV/hep. C (gen.)	202305SR7	STBBI Research in Canada: Beyond HIV/AIDS and Hepatitis C (Catalyst)	Safety net or double-edged sword? Long-acting reversible contraception (LARC) use and STBBI risk in young Canadians	88275	1 yr 0 mth	Population and Public Health	No
Austin, Peter C	Sunnybrook Research Institute (Toronto, Ontario)	Operating Grant	201009MOP	Health Services Evaluation & Interventions Research	Statistical methods for health services research	122994	3 yrs 0 mth	Health Services and Policy Research	No
Austin, Peter C	Sunnybrook Research Institute (Toronto, Ontario)	Operating Grant	201309MOP	Health Services Evaluation & Interventions Research 2	Statistical methods for health services research	214103	5 yrs 0 mth	Health Services and Policy Research	No
Austin, Peter C	Sunnybrook Research Institute (Toronto, Ontario)	Project Grant	201903PJT	Health Services Evaluation & Interventions Research	Statistical Methods for Health Services Research	206550	3 yrs 0 mth	Health Services and Policy Research	No
Austin, Peter C	Sunnybrook Research Institute (Toronto, Ontario)	Project Grant	202203PJT	Health Services Evaluation & Interventions Research	Improving the use of propensity score methods in health research	237150	3 yrs 0 mth	Health Services and Policy Research	No
Austin, Peter C	Sunnybrook Research Institute (Toronto, Ontario)	Project Grant	202203PJT	Health Services Evaluation & Interventions Research 3	Machine learning for healthcare research	198900	3 yrs 0 mth	Health Services and Policy Research	No
Austin, Richard C	McMaster University	Operating Grant	201009MOP	Cardiovascular System - B: Heart and Circulation	TDAG51 in vascular calcification associated with chronic renal disease	351765	3 yrs 0 mth	Circulatory and Respiratory Health	No
Austin, Richard C	McMaster University	Operating Grant	201110MOP	Cardiovascular System - C: Vascular System	Molecular mechanisms by which TDAG51 contributes to cardiovascular disease	100000	1 yr 0 mth	Circulatory and Respiratory Health	No
Austin, Richard C	McMaster University	Operating Grant	201209MOP	Genetics	Role of TDAG51 in apoptotic cell death associated with cardiovascular disease	813920	5 yrs 0 mth	Circulatory and Respiratory Health	No
Austin, Richard C	McMaster University	Project Grant	202003PJT	Diabetes, Obesity, Lipid & Lipoprotein Disorders	Retention of PCSK9 in the endoplasmic reticulum acts as a co-chaperone to protect against liver injury/dysfunction	692326	5 yrs 0 mth	Nutrition, Metabolism, and Diabetes	No
Austin, Richard C	McMaster University	Project Grant	201603PJT	Project Grant Competition	Role of TDAG51 in vascular calcification associated with chronic renal disease	936515	5 yrs 0 mth	Circulatory and Respiratory Health	No
Austin, Richard C	McMaster University	Project Grant	202203PJT	Diabetes, Obesity, Lipid & Lipoprotein Disorders	Deciphering the role of the ASGR1/2 pathway in cardiometabolic disease	742050	5 yrs 0 mth	Nutrition, Metabolism, and Diabetes	No
Austin, Richard C	McMaster University	Project Grant	202303PJT	Cardiovascular System - B: Heart and Circulation	GRP78 as a driver and therapeutic target of atherothrombotic cardiovascular disease	803250	5 yrs 0 mth	Circulatory and Respiratory Health	No
Austin, Richard C	McMaster University	Project Grant	202210PJT	Cardiovascular System - B: Heart and Circulation	GRP78 as a driver and therapeutic target of atherothrombotic cardiovascular disease	100000	1 yr 0 mth	Circulatory and Respiratory Health	No
Autexier, Chantal	CIUSSS de Centre-Ouest-de-l'Ile-de-Montréal-Jewish General	Operating Grant	201309MOP	Biochemistry & Molecular Biology - B	Telomerase Regulation	667145	5 yrs 0 mth	Cancer Research	No
Autexier, Chantal	CIUSSS de Centre-Ouest-de-l'Ile-de-Montréal-Jewish General	Project Grant	201903PJT	Biochemistry & Molecular Biology - B	Mechanisms regulating telomerase and telomeres	826200	5 yrs 0 mth	Aging	No
Avard, Denise M; Hanvey, Louise; Greenberg, Cheryl R; Knoppers, Bartha M	McGill University	Knowledge Synthesis Grant	200910KRS	Knowledge Synthesis Grant	Genetics and Paediatric Health	99868	1 yr 0 mth	Human Development, Child and Youth Health	No
Av-Gay, Yossef	University of British Columbia	Project Grant	201603PJT	Project Grant Competition	Intracellular growth of Mycobacterium tuberculosis: Prospects for drug discovery.	802725	5 yrs 0 mth	Infection and Immunity	No
Av-Gay, Yossef	University of British Columbia	Operating Grant	201003MOP	Microbiology & Infectious Diseases	Molecular analysis of Mycobacterium tuberculosis Signalling	745180	5 yrs 0 mth	Infection and Immunity	No
Av-Gay, Yossef	University of British Columbia	China-Canada Joint Health Research Initiative	200903CCI	China-Canada Joint Health Research Initiative - Grants Program	High-throughput screening and identification of anti-TB compounds from a unique natural product library	150000	3 yrs 0 mth	Infection and Immunity	No
Av-Gay, Yossef	University of British Columbia	Operating Grant - Priority Announcement: Infection and Immunity (Bridge Funding)	200903III	Biochemistry & Molecular Biology - A	Molecular analysis of Mycobacterium tuberculosis protein kinases and phosphatses	100000	1 yr 0 mth	Infection and Immunity	No
Av-Gay, Yossef	University of British Columbia	Project Grant	201610PJT	Project Grant Competition	Host-pathogen interaction directed therapies in Tuberculosis	1009800	5 yrs 0 mth	Infection and Immunity	No
Av-Gay, Yossef	University of British Columbia	Project Grant - PA: Pandemic and Health Emergencies Research	202104PUU	Microbiology & Infectious Diseases	Host Directed Therapies in Tuberculosis	750000	5 yrs 0 mth	Infection and Immunity	No
Avina-Zubieta, Juan A	University of British Columbia	Operating Grant	201209MOP	Public, Community & Population Health 2	The Risk of Pulmonary Embolism and Deep Vein Thrombosis in Major Rheumatic Disorders	147169	2 yrs 0 mth	Musculoskeletal Health and Arthritis	No
Avina-Zubieta, Juan A; Esdaile, John M	University of British Columbia	Project Grant	201809PJT	Clinical Investigation - B 2	Risk of Retinal Toxicity in Patients with Systemic Lupus Erythematosus and Rheumatoid Arthritis on Long-term Hydroxychloroquine Therapy	707625	5 yrs 0 mth	Musculoskeletal Health and Arthritis	No
Avivi-Arber, Limor	University of Toronto	Catalyst Grant: Sex as a Variable in Biomedical Research	201711SVB	Catalyst Grant: Sex as a Variable in Biomedical or Translational Research	Orofacial sensorimotor cortex neuro-glial plasticity induced by intraoral injury: Effects of sex and genetic factors	149967	2 yrs 0 mth	Gender and Health	No
Aviv, Richard	Sunnybrook Research Institute (Toronto, Ontario)	Operating Grant	201303MOP	Behavioural Sciences - B: Clinical Behavioural Sciences	Correlation of cortical perfusion and neurocognition between Multiple Sclerosis subtypes using a novel quantitative perfusion sequence	77402	1 yr 0 mth	Neurosciences, Mental Health and Addiction	No
Aviv, Richard	Sunnybrook Research Institute (Toronto, Ontario)	Project Grant	201603PJT	Project Grant Competition	Testing existing and new therapeutic interventions in a novel animal model of acute Spot Positive intracranial hemorrhage	722454	6 yrs 0 mth	Neurosciences, Mental Health and Addiction	No
Avoli, Massimo	McGill University	Operating Grant	201303MOP	Systems & Circuits Neurosciences - A	High frequency oscillations and seizure initiation in temporal lobe epilepsy	630086	5 yrs 0 mth	Neurosciences, Mental Health and Addiction	No
Avoli, Massimo	McGill University	Project Grant	201610PJT	Project Grant Competition	Optogenetic identification of the role of specific neurotransmitter receptor signaling in epileptogenesis	424575	5 yrs 0 mth	Neurosciences, Mental Health and Addiction	No
Avoli, Massimo	McGill University	Project Grant	201903PJT	Systems & Circuits Neurosciences - A	Reducing Homeostatic Synaptic Plasticity: A New Antiepileptogenic Approach to Cure Focal Epilepsy	749700	5 yrs 0 mth	Neurosciences, Mental Health and Addiction	No
Awadalla, Philip; Dummer, Trevor J; Spinelli, John Joseph	Ontario Institute for Cancer Research (Toronto, Ontario)	Environments, Genes and Chronic Disease - Chronic Metabolic Diseases	201509EC3	Other: Programmatic Grants in Environments, Genes and Chronic Disease	Determining the genetic and environmental factors associated with metabolic phenotypes across Canada	1932450	5 yrs 0 mth	Population and Public Health	No
Awadalla, Philip; Haddad, Elie; Le Deist, Francoise L	Centre hospitalier universitaire Sainte-Justine (Montréal, Québec)	Operating Grant - PA: Institute of Genetics (Bridge Funding)	201109IG1	Immunology & Transplantation	Next generation sequencing approaches for functional characterization of undefined primary immune deficiencies	100000	1 yr 0 mth	Genetics	No
Awadalla, Philip	Centre hospitalier universitaire Sainte-Justine (Montréal, Québec)	Operating Grant	200903MOP	Genomics: Systems and computational biology	The global genomics of human malaria parasites: deep resequencing to identify genetic control points of transmission, drug resistance and immune evasion in Plasmodium falciparum	460550	4 yrs 0 mth	Genetics	No
Awadalla, Philip; Abelson, Sagi; Bhatti, Parveen; broet, philippe; Cheung, Angela M; Dick, John E; Dummer, Trevor J; Lettre, Guillaume; Mclaughlin, John R; Simpson, Jared T; Sweeney, Ellen; Turner, Donna C; Vena, Jennifer E	Ontario Institute for Cancer Research (Toronto, Ontario)	Op Gr: COVID-19 Rapid Research FO - Clinical Mgmt/Health System Interventions	202005VR4	COVID-19 Rapid Research - Clinical Management & Health System Interventions	SUrveilling Prospective Population cOhorts for COVID19 pRevalence and ouTcomes in Canada (SUPPORT-Canada)	2105486	1 yr 0 mth	Population and Public Health	No
Awadalla, Philip; Abelson, Sagi; Alvi, Riaz; Bhatti, Parveen; broet, philippe; Dummer, Trevor J; Kirsh, Victoria; Mclaughlin, John R; Shen-Tu, Grace; Sweeney, Ellen; Turner, Donna C; Urquhart, Robin L	Ontario Institute for Cancer Research (Toronto, Ontario)	Project Grant	202203PJT	Cancer Biology & Therapeutics 2	Preparing for the Recovery from the Effects of the PAndemic on cancer control using Real-world Evidence in Canada (PREPARE-Canada)	1147500	5 yrs 0 mth	Cancer Research	No
Awatramani, Gautam B	University of Victoria (British Columbia)	Operating Grant	201503MOP	Systems & Circuits Neurosciences - A	Fast cholinergic transmission in the visual system:from single synapses to behavior	882825	5 yrs 0 mth	Neurosciences, Mental Health and Addiction	No
Awatramani, Gautam B	University of Victoria (British Columbia)	Operating Grant	201303MOP	Systems & Circuits Neurosciences - A	The directional selective retinal circuit: From ion channels to behavior	924596	5 yrs 0 mth	Neurosciences, Mental Health and Addiction	No
Awatramani, Gautam B	Dalhousie University (Nova Scotia)	CIHR/Regional Partnership Program/Operating Grants	200903ROP	Molecular & Cellular Neurosciences - B	An active role for bipolar cells in processing synaptic signals in the retina	242763	3 yrs 0 mth	Neurosciences, Mental Health and Addiction	No
Awatramani, Gautam B	University of Victoria (British Columbia)	Project Grant	201803PJT	Molecular & Cellular Neurosciences - B	Coordination of inhibition and excitation underlying neural computations	1009800	5 yrs 0 mth	Neurosciences, Mental Health and Addiction	No
Awatramani, Gautam B	University of Victoria (British Columbia)	Project Grant	202109PJT	Molecular & Cellular Neurosciences - B	Hierarchal neural computation in the mammalian retina	1082475	5 yrs 0 mth	Neurosciences, Mental Health and Addiction	No
Ayas, Najib	University of British Columbia	Team Grant: Sleep and Circadian Rhythms	201006TGS	Team Grant: Sleep and Circadian Rhythms - Application Phase	Respiratory Sleep Disorders Research Team	1428129	5 yrs 0 mth	Circulatory and Respiratory Health	No
Ayas, Najib; Roberts, james M	University of British Columbia	Partnerships for Health System Improvement (PHSI)	200904PHE	Partnerships for Health System Improvement	The Impact of a Resident Work Schedule Change on Patient Safety	330000	2 yrs 0 mth	Health Services and Policy Research	No
Ayas, Najib	University of British Columbia	Project Grant	202104PJT	Respiratory System	Obstructive Sleep Apnea and Long-term Health Consequences	1445850	5 yrs 0 mth	Circulatory and Respiratory Health	No
Ayeni, Olufemi; Bhandari, Mohit	McMaster University	Operating Grant	201403MOP	Clinical Investigation - B: Arthritis, Bone, Skin and Cartilage	Femoroacetabular Impingement Randomized Controlled Trial (FIRST)	345314	3 yrs 0 mth	Musculoskeletal Health and Arthritis	No
Ayeni, Olufemi	McMaster University	Project Grant	201903PJT	Clinical Investigation - B: Arthritis, Bone, Skin and Cartilage	Prospective Evaluation of Sport Activity and the Development of Femoroacetabular Impingement in the Adolescent Hip (PREVIEW)	503420	4 yrs 0 mth	Musculoskeletal Health and Arthritis	No
Azad, Meghan; Marshall, Jean S	University of Manitoba	Project Grant	201709PJT	Nutrition, Food & Health	The impact of soluble TLR2 and other immunomodulatory factors in breast milk on the development of allergic disease: translational research in pre-clinical models and the CHILD birth cohort	742052	4 yrs 0 mth	Nutrition, Metabolism, and Diabetes	No
Azad, Meghan; Arrieta Mendez, Marie C	University of Manitoba	Operating Grant: Analyses of Existing Cohorts & Databases - IHDCYH	201609AO1	Analyses of Existing Canadian Cohorts & Databases - Reproductive Maternal & Child Health	Non-nutritive sweetener consumption during pregnancy: impact on infant gut microbiome and metabolism in the CHILD cohort	75000	1 yr 0 mth	Nutrition, Metabolism, and Diabetes	No
Azad, Meghan; Mandhane, Piush; Moraes, Theo; Subbarao, Padmaja; Turvey, Stuart E	University of Manitoba	Op Grant: COVID-19 Rapid Research FO - Social Policy and Public Health Responses	202005VR5	COVID-19 Rapid Research - Social Policy and Public Health Responses	Rapid research in the CHILD Cohort to inform Canada's response to the COVID-19 pandemic: investigating the prevalence and predictors of SARS-CoV-2 infection, and the health and psychosocial impact of the COVID-19 pandemic on Canadian families	1589795	1 yr 0 mth	Infection and Immunity	No
Azad, Taha	Université de Sherbrooke	Project Grant	202303PJT	Cancer Biology & Therapeutics	Bioengineering viruses to create safer and more effective oncolytic viruses	986850	5 yrs 0 mth	Cancer Research	No
Azar, Rima	Mount Allison University (New Brunswick)	Operating Grant - PA: Reproductive and Child Heath (start-up grants)	201009IHD	Clinical Investigation - A: Reproduction, Maternal, Child and Youth Health	Maternal prenatal negative mood & infant stress and immunity: Could increased inflammation during pregnancy be the linking mechanism?	88888	1 yr 0 mth	Human Development, Child and Youth Health	No
Azoulay, Laurent	CIUSSS de Centre-Ouest-de-l'Ile-de-Montréal-Jewish General	Foundation Grant	201409FDN	Foundation Grant	Cancer pharmacoepidemiology: a population-based assessment of the risks of prescription drugs in vulnerable populations	852701	5 yrs 0 mth	Population and Public Health	No
Azoulay, Laurent	CIUSSS de Centre-Ouest-de-l'Ile-de-Montréal-Jewish General	Operating Grant	201103MOP	Public, Community & Population Health 2	Statins and the prevention of recurrence and mortality in men with prostate cancer	134370	2 yrs 0 mth	Population and Public Health	No
Azoulay, Laurent	CIUSSS de Centre-Ouest-de-l'Ile-de-Montréal-Jewish General	Catalyst Grant: Post Market Drug Safety and Effectiveness	201110DSA	Catalyst Grant: Post Market Drug Safety and Effectiveness	The use of glyburide and the risk of cancer in elderly patients with type 2 diabetes	99750	1 yr 0 mth	Population and Public Health	No
Azoulay, Laurent	CIUSSS de Centre-Ouest-de-l'Ile-de-Montréal-Jewish General	Operating Grant	201203MOP	Public, Community & Population Health 2	The use of highly prolactin-elevating antipsychotics and the risk of ovarian and endometrial cancer	117400	2 yrs 0 mth	Population and Public Health	No
Azoulay, Laurent	CIUSSS de Centre-Ouest-de-l'Ile-de-Montréal-Jewish General	Operating Grant	201209MOP	Public, Community & Population Health 2	The use of beta-blockers and the prevention of cancer-specific mortality	125476	2 yrs 0 mth	Population and Public Health	No
Azoulay, Laurent	CIUSSS de Centre-Ouest-de-l'Ile-de-Montréal-Jewish General	Operating Grant	201003MOP	Public, Community & Population Health	5-alpha reductase inhibitors and the prevention of prostate cancer	200797	3 yrs 0 mth	Cancer Research	No
Azoulay, Laurent; Patorno, Elisabetta	CIUSSS de Centre-Ouest-de-l'Ile-de-Montréal-Jewish General	Project Grant	201909PJT	Public, Community & Population Health 2	SGLT-2 Inhibitors and Early Bladder Cancer Events: An International Multi-Centre Study	286875	2 yrs 6 mths	Population and Public Health	No
Azoulay, Laurent	CIUSSS de Centre-Ouest-de-l'Ile-de-Montréal-Jewish General	Project Grant	202109PJT	Public, Community & Population Health 2	The Use of GLP-1 Receptor Agonists and SGLT-2 Inhibitors for the Long-term Prevention of Liver Complications Among Patients with Type 2 Diabetes and Non-Alcoholic Fatty Liver Disease	164476	2 yrs 0 mth	Population and Public Health	No
Babaian, Artem	University of Toronto	Project Grant	202303PJT	Genomics: Systems and computational biology	Illuminating the Dark RNA Virome through ultra-deep homology search	229500	3 yrs 0 mth	Infection and Immunity	No
Babu, Mohan	University of Regina (Saskatchewan)	Operating Grant - PA: Regional Partnership Program - Saskatchewan	201303RSN	Genomics: Systems and computational biology	Elucidating Human G Protein-Coupled Receptor Function through Protein and Genetic Interaction Maps	156058	2 yrs 0 mth	Genetics	No
Babu, Mohan	University of Regina (Saskatchewan)	Operating Grant	201209MOP	Genomics: Systems and computational biology	Elucidating the Physical and Functional Interactome of Mitochondria in Yeast	785135	5 yrs 0 mth	Genetics	No
Babu, Mohan	University of Regina (Saskatchewan)	Operating Grant - PA: Regional Partnership Program - Saskatchewan	201203RSN	Genomics: Systems and computational biology	Investigating the Yeast Mitochondrial Interactome for Disease-Gene Discovery	189916	2 yrs 0 mth	Genetics	No
Babu, Mohan	University of Regina (Saskatchewan)	Project Grant	201603PJT	Project Grant Competition	Essential Gene Landscape of a Bacterial Cell for Combinatorial Drug Discovery	1123815	5 yrs 0 mth	Genetics	No
Babu, Mohan	University of Regina (Saskatchewan)	Foundation Grant	201610FDN	Foundation Grant	Targeting the Mammalian Mitochondrial Interactome to Dissect Macromolecular Assemblies and Pathways in Health and Disease	1977535	5 yrs 0 mth	Genetics	No
Babu, Mohan; Siqueira, Walter L	University of Regina (Saskatchewan)	Operating Grant: COVID-19 Rapid Research Funding Opportunity - Diagnostics	202005VR2	COVID-19 Rapid Research - Diagnostics	Development of SARS-CoV-2 Peptide Therapeutics and Point-of-Care Salivary Diagnostics for Rapid Viral Detection	937950	1 yr 0 mth	Genetics	No
Babu, Mohan	University of Regina (Saskatchewan)	Project Grant	202209PJT	Behavioural Sciences - B: Clinical Behavioural Sciences	Deciphering Mitochondrial Interplay in Bipolar Disorder	940950	5 yrs 0 mth	Genetics	No
Bachand, Francois	Université de Sherbrooke	Operating Grant	201503MOP	Genetics	Characterization of a novel function for PABPN1: the product of the oculopharyngeal muscular dystrophy disease gene.	748610	5 yrs 0 mth	Genetics	No
Bachand, Francois	Université de Sherbrooke	Operating Grant	201003MOP	Genetics	Characterization of a novel function for PABPN1: the product of the oculopharyngeal muscular dystrophy disease gene.	668285	5 yrs 0 mth	Genetics	No
Bachand, Francois	Université de Sherbrooke	Operating Grant	201203MOP	Biochemistry & Molecular Biology - B	Novel regulatory features of eukaryotic ribosomal proteins	688825	5 yrs 0 mth	Genetics	No
Bachand, Francois	Université de Sherbrooke	Project Grant	202003PJT	Genetics	Characterization of a novel function for PABPN1: the product of the oculopharyngeal muscular dystrophy disease gene.	906526	5 yrs 0 mth	Genetics	No
Bachand, Francois	Université de Sherbrooke	Project Grant	202104PJT	Biochemistry & Molecular Biology - B	Specialized Cellular Functions of Human Ribosomal Proteins	937126	5 yrs 0 mth	Cancer Research	No
Bach, Horacio	University of British Columbia	Operating Grant: COVID-19 - Therapeutics	202002OV3	Canadian 2019 Novel Coronavirus (2019-nCoV) Rapid Research	Neutralizing human-derived single-chain antibodies against SARS-CoV-2	395600	2 yrs 0 mth	Infection and Immunity	No
Backman, Catherine L	University of British Columbia	Catalyst Grant: Ethics	201203EPP	Catalyst Grant : Ethics (2016-2017)	Exploring E-health ethics and multi-morbidity	70695	1 yr 6 mths	Musculoskeletal Health and Arthritis	No
Backx, Peter H	University Health Network (Toronto)	Operating Grant	201503MOP	Cardiovascular System - A: Cells and Tissues	Next generation arrhythmia modeling: the role of pluripotent stem cells and the future of personalized medicine	668536	5 yrs 0 mth	Circulatory and Respiratory Health	No
Backx, Peter H	University Health Network (Toronto)	Operating Grant	201209MOP	Cardiovascular System - A: Cells and Tissues	Modulation of excitation-contraction coupling by interaction between sodium-calcium exchangers and transient outward potassium currents	549655	5 yrs 0 mth	Circulatory and Respiratory Health	No
Backx, Peter H	University Health Network (Toronto)	Operating Grant	201109MOP	Cardiovascular System - A: Cells and Tissues	Role of oxidative stress and TNF-alpha in exercise-induced atrial fibrillation	762213	5 yrs 0 mth	Circulatory and Respiratory Health	No
Backx, Peter H	York University (Toronto, Ontario)	Project Grant	201610PJT	Project Grant Competition	Uncovering the mechanisms of atrial fibrillation using lessons from the adverse atrial remodeling induced by intense exercise	749700	5 yrs 0 mth	Circulatory and Respiratory Health	No
Backx, Peter H	York University (Toronto, Ontario)	Project Grant	202109PJT	Cardiovascular System - B: Heart and Circulation	Understanding the role of atrial stretch in promoting atrial fibrillation using a mouse model of aortic regurgitation	749700	5 yrs 0 mth	Circulatory and Respiratory Health	No
Bacon, Simon L	CIUSSS du Nord-de-l'Ile-de Montréal - HÙpital Sacré Coeur	Operating Grant	201303MOP	Psychosocial, Sociocultural & Behavioural Determinants of Health 2	Understanding mechanisms of elevated blood clotting during acute psychological stress in those with and without heart disease	287732	3 yrs 0 mth	Circulatory and Respiratory Health	No
Bacon, Simon L	Concordia University (Montreal, Quebec)	Operating Grant	200809MOP	Movement & Exercise	Effects of aerobic exercise on asthma morbidity	323025	3 yrs 0 mth	Circulatory and Respiratory Health	No
Bacon, Simon L; Lavoie, Kim	CIUSSS du Nord-de-l'Ile-de Montréal - HÙpital Sacré Coeur	Project Grant	201611PJT	Project Grant Competition	DecreAsing sedentary behaviour and inCreasing physical acTIvity fOr healthy ageing (ACTION) study	100000	1 yr 0 mth	Aging	No
Bacon, Simon L; Garneau, Pierre; Gauthier, Annick; Raymond-Carrier, Stéphanie; Lavoie, Kim	Concordia University (Montreal, Quebec)	Catalyst Gr: Disease Prev./Risk Factor Modification - Non-communicable diseases	201909UD1	Catalyst Grants: Understanding Disease Prevention and Risk Factor Modification	Development of adjunct behavioural interventions to bariatric surgery to improve long-term behaviour change and outcomes	100000	1 yr 0 mth	Nutrition, Metabolism, and Diabetes	No
Bacon, Simon L; Garneau, Pierre; Gfeller, Pierre; Marion, Patrick; Lavoie, Kim	CIUSSS du Nord-de-l'Ile-de Montréal - HÙpital Sacré Coeur	Patient-Oriented Research Collaboration Grants	201612PEG	Patient Engagement - Collaboration Grants (SPOR)	Development of adjunct behavioural weight management interventions in patients undergoing bariatric surgery	25000	1 yr 0 mth	Nutrition, Metabolism, and Diabetes	No
Bacon, Simon L; Lavoie, Kim	Concordia University (Montreal, Quebec)	Op. Grant: COVID-19 MS & Substance Use - Matching Access to Service with Needs	202007MS3	COVID-19 Mental Health & Substance Use Service Needs and Delivery	A behavioural science approach to evaluate the prevalence and predictors of COVID-19-related mental health issues and maladaptive behavioural coping (MBC) to inform the development of strategies for tailored interventions	200000	1 yr 0 mth	Health Services and Policy Research	No
Bacon, Simon L; Lavoie, Kim	Concordia University (Montreal, Quebec)	Catalyst Grant: Health Effects of Vaping	202006HEV	Catalyst Grant : Health Effects of Vaping	Are e-cigarettes really a healthy alternative to combustible cigarettes? Cardiorespiratory, immune and thrombotic responses to smoking e-cigarettes vs combustible cigarettes under conditions of physical and mental stress	25000	1 yr 0 mth	Circulatory and Respiratory Health	No
Bader, Gary D	University of Toronto	Foundation Grant	201409FDN	Foundation Grant	From correlation to causation in genomics: identifying mechanisms underlying disease	1399299	7 yrs 0 mth	Genetics	No
Bader, Gary D	University of Toronto	Operating Grant	201003MOP	Genomics: Systems and computational biology	A computational and experimental approach to map and evolutionarily analyze protein interactions mediated by peptide recognition domains	841839	5 yrs 0 mth	Genetics	No
Bader, Gary D	University of Toronto	Project Grant	202109PJT	Genomics: Systems and computational biology	Cellular ecosystem modelling of liver cancer	1071000	5 yrs 0 mth	Genetics	No
Badley, Elizabeth M	University Health Network (Toronto)	Operating Grant - Secondary Analysis of Databases	201104SEC	Secondary Analysis of Databases	In sickness or in health? How well are the baby boomers aging compared to older generations: an analysis of age, period and cohort effects.	99967	2 yrs 0 mth	Aging	No
Badley, Elizabeth M; Perruccio, Anthony	University Health Network (Toronto)	Catalyst Grant: Analysis of CLSA Data - IMHA	202310AC3	Catalyst Grant: Analysis of CLSA Data	Does BMI miss the mark? Use of an abdominal obesity index in osteoarthritis	70000	1 yr 0 mth	Musculoskeletal Health and Arthritis	No
Baenziger, John E	University of Ottawa	Operating Grant	201009MOP	Biochemistry & Molecular Biology - A	Structure/function of the nicotinic acetylcholine receptor in its lipid environment	645545	5 yrs 0 mth	Neurosciences, Mental Health and Addiction	No
Baenziger, John E	University of Ottawa	Project Grant	202010PJT	Biochemistry & Molecular Biology - A	Elucidating conformational transitions in the nicotinic acetylcholine receptor to enable drug discovery	898875	5 yrs 0 mth	Musculoskeletal Health and Arthritis	No
Baetz, Kristin K	University of Ottawa	Operating Grant	201503MOP	Biochemistry & Molecular Biology - B	Elucidating the role of lysine acetylation in stress granule dynamics	608103	5 yrs 0 mth	Genetics	No
Baetz, Kristin K	University of Ottawa	Operating Grant	200809MOP	Cell Biology & Mechanisms of Disease	Deciphering novel roles for the acetyltransferase NuA4 in genome stability.	334071	3 yrs 0 mth	Genetics	No
Bagli, Darius J	Hospital for Sick Children (Toronto)	Operating Grant	201303MOP	Hematology, Digestive Disease & Kidney	Epigenetic regulation of bladder response to obstruction	828369	5 yrs 0 mth	Human Development, Child and Youth Health	No
Bagli, Darius J	Hospital for Sick Children (Toronto)	Operating Grant	200809MOP	Experimental Medicine	Novel Therapeutic Strategies For Obstructive Bladder Disease	440244	4 yrs 0 mth	Human Development, Child and Youth Health	No
Bagli, Darius J; Delgado Olguin, Paul	Hospital for Sick Children (Toronto)	Catalyst Grant: Environments, Genes and Chronic Disease	201304CEN	Catalyst Grant: Environments, Genes and Chronic Disease	Environmental Microbe-Gene Interactions: Role of Host Epigenetics in Chronic Urinary Tract Infection	80000	1 yr 0 mth	Infection and Immunity	No
Bagli, Darius J	Hospital for Sick Children (Toronto)	Project Grant - PA: Epigenetics/epigenomics in human health or disease	202003PJG	Hematology, Digestive Disease & Kidney	Chronic Obstructive Bladder Disease: Persistent Smooth Muscle Responses to the Damaged Microenvironment	100000	1 yr 0 mth	Human Development, Child and Youth Health	No
Baglole, Carolyn	Research Institute of the McGill University Health Centre	Operating Grant	201203MOP	Respiratory System	Molecular regulation of cigarette smoke-induced pulmonary disease by the aryl hydrocarbon receptor	647090	5 yrs 0 mth	Circulatory and Respiratory Health	No
Baglole, Carolyn; Jensen, Dennis; Olivier, Martin	Research Institute of the McGill University Health Centre	Project Grant	201809PJT	Immunology & Transplantation	Immunological consequences of inhaled cannabis and selected cannabinoids	1005975	5 yrs 0 mth	Infection and Immunity	No
Baglole, Carolyn; Azuelos, Ilan	Research Institute of the McGill University Health Centre	Project Grant	201909PJT	Respiratory System	Prognostic and Therapeutic Utility of Human Antigen R (HuR) in Fibrosis	833850	5 yrs 0 mth	Circulatory and Respiratory Health	No
Baglole, Carolyn	Research Institute of the McGill University Health Centre	Project Grant	202309PJT	Respiratory System	Decoding how the aryl hydrocarbon receptor (AhR) controls cigarette smoke-induced lung inflammation and development of chronic obstructive pulmonary disease (COPD)	940950	5 yrs 0 mth	Circulatory and Respiratory Health	No
Bagot, Rosemary C	McGill University	Project Grant	201709PJT	Behavioural Sciences - A: Neurobiological Basis of Behavioural Processes	Synaptic, cellular and molecular mechanisms of depression susceptibility	940950	5 yrs 0 mth	Neurosciences, Mental Health and Addiction	No
Bagot, Rosemary C	McGill University	Project Grant	202109PJT	Behavioural Sciences - A: Neurobiological Basis of Behavioural Processes	A novel regulator of prefrontal circuit function in affective behaviour	1090125	5 yrs 0 mth	Neurosciences, Mental Health and Addiction	No
Bagshaw, Sean M	University of Alberta	Operating Grant	201009MOP	Palliative & End of Life Care	A Prospective Multicentre Observational Study of FRAILTY in Older Critically Ill Patients (ICU FRAILTY Study)	146717	2 yrs 0 mth	Circulatory and Respiratory Health	No
Bagshaw, Sean M	University of Alberta	Project Grant	201803PJT	Health Services Evaluation & Interventions Research	A Pragmatic Cluster, Randomized, Crossover, Registry-Embedded Clinical Trial of Proton Pump Inhibitors vs. Histamine-2 Receptor Blockers for Stress Ulcer Prophylaxis Therapy in the Intensive Care Unit (PEPTIC Study)	317475	2 yrs 6 mths	Circulatory and Respiratory Health	No
Bagshaw, Sean M; Wald, Ron	University of Alberta	Project Grant	201709PJT	Randomized Controlled Trials 2	STandard versus Accelerated initiation of Renal Replacement Therapy in Acute Kidney Injury (STARRT-AKI): A Multi-Centre, Randomized, Controlled Trial	1556776	4 yrs 0 mth	Circulatory and Respiratory Health	No
Bahig, Houda	Centre hospitalier de l'Université de Montréal (CHUM)	Project Grant	202109PJT	Tri-Agency Interdisciplinary - CIHR TIR	Artificial Intelligence to Monitor Radiotherapy Efficacy and Complications through Imaging Technology (AI-REACT)	229500	3 yrs 0 mth	Cancer Research	No
Bahlis, Nizar J	University of Calgary	Operating Grant	201209MOP	Cancer Progression & Therapeutics	Bortezomib mediated BRCAness in Myeloma cells: novel therapeutic approach combining PARP1-2 and 26S proteasome inhibitors.	522880	4 yrs 0 mth	Cancer Research	No
Bahlis, Nizar J	University of Calgary	Operating Grant - PA: Alberta Cancer Foundation - Research (bridge funding)	201109OAC	Cancer Progression & Therapeutics	Bortezomib mediated BRCAness in Myeloma cells: novel therapeutic approach combining PARP1-2 and 26S proteasome inhibitors.	0	1 yr 0 mth	Cancer Research	No
Bai, Donglin	University of Western Ontario	Project Grant	201611PJT	Project Grant Competition	Gap junction mutants and atrial fibrillation	100000	1 yr 0 mth	Circulatory and Respiratory Health	No
Baikie, Gail; Vang, Zoua	Dalhousie University (Nova Scotia)	Indigenous Gender and Wellness Development Grants	201910IWD	Indigenous Gender and Wellness Development Grants	Engaging Inuit Concerning Perinatal Health & Wellness: Developing Insights, Interests and an Approach to Action	71090	1 yr 0 mth	Indigenous Peoples' Health	No
Bailey, Janice L; MacFarlane, Amanda; Droit, Arnaud; Jacques, HélËne; Kimmins, Sarah; Trasler, Jacquetta M	Université Laval	Team Grant: Boys' and Men's Health - General	201408TE1	Team Grant: Boy's and Men's Health	Father's lasting influence: Molecular foundations of intergenerational transmission of the paternal environment.	1494000	5 yrs 0 mth	Gender and Health	No
Bailey, Janice L; Droit, Arnaud	Université Laval	Catalyst Grant: Environments, Genes and Chronic Disease	201304CEN	Catalyst Grant: Environments, Genes and Chronic Disease	Molecular underpinnings of how paternal prenatal exposure to environmentally-relevant organochlorines compromises health of future generations: A possible mechanism for health discrepancies between Northern Aboriginal and non-Aboriginal Canadians	100000	1 yr 0 mth	Indigenous Peoples' Health	No
Bailey, Swneke D	Research Institute of the McGill University Health Centre	Project Grant	201909PJT	Cancer Progression & Therapeutics	Investigating the Molecular Determinants of Peritoneal Metastasis from Gastro-Esophageal Adenocarcinomas	753525	5 yrs 0 mth	Cancer Research	No
Baillargeon, Jean-Patrice; Auger, Jeannine; Belisle, Serge; Waddell, Guy	Université de Sherbrooke	Partnerships for Health System Improvement (PHSI)	201011PHE	Partnerships for Health System Improvement	Evaluation of clinical outcomes and costs of a transferable interdisciplinary lifestyle intervention pre-and per-pregnancy in obese infertile women	345500	3 yrs 0 mth	Health Services and Policy Research	No
Baillargeon, Jean-Patrice	Université de Sherbrooke	Operating Grant	200903MOP	Endocrinology	Role of insulin action and free fatty acids in the hyperandrogenemia of women with polycystic ovary syndrome	423348	3 yrs 0 mth	Nutrition, Metabolism, and Diabetes	No
Baillargeon, Jean-Patrice	Université de Sherbrooke	Operating Grant - Priority Announcement: Institute of Gender and Health	200809IGO	Endocrinology	Role of insulin action and free fatty acids in the hyperandrogenemia of women with polycystic ovary syndrome	100000	1 yr 0 mth	Nutrition, Metabolism, and Diabetes	No
Baillargeon, Jean-Patrice	Université de Sherbrooke	Project Grant	201709PJT	Clinical Investigation - A: Reproduction, Maternal, Child and Youth Health	The Fit-for-Fertility Multicenter Randomized-Controlled Trial: Improving Reproductive, Maternal and Neonatal Outcomes in Women with Obesity and Infertility	761176	4 yrs 0 mth	Human Development, Child and Youth Health	No
Baillargeon, Jean-Patrice; Zhu, Guowei; Booij, Linda; Bouchard, Luigi; Fan, Jianxia; Fraser, William D; Marc, Isabelle; Masse, Louise C; Van Hulst, Andraea	Université de Sherbrooke	Team Grant: Healthy Life Trajectories Initiative (HeLTI) - China	202112HTC	Team Grant: Healthy Life Trajectories Initiative	HeLTI cooperative research project: A Multifaceted Maternal-Child Health Intervention Cohort Study for the prevention of childhood obesity	2500000	5 yrs 0 mth	Human Development, Child and Youth Health	No
Bainbridge, Shannon A; Cox, Brian J	University of Ottawa	Operating Grant	201303MOP	Clinical Investigation - A: Reproduction, Maternal, Child and Youth Health	Identification of Molecular Subtypes of Preeclampsia	687706	4 yrs 0 mth	Human Development, Child and Youth Health	No
Bainbridge, Shannon A	University of Ottawa	Operating Grant - PA: Reproductive and Child Heath (start-up grants)	201103IHD	Clinical Investigation - A: Reproduction, Maternal, Child and Youth Health	Identification of Molecular Subtypes of Preeclampsia	100000	1 yr 0 mth	Human Development, Child and Youth Health	No
Bainbridge, Shannon A; Smith, Graeme N; Chan, Adrian D	University of Ottawa	Collaborative Health Research Projects (NSERC partnered)	201910CPG	Collaborative Health Research Projects - NSERC Partnered	Automated placenta screening to improve maternal lifetime cardiovascular health	238045	3 yrs 0 mth	Circulatory and Respiratory Health	No
Bainbridge, Shannon A; Menzies, Keir	University of Ottawa	Project Grant	201610PJT	Project Grant Competition	NAD+ depletion as a cause of placental dysfunction in preeclampsia	772651	5 yrs 0 mth	Human Development, Child and Youth Health	No
Bainbridge, Shannon A; Gaudet, Laura M	University of Ottawa	Project Grant	202104PJT	Clinical Investigation - A: Reproduction, Maternal, Child and Youth Health 2	The impact of opioid and cannabis use during pregnancy on placental and fetal development	1216351	6 yrs 0 mth	Human Development, Child and Youth Health	No
Bainbridge, Shannon A; Adamo, Kristi B; Nagpal, Taniya S	University of Ottawa	Pr. Gr. - PA: Human Development Child and Youth Health - Mid Career Support	202209PAV	Clinical Investigation - A: Reproduction, Maternal, Child and Youth Health 2	Scope and safety of vaping during pregnancy - generating and disseminating knowledge to inform clinical practice and pregnant individuals	100000	1 yr 0 mth	Human Development, Child and Youth Health	No
Bains, Jaideep S	University of Calgary	Foundation Grant	201509FDN	Foundation Grant	Synapses, Circuits and Stress	2558224	7 yrs 0 mth	Neurosciences, Mental Health and Addiction	No
Bains, Jaideep S	University of Calgary	Operating Grant	201209MOP	Systems & Circuits Neurosciences - A	GABA, metaplasticity and stress	834815	5 yrs 0 mth	Neurosciences, Mental Health and Addiction	No
Bains, Jaideep S	University of Calgary	Operating Grant	201009MOP	Systems & Circuits Neurosciences - A	Scaling,plasticity and the tripartite synapse	791945	5 yrs 0 mth	Neurosciences, Mental Health and Addiction	No
Bains, Jaideep S	University of Calgary	Project Grant	201603PJT	Project Grant Competition	Stress hyper-reactivity and GABA plasticity	986205	5 yrs 0 mth	Neurosciences, Mental Health and Addiction	No
Bains, Jaideep S	University of Calgary	Project Grant	202203PJT	Molecular & Cellular Neurosciences - B	Hypothalamic CRH neurons and stress anticipation	1051876	5 yrs 0 mth	Neurosciences, Mental Health and Addiction	No
Bains, Jaideep S	University of Calgary	Project Grant	202203PJT	Systems & Circuits Neurosciences - A	Social touch and stress buffering	1040400	5 yrs 0 mth	Neurosciences, Mental Health and Addiction	No
Bairam, Aida	Université Laval	Operating Grant	201109MOP	Clinical Investigation - A: Reproduction, Maternal, Child and Youth Health	Impact of respiratory stimulants on breathing instability in newborn rats	503114	5 yrs 0 mth	Circulatory and Respiratory Health	No
Baird, Roslynn A	Direct Payment	Indigenous Component of Healthy Life Trajectories (I-HeLTI)	201802ICL	Indigenous Component of Healthy Life Trajectory Initiative (I-HeLTI) - Development Grants	Seven Generations Gestational Diabetes Program	100000	1 yr 0 mth	Indigenous Peoples' Health	No
Baker, Andrew J	Unity Health Toronto	Catalyst Grant - Mild Traumatic Brain Injury - Blast-Induced	201210CLT	Mild Traumatic Brain Injury	Development of biomarker profile and rapid screening tool for mild traumatic brain injury due to subclinical primary blast.	0	1 yr 0 mth	Neurosciences, Mental Health and Addiction	No
Baker, Andrew J; Dos Santos, Claudia C	Unity Health Toronto	Op Grant: Emerging COVID-19 Research Gaps & Priorities - Post COVID-19 condition	202104GA4	Operating Grant: Emerging COVID-19 Research Gaps & Priorities - Post COVID-19 condition	Autoimmunity as a novel mechanism in post-COVID syndrome	0	1 yr 0 mth	Infection and Immunity	No
Baker, Curtis L	McGill University	Operating Grant	201109MOP	Behavioural Sciences - C: Behavioural Studies, Neuroscience and Cognition	Neural Mechanisms of Motion and Texture Perception	430880	5 yrs 0 mth	Neurosciences, Mental Health and Addiction	No
Baker, Curtis L	Research Institute of the McGill University Health Centre	Project Grant	201610PJT	Project Grant Competition	Neural circuitry for detection of texture boundaries	655225	5 yrs 0 mth	Neurosciences, Mental Health and Addiction	No
Baker, Kristi	University of Alberta	Project Grant	201809PJT	Cancer Biology & Therapeutics	Chemokine-mediated control of anti-tumor immunity in DNA-repair deficient colorectal cancer	765000	5 yrs 0 mth	Cancer Research	No
Baker, Kristi	University of Alberta	Project Grant	202209PJT	Cancer Biology & Therapeutics	Harnessing dendritic cells to regulate antitumor immunity in colorectal cancer	956250	5 yrs 0 mth	Cancer Research	No
Baker, Mark D	University of Guelph	Operating Grant	201003MOP	Genetics	Molecular mechanisms of mammalian homologous recombination	700424	5 yrs 0 mth	Genetics	No
Bakovic, Marica	University of Guelph	Project Grant	202109PJT	Pharmacology & Toxicology	Investigation of a new childhood-onset neurodegenerative disorder with a deficiency in choline transport and membrane lipid metabolism	803250	5 yrs 0 mth	Neurosciences, Mental Health and Addiction	No
Baldwin, Troy A	University of Alberta	Operating Grant	201209MOP	Immunology & Transplantation	Cellular and molecular regulation of T cell tolerance	784330	5 yrs 0 mth	Infection and Immunity	No
Baldwin, Troy A	University of Alberta	Project Grant	201709PJT	Immunology and Transplantation 2	Regulation of T cell central tolerance by non-apoptotic mechanisms	868275	5 yrs 0 mth	Infection and Immunity	No
Baldwin, Troy A	University of Alberta	Project Grant - Priority Announcement: Infection and Immunity	202209PJ4	Immunology	Mechanisms regulating non-deletional T cell central tolerance	100000	1 yr 0 mth	Infection and Immunity	No
Baldwin, Troy A	University of Alberta	Project Grant	202309PJT	Immunology	Mechanisms regulating non-deletional T cell central tolerance	929475	5 yrs 0 mth	Infection and Immunity	No
Baldwin, Troy A	University of Alberta	Project Grant - Priority Announcement: Infection and Immunity	202303PJ4	Immunology	Mechanisms regulating non-deletional T cell central tolerance	100000	1 yr 0 mth	Infection and Immunity	No
Balfour, Louise C; MacPherson, Paul A	Ottawa Hospital Research Institute	Catalyst Grant: HIV/AIDS and Co-morbidities - Hlth Svs/Pop Hlth	201010HC2	HIV/AIDS and Co-morbidities	The HIV Quit Smoking Program: Tackling the comorbidities of cardiovascular disease and depression	0	1 yr 0 mth	Infection and Immunity	No
Balfour, Louise C; MacPherson, Paul A; Smieja, Marek J	Ottawa Hospital Research Institute	Operating Grant	201109MOP	Psychosocial, Sociocultural & Behavioural Determinants of Health 2	The Canadian HIV quit smoking trial: Tackling the co-morbidities of depression and cardiovascular disease in HIV+ smokers	359228	3 yrs 0 mth	Infection and Immunity	No
Baliunas, Dolly	Centre for Addiction and Mental Health (Toronto)	Project Grant	201903PJT	Health Services Evaluation & Interventions Research 2	Understanding the impact of smoking cessation treatment on health and healthcare service use among smokers in Ontario	286876	3 yrs 0 mth	Health Services and Policy Research	No
Balka, Ellen; Grafstein, Eric; Hohl, Corinne M	Simon Fraser University (Burnaby, B.C.)	Oper Grant:eHealth Innov Partnership Program(eHIPP)-Seniors w Complex Care Needs	201506EH2	eHealth Innovation Partnership Program (eHIPP): Support of Seniors	Implementation and Evaluation of an Enhanced PharmaNet-Based Adverse Drug Event Reporting Platform to Improve Patient Safety and Meet Adverse Drug Reaction Reporting Requirements	662550	4 yrs 0 mth	Health Services and Policy Research	No
Balki, Mrinalini	Sinai Health System (Toronto)	Project Grant	201803PJT	Clinical Investigation - A: Reproduction, Maternal, Child and Youth Health	In vitro optimization of oxytocin-induced myometrial contractility by propranolol: Potential applications in induction of labor and prevention of postpartum hemorrhage	91800	1 yr 6 mths	Gender and Health	No
Ballard, Myrle	University of Manitoba	Project Grant	202004PJT	Indigenous Health Research	Ki thagi daba wanawug unji udu kiwangk: Promoting health and mitigating trauma after the flood and permanent displacement of Lake St Martin First Nation community	100000	1 yr 0 mth	Indigenous Peoples' Health	No
Ballard, Myrle	University of Manitoba	Project Grant	202109PJT	Indigenous Health Research	Ki thagi daba wanawug unji uduki wangk: Implementing an Elder-Youth Mentorship Model program to promote health and well-being in Lake St. Martin First Nation	2067415	5 yrs 0 mth	Indigenous Peoples' Health	No
Ballermann, Barbara J	University of Alberta	Project Grant	201909PJT	Hematology, Digestive Disease & Kidney	Podocyte Remodeling in Hypertension and Diabetic Nephropathy: Role of CLIC5A	745876	4 yrs 0 mth	Nutrition, Metabolism, and Diabetes	No
Ball, Geoff D; Birken, Catherine S; Hamilton, Jill K; Holt, Nicholas L; Masse, Louise C; Morrison, Katherine Mary	University of Alberta	Team Grant: Bariatric Care - Comparative hlth svs res to improve mgt of obesity	201407TB1	Bariatric Care	Team to Address Bariatric Care in Canadian Children (Team ABC3)	230952	5 yrs 0 mth	Nutrition, Metabolism, and Diabetes	No
Ball, Geoff D; Geller, Josie A	University of Alberta	Operating Grant	201403MOP	Social & Developmental Aspects of Children's & Youth's Health	Developing and Validating the Readiness and Motivation Interview for Families (RMI-Family) Managing Pediatric Obesity	627877	4 yrs 0 mth	Human Development, Child and Youth Health	No
Ball, Geoff D; Estey, Angela	University of Alberta	Partnerships for Health System Improvement (PHSI)	201111PHE	Partnerships for Health System Improvement	Working with Parents to Prevent Childhood Obesity: A Primary Care-based Study	345900	3 yrs 0 mth	Human Development, Child and Youth Health	No
Ball, Geoff D	University of Alberta	Operating Grant	201003MOP	Social & Developmental Aspects of Children's & Youth's Health	Should I Stay or Should I Go? Understanding Overweight Children and Their Families Referred For and Discontinuing Weight Management Care	283672	3 yrs 0 mth	Human Development, Child and Youth Health	No
Ball, Geoff D; Ho, Josephine; Zenlea, Ian S	University of Alberta	Project Grant	202104PJT	Social & Developmental Aspects of Children's & Youth's Health	Attrition in pediatric obesity management: A randomized feasibility study	462825	2 yrs 6 mths	Human Development, Child and Youth Health	No
Balli, Fabio; Fan, Lai-Tze; Simon, Leora; valderrama, alena F; Tse, Sze Man	Concordia University (Montreal, Quebec)	Patient-Oriented Research Collaboration Grants	201612PEG	Patient Engagement - Collaboration Grants (SPOR)	The right to breathe freely - Co-creation of free/libre play-based self-management mobile app and home flow meter with patients, clinicians and citizens to foster respiratory health and prevent chronic respiratory diseases	22530	1 yr 0 mth	Population and Public Health	No
Ball, Terry B	University of Manitoba	Operating Grant - PA: Bridge Funding -CHVI Vaccine Discovery and Social Research	201309OCB	Immunology & Transplantation	Defining variation in Tuberculosis and HIV specific cellular immune responses during latent and active TB infection	100000	1 yr 0 mth	Infection and Immunity	No
Ball, Terry B	University of Manitoba	Operating Grant	201303MOP	Virology & Viral Pathogenesis	Defining the mechanisms of IRF1 in mediating innate resistance to mucosal HIV acquisition in HIV exposed seronegative (HESN) women.	606266	5 yrs 0 mth	Infection and Immunity	No
Ball, Terry B	University of Manitoba	Operating Grant - PA: Bridge Funding -CHVI Vaccine Discovery and Social Research	201209OCB	Virology & Viral Pathogenesis	Defining the mechanisms of IRF1 in mediating innate resistance to mucosal HIV acquisition in HIV exposed seronegative (HESN) women.	100000	1 yr 0 mth	Infection and Immunity	No
Ball, Terry B	University of Manitoba	Operating Grant - PA: HIV/AIDS Research Initiative - Biomedical/Clinical Stream	200909HOP	Virology & Viral Pathogenesis	Regulation of IRF-1 in Immune Activation and HIV Infection	395586	3 yrs 0 mth	Infection and Immunity	No
Bally, Marcel B	University of British Columbia	Operating Grant	201003MOP	Cancer Progression & Therapeutics 2	Identifying Cytoprotective Responses Triggered Following Initial Exposure to Targeted Therapy: Defining Improved Treatment Strategies for Patients with HER-2 Positive Breast Cancer.	774156	5 yrs 0 mth	Cancer Research	No
Bally, Marcel B	University of British Columbia	Operating Grant	200909MOP	Pharmaceutical Sciences	Lipid-based nanopharmaceuticals alone and in combination to treat aggressive forms of cancer: Design and development of formulations capable of causing tumor specific blood vessel damage	760720	5 yrs 0 mth	Cancer Research	No
Bally, Marcel B	University of British Columbia	Project Grant	201610PJT	Project Grant Competition	Copper Drug Complexes: Development of a novel class of drugs with significant potential for treatment of platinum insensitive cancers	489600	4 yrs 0 mth	Cancer Research	No
Bally, Marcel B	University of British Columbia	Project Grant	202104PJT	Pharmaceutical Sciences	A Novel Formulation of the Anticancer Drug Candidate CX5461 that Relies on Metal Chemistry and Liposomal Nanotechnology: Development for use in Treatment of Pancreatic Cancer's with BRCA Deficiencies; an Orphan Indication	765000	5 yrs 0 mth	Cancer Research	No
Balneaves, Lynda G	University of British Columbia	Operating Grant - Priority Announcement: Ethics	201103EOG	Humanities, Social Sciences, Law & Ethics in Health	Relational autonomy and decision making: Improving clinical trial enrolment in cancer care.	67130	2 yrs 0 mth	Cancer Research	No
Balneaves, Lynda G; Turner, Shelley; Woodgate, Roberta L	University of Manitoba	Catalyst Grant: Health Effects of Vaping	202006HEV	Catalyst Grant : Health Effects of Vaping	Cannabis Vaping Experiences and Decisions among Youth and Young Adults in Manitoba (The CaVED Project)	100000	1 yr 0 mth	Human Development, Child and Youth Health	No
Balodis, Iris M; MacKillop, James	McMaster University	Project Grant	202209PJT	Behavioural Sciences - B: Clinical Behavioural Sciences	The Neuroeconomics of Cannabis Demand	799425	5 yrs 0 mth	Neurosciences, Mental Health and Addiction	No
Baltz, Jay M	Ottawa Hospital Research Institute	Operating Grant	201403MOP	Clinical Investigation - A: Reproduction, Maternal, Child and Youth Health	The methyl pool in oocytes and embryos: origins and consequences of dysregulation	936703	5 yrs 0 mth	Human Development, Child and Youth Health	No
Baltz, Jay M	Ottawa Hospital Research Institute	Operating Grant	201103MOP	Clinical Investigation - A: Reproduction, Maternal, Child and Youth Health	Cell volume regulatory mechanisms in oocytes and preimplantation embryos	604801	5 yrs 0 mth	Human Development, Child and Youth Health	No
Baltz, Jay M; Trasler, Jacquetta M	Ottawa Hospital Research Institute	Operating Grant	200903MOP	Clinical Investigation - A: Reproduction, Maternal, Child and Youth Health	Betaine-dependent methylation pathways in preimplantation embryos and their contribution to fetal, placental and offspring health	797686	5 yrs 0 mth	Human Development, Child and Youth Health	No
Baltz, Jay M; Jurisicova, Andrea	Ottawa Hospital Research Institute	Project Grant	201909PJT	Clinical Investigation - A: Reproduction, Maternal, Child and Youth Health 2	The roles of betaine and its mitochondrial synthesis in oocyte and preimplantation embryo health	807075	5 yrs 0 mth	Human Development, Child and Youth Health	No
Baltz, Jay M	Ottawa Hospital Research Institute	Project Grant	201610PJT	Project Grant Competition	Cell volume regulatory mechanisms in oocytes and preimplantation embryos and their role in development and embryo health	881280	5 yrs 0 mth	Human Development, Child and Youth Health	No
Bambico, Francis R	Memorial University of Newfoundland	Project Grant	201709PJT	Behavioural Sciences - B: Clinical Behavioural Sciences	Novel therapeutic target for chronic stress-related channelopathy	650250	5 yrs 0 mth	Neurosciences, Mental Health and Addiction	No
Bamji, Shernaz X	University of British Columbia	Operating Grant	201505MOP	Molecular & Cellular Neurosciences - B	Palmitoyl Acyl Transferases in Neurodevelopmental Disease	100000	1 yr 0 mth	Neurosciences, Mental Health and Addiction	No
Bamji, Shernaz X	University of British Columbia	Operating Grant	201303MOP	Molecular & Cellular Neurosciences - B	Cadherin Adhesion Complexes in Cocaine Addiction	801960	5 yrs 0 mth	Neurosciences, Mental Health and Addiction	No
Bamji, Shernaz X	University of British Columbia	Operating Grant	201103MOP	Molecular & Cellular Neurosciences - B	Cadherin Adhesion Complexes in Synapse Development and Plasticity	646550	5 yrs 0 mth	Neurosciences, Mental Health and Addiction	No
Bamji, Shernaz X	University of British Columbia	Project Grant	201603PJT	Project Grant Competition	The Palmitoyl Acyl Transferase, DHHC5, in Neural Circuit Development and Function	821840	5 yrs 0 mth	Neurosciences, Mental Health and Addiction	No
Bamji, Shernaz X	University of British Columbia	Project Grant	201803PJT	Molecular & Cellular Neurosciences - B	The role of the palmitoylating enzyme, DHHC9, in the formation and function of neuronal connections	1097776	5 yrs 0 mth	Neurosciences, Mental Health and Addiction	No
Bamji, Shernaz X	University of British Columbia	Foundation Grant	201709FDN	Foundation Grant	Synaptic Plasticity and Dysfunction in the Brain	2895019	7 yrs 0 mth	Neurosciences, Mental Health and Addiction	No
Banasr, Mounira	Centre for Addiction and Mental Health (Toronto)	Project Grant	201903PJT	Behavioural Sciences - C: Behavioural Studies, Neuroscience and Cognition	Behavioural and brain network adaptations associated with chronic amygdala hyperactivation	420750	3 yrs 0 mth	Neurosciences, Mental Health and Addiction	No
Bandsma, Robert	Hospital for Sick Children (Toronto)	Project Grant	201709PJT	Hematology, Digestive Disease & Kidney	The role of organelle dysfunction in the pathophysiology of severe malnutrition.	687735	5 yrs 0 mth	Nutrition, Metabolism, and Diabetes	No
Bandsma, Robert	Hospital for Sick Children (Toronto)	Project Grant	202109PJT	Nutrition, Food & Health	Reduced caloric feeds in the early management of ill severely malnourished children	569924	4 yrs 0 mth	Nutrition, Metabolism, and Diabetes	No
Banerjee, Ananya T	McGill University	Project Grant	202309PJT	Public, Community & Population Health	PROCESS - PRinciples to Operationalize Community Engagement, Equity, and Sustainability in South Asian Health Research in Canada	309826	2 yrs 0 mth	Population and Public Health	No
Banerjee, Ananya T; Chirgwin, Juan Carlos L	McGill University	Operating Grant: COVID-19 Vaccine Confidence	202108VCF	Operating Grant : COVID-19 Vaccine Confidence	Best practices for community-led strategies to boost vaccine confidence: A case study in Parc-Extension, Québec	192320	2 yrs 0 mth	Population and Public Health	No
Banerjee, Arinjay	University of Saskatchewan	Project Grant - PA: Infection and Immunity (Early Career Research Support)	202309PTT	Virology & Viral Pathogenesis	Characterizing bat interferon stimulated genes as novel next generation therapy against highly pathogenic coronaviruses	300000	3 yrs 0 mth	Infection and Immunity	No
Banerjee, Arinjay	University of Saskatchewan	Project Grant - PA: Pandemic Preparedness and Health Emergencies Research	202309PPE	Virology & Viral Pathogenesis	Investigating the role of SARS-CoV-2 and MERS-CoV transcription regulatory sequence (TRS) in viral gene expression and virulence	100000	1 yr 0 mth	Infection and Immunity	No
Banerjee, Arinjay	University of Saskatchewan	Pro. Gr. - PA: Pandemic Preparedness and Health Emergencies: ECI Grant	202203PEE	Virology & Viral Pathogenesis	Molecular determinants of differential accessory protein-mediated pathogenesis during SARS-CoV-2 and MERS-CoV infections	400000	2 yrs 0 mth	Infection and Immunity	No
Banerjee, Diponkar	University of British Columbia	Proof of Principle Program - Phase I	200810PPP	Proof of Principle	Validation of Tissue and Cytology Microarray Spotter (TCMS) for Simultaneous Multiple Biomarker Detection in Cells	150000	1 yr 0 mth	Cancer Research	No
Banerjee, Rupa; Deklerk, Richard	Toronto Metropolitan University	Catalyst Grant: Work Stress and Wellbeing Hackathon	201610WSW	Catalyst Grant: Work Stress and Wellbeing Hackathon	DTC (Destress and Take Control): An E-Mental Health Application to Support Precarious and Unemployed Workers in the Greater Toronto Region	63400	1 yr 0 mth	Population and Public Health	No
Banfield, Bruce W	Queen's University (Kingston, Ontario)	Operating Grant	200809MOP	Virology & Viral Pathogenesis	Molecular cell biology of herpesvirus egress	576015	5 yrs 0 mth	Infection and Immunity	No
Banfield, Bruce W	Queen's University (Kingston, Ontario)	Operating Grant	201309MOP	Virology & Viral Pathogenesis	Functions of the Herpesvirus Tegument	647602	5 yrs 0 mth	Infection and Immunity	No
Banfield, Bruce W	Queen's University (Kingston, Ontario)	Project Grant	201809PJT	Virology & Viral Pathogenesis	Early Stages in the Morphogenesis of Herpes Simplex Virus	784125	5 yrs 0 mth	Infection and Immunity	No
Banfield, Bruce W	Queen's University (Kingston, Ontario)	Project Grant	202209PJT	Virology & Viral Pathogenesis	Functions of a Conserved Herpesvirus Tegument Protein	856800	5 yrs 0 mth	Infection and Immunity	No
Bangdiwala, Shrikant I	McMaster University	Project Grant	202010PJT	Randomized Controlled Trials 2	Machine Learning enhanced Central Statistical Monitoring of Trials to ensure Robust & Assured Quality (TRAQ)	153000	2 yrs 0 mth	Population and Public Health	No
Banner-Lukaris, Davina J; L'Espérance, Audrey	University of Northern British Columbia	Project Grant	201903PJT	Knowledge Translation Research	Organizational Factors that Foster Engagement-Capable Environments: A Study of Health Research Networks	328950	3 yrs 0 mth	Health Services and Policy Research	No
Banner-Lukaris, Davina J; Chernesky, John; Hawes, Spring; Waters, Nicola R	University of Northern British Columbia	Catalyst Grant: Patient-Oriented Research	201909PAO	Catalyst Grant : Patient-Oriented Research	Pressure injury in people with lived experience of Spinal Cord Injury	95000	1 yr 0 mth	Health Services and Policy Research	No
Banquy, Xavier	Université de Montréal	Operating Grant - PA: IMHA - New Invest.- Musculoskeletal Health Bridge Funding	201503ONM	Biomedical Engineering	Biomimetic polymers for the treatment of articular joint diseases	100000	1 yr 0 mth	Musculoskeletal Health and Arthritis	No
Bansback, Nicholas	University of British Columbia	Operating Grant - PA: ICRH - New investigators (Bridge Funding)	201209OCN	Knowledge Translation Research	Improving adherence to treatments through behavioural economics: Testing an enhanced decision aid in patients with obstructive sleep apnea	100000	1 yr 0 mth	Health Services and Policy Research	No
Bansback, Nicholas; Oviedo-Joekes, Eugenia	University of British Columbia	Project Grant	201809PJT	Knowledge Translation Research	Network Meta-Analysis of Opioid Agonist Treatments for street opioid users	145350	1 yr 6 mths	Neurosciences, Mental Health and Addiction	No
Bansback, Nicholas	University of British Columbia	Project Grant	202104PJT	Health Policy & Systems Management Research	Options for Increasing Plasma Supply in Canada: A Health Economic Preference and Modelling Study (HEMO-CAN)	328950	3 yrs 0 mth	Health Services and Policy Research	No
Barabé, Frédéric	Université Laval	Project Grant	201903PJT	Cancer Biology & Therapeutics 2	Biology of S100A8 and S100A9 proteins in Human Acute Myeloid Leukemia	761176	5 yrs 0 mth	Cancer Research	No
Barabé, Frédéric	Université Laval	Project Grant	202209PJT	Cancer Progression & Therapeutics 2	Role of the RAS Pathway Activation on the Biology and Drug Response of Acute Myeloid Leukemias	891225	5 yrs 0 mth	Cancer Research	No
Baracos, Vickie E	University of Alberta	Network Catalyst - Institute of Cancer Research (ICR)	201011NC3	Network Catalyst	Canadian International Network for the Advancement of the Treatment of Cancer -Associated Cachexia	381000	3 yrs 0 mth	Cancer Research	No
Baracos, Vickie E	University of Alberta	Operating Grant	201109MOP	Cancer Biology & Therapeutics	Sarcopenia: a predictor of cancer treatment response, treatment toxicity & drug metabolism	135206	2 yrs 0 mth	Cancer Research	No
Baracos, Vickie E	University of Alberta	Operating Grant	200903MOP	Palliative & End of Life Care	Central nervous system (CNS)controls of cancer anorexia - cachexia syndrome	1112500	5 yrs 0 mth	Cancer Research	No
Baracos, Vickie E	University of Alberta	Foundation Grant	201709FDN	Foundation Grant	Cachexia, the last illness: Translational research on mechanisms, diagnostic criteria and clinical management	1642998	7 yrs 0 mth	Nutrition, Metabolism, and Diabetes	No
Baracos, Vickie E	University of Alberta	Op Grant: Analyses of Existing Canadian Cohorts & Databases - Cancer Control	201609AO2	Analyses of existing Canadian cohorts and databases related to Cancer	A prognostic model to enhance care decision making in high fatality cancers	75000	1 yr 0 mth	Cancer Research	No
Barakat, Khaled H	University of Alberta	Project Grant	202104PJT	Cancer Biology & Therapeutics	Investigating the cell-based activity of a new class of cytotoxic T-lymphocyte antigen-4 (CTLA-4) small molecule inhibitors	508726	5 yrs 0 mth	Cancer Research	No
Barakauskas, Vilte	University of British Columbia	Operating Grant: Analyses of Existing Cohorts & Databases - IHDCYH	201609AO1	Analyses of Existing Canadian Cohorts & Databases - Reproductive Maternal & Child Health	Mining the gap: Establishment of pregnancy-specific laboratory reference intervals using provincial laboratory data	68230	1 yr 0 mth	Human Development, Child and Youth Health	No
Barata, Paula C; Docherty, Lieran	University of Guelph	Op Gr:Understanding/mitigating impacts of COVID-19 on children, youth & families	202107UIP	Understanding/mitigating impacts of COVID-19 on children, youth & families	Experiences of IPV and Housing Insecurity Among Young Women and Mothers During COVID-19: Mobilizing for Enhanced Service Delivery	148132	1 yr 0 mth	Gender and Health	No
Barbeau, Benoit	Université du Québec ‡ Montréal	Operating Grant - PA: HIV/AIDS Bridge Funding - Biomedical/Clinical Stream	201309HBF	Virology & Viral Pathogenesis	Detection of HIV-1 ASP and characterization of its modulation of viral replication through induced autophagy	100000	1 yr 0 mth	Infection and Immunity	No
Barbeau, Benoit	Université du Québec ‡ Montréal	Operating Grant	201303MOP	Clinical Investigation - A: Reproduction, Maternal, Child and Youth Health	Characterization and functional analyses of incorporated HERV envelope proteins in placenta-derived exosomes	450928	4 yrs 0 mth	Human Development, Child and Youth Health	No
Barber, Claire E; Lacaille, Diane V	University of Calgary	Project Grant	201610PJT	Project Grant Competition	Development of a patient-centered balanced scorecard approach to improve quality of care in rheumatoid arthritis patients in Canada	183600	2 yrs 0 mth	Musculoskeletal Health and Arthritis	No
Barber, Claire E; Lacaille, Diane V; Widdifield, Jessica	University of Calgary	Project Grant	201909PJT	Health Services Evaluation & Interventions Research 2	Understanding the effect of adherence to system-level performance measures on outcomes for rheumatoid arthritis	229500	3 yrs 0 mth	Musculoskeletal Health and Arthritis	No
Barber, Claire E; Crump, Trafford	University of Calgary	Project Grant	202203PJT	Clinical Investigation - B 2	Psychometric evaluation of a measure of care complexity in rheumatoid arthritis	297584	3 yrs 0 mth	Health Services and Policy Research	No
Barber, Claire E; Katz, Steven J	University of Calgary	Project Grant	202209PJT	Knowledge Translation Research	Implementation of the Alberta Rheumatology Provincial Learning Health System	313649	3 yrs 0 mth	Musculoskeletal Health and Arthritis	No
Barber, Philip A	University of Calgary	Project Grant	201709PJT	Clinical Investigation - D: Cardiovascular Systems	Magnetic Resonance Imaging Evaluation of NA1 Neuroprotection on Infarct Growth Following Endovascular Treatment for Acute Ischemic Stroke.	466650	3 yrs 0 mth	Circulatory and Respiratory Health	No
Barbic, Skye P; Backman, Catherine L; Mathias, Steve M; Mueser, Kim	University of British Columbia	Project Grant	201709PJT	Social & Developmental Aspects of Children's & Youth's Health	Healthier by doing: Testing the effectiveness of a youth-centred employment/education intervention for young adults with mental illness	302176	4 yrs 0 mth	Health Services and Policy Research	No
Barbic, Skye P; Gillingham, Stephanie E	University of British Columbia	Patient-Oriented Research Collaboration Grants	201612PEG	Patient Engagement - Collaboration Grants (SPOR)	Understanding the mental health and recovery needs of Canadian youth with mental illness: A patient- and family-oriented research collaboration	24100	1 yr 0 mth	Neurosciences, Mental Health and Addiction	No
Barbic, Skye P; Mathias, Steve M; Henderson, Joanna L	University of British Columbia	Op. Gr:Emerg. COVID Res. Gaps/Priorities- Social/Behavioural Science Approaches	202109EG8	Operating Grant: Emerging COVID-19 Research Gaps & Priorities (July 2021)	Is TikTok Changing the Way Young People Learn about Mental Health and Connect to Health Services During the COVID-19 Pandemic?	357769	1 yr 0 mth	Human Development, Child and Youth Health	No
Barbic, Skye P; Mathias, Steve M; Ben-David, Shelly; Bingham, Brittany L; Frangou, Sophia; Henderson, Joanna L; Jenkins, Emily K; Menear, Matthew; Pomeroy, Beverley C; Sassi, Roberto B; Yatham, Lakshmi N	University of British Columbia	National Standards for Integrated Youth Services	202205IYS	IYS-NET PHASE 0	Towards a Learning Health System to support an Integrated Youth Services Network in Canada	243733	1 yr 0 mth	Neurosciences, Mental Health and Addiction	No
Barbic, Skye P; Mathias, Steve M; Henderson, Joanna L; Lang, Eddy S; Mondoux, Shawn E; Scheuermeyer, Frank	University of British Columbia	CG:SCYMHS - other specialized mental health and/or substance use health settings	202209SY6	Standards for Children and Youth Mental Health Services	Pathways for youth from emergency departments to community services	198448	1 yr 0 mth	Health Services and Policy Research	No
Barbic, Skye P; Mathias, Steve M; Sutherland, Jason M	University of British Columbia	Op. Gr.: Addr. Wider Impacts of COVID-Imp. on social/econ/pop iss/pbl outcomes	202111WI2	Operating Grant : Addressing the Wider Health Impacts of COVID-	Prevalence of substance use and resilience behaviors and association with the COVID-19 pandemic: A linked data cohort study among young people of British Columbia, Canada.	492240	2 yrs 0 mth	Human Development, Child and Youth Health	No
Barbier, Olivier	Université Laval	Operating Grant	201109MOP	Pharmaceutical Sciences	Antioxidant effects of n3-polyunsaturated fatty acids in the vasculature.	497439	4 yrs 0 mth	Nutrition, Metabolism, and Diabetes	No
Barbier, Olivier	Université Laval	Operating Grant - PA: Cancer Research (bridge funding)	200809IC1	Pharmacology & Toxicology	FXR: a promising target for prostate cancer treatment	100000	1 yr 0 mth	Cancer Research	No
Barbier, Olivier	Université Laval	Operating Grant	200903MOP	Pharmacology & Toxicology	FXR: a promising target for prostate cancer treatment	684667	5 yrs 0 mth	Cancer Research	No
Barbier, Olivier	Université Laval	Project Grant	201603PJT	Project Grant Competition	Therapeutic potential of obeticholic acid for the treatment of advanced prostate cancer	516036	4 yrs 0 mth	Cancer Research	No
Barbier, Olivier	Université Laval	Project Grant	202010PJT	Pharmacology & Toxicology	The UGT to GUS equilibrium as novel target for the treatment of cholestatic autoimmune liver diseases.	960075	5 yrs 0 mth	Nutrition, Metabolism, and Diabetes	No
Barbour, Sean; Cattran, Daniel C; Gagliardi, Anna R; Kim, Sang J; Reich, Heather	University of British Columbia	Catalyst Grant: Personalized Health Catalyst Grants	201706PCG	Personalized Health - predictive analytic models	The derivation, validation and implementation of an international risk prediction tool in IgA nephropathy	199930	2 yrs 0 mth	Nutrition, Metabolism, and Diabetes	No
Barbour, Sean; Cattran, Daniel C; Reich, Heather; Shechter, Steven	University of British Columbia	Project Grant	201909PJT	Clinical Investigation - C: Digestive, Endocrine and Excretory Systems	Development of a personalized medicine approach to corticosteroid treatment in IgA nephropathy	292976	2 yrs 0 mth	Nutrition, Metabolism, and Diabetes	No
Barbour, Sean; Canney, Mark; Fordyce, Christopher B	University of British Columbia	Project Grant	202109PJT	Clinical Investigation - C: Digestive, Endocrine and Excretory Systems	Improving cardiovascular risk prediction in patients with glomerular disease	236385	3 yrs 0 mth	Nutrition, Metabolism, and Diabetes	No
Barclay, Ruth E	University of Manitoba	Catalyst Grant: Analysis of CLSA Data	201809ACD	Catalyst Grant: Analysis of CLSA Data	Self-reported and physical factors associated with community ambulation in older adults and people with osteoarthritis	69868	1 yr 0 mth	Musculoskeletal Health and Arthritis	No
Bardakjian, Berj L	University of Toronto	Operating Grant	201209MOP	Biomedical Engineering	Classification and control of the electrical activities in the brain's neural networks under epileptic seizure conditions	418000	5 yrs 0 mth	Neurosciences, Mental Health and Addiction	No
Bardakjian, Berj L	University of Toronto	Operating Grant	200903MOP	Biomedical Engineering	Prediction and control of seizure onset	293444	3 yrs 0 mth	Neurosciences, Mental Health and Addiction	No
Bardwell, Geoff; Rochon, Renee R; Ibanez-Carrasco, Francisco	University of Waterloo (Ontario)	Catalyst Grant: HIV/AIDS CBR Program - General Stream	202305CDE	HIV/AIDS and STBBI Community-Based Research (General stream) Merged	Understanding the lived experience of injection drug use and access to harm reduction services in Northern and smaller urban settings: the case of Sudbury, Ontario	100000	1 yr 0 mth	Health Services and Policy Research	No
Barense, Morgan D	University of Toronto	Operating Grant	201103MOP	Behavioural Sciences - C: Behavioural Studies, Neuroscience and Cognition	Mechanisms of forgetting: Neural representations for memory and perception	233651	3 yrs 0 mth	Neurosciences, Mental Health and Addiction	No
Barense, Morgan D; Honey, Christopher J; Svoboda, Eva	University of Toronto	Project Grant	201610PJT	Project Grant Competition	A novel memory prosthetic: From neuroscience to rehabilitation	306000	4 yrs 0 mth	Aging	No
Barense, Morgan D; Honey, Christopher J; Savage, Sharon	University of Toronto	Project Grant	202003PJT	Behavioural Sciences - C: Behavioural Studies, Neuroscience and Cognition	An autobiographical memory prosthetic to treat memory loss	634950	5 yrs 0 mth	Aging	No
Barer, Morris L; Rongve, Ian W	University of British Columbia	Partnerships for Health System Improvement (PHSI)	200911PHE	Partnerships for Health System Improvement	Exit Strategies: The Timing and Impacts of Physician Retirements	349884	3 yrs 0 mth	Health Services and Policy Research	No
Barha, Cindy; Culos-Reed, S.Nicole; Doyle-Baker, Patricia K; McDonough, Meghan H	University of Calgary	Op. Gr.: BHCIA: Knowledge Synthesis and Mobilization Grants-Lifestyle Approaches	202306BK4	BHCIA : Knowledge Synthesis and Mobilization Grants	Prescribing movement to promote brain health in perimenopausal and early postmenopausal women	0	1 yr 0 mth	Aging	No
Barha, Cindy; Liu-Ambrose, Teresa Y	University of Calgary	Catalyst Grant: NWHRI: Innovation Fund - Biomedical Discovery Grants	202307NWI	NWHRI: Innovation Fund - Biomedical Discovery Grants	Exploring biomarkers of physical activity promotion of cognition in menopause: Role of race/ethnicity	150000	1 yr 0 mth	Aging	No
Baribeau, Danielle A; Saunders, Natasha R	Holland Bloorview Kids Rehabilitation Hospital (Toronto)	Project Grant	202309PJT	Clinical Investigation - A: Reproduction, Maternal, Child and Youth Health	Clinical Translation of a Genetic Diagnosis for Mental Health in Autism: Linking Genome Sequencing Data to Health Administrative Data	366353	3 yrs 0 mth	Human Development, Child and Youth Health	No
Barker, Erin T; Arasaratnam, Gaya; Ryder, Andrew G	Concordia University (Montreal, Quebec)	Op Gr:Understanding/mitigating impacts of COVID-19 on children, youth & families	202107UIP	Understanding/mitigating impacts of COVID-19 on children, youth & families	Distinguishing the Impacts of the COVID-19 Pandemic on Canadian Post-Secondary Student Mental Health	100632	1 yr 0 mth	Human Development, Child and Youth Health	No
Barker, Philip A	McGill University	Operating Grant	201403MOP	Molecular & Cellular Neurosciences - B	TNFR Superfamily Members In Axonal Degeneration.	1022475	5 yrs 0 mth	Neurosciences, Mental Health and Addiction	No
Barker, Philip A	McGill University	Operating Grant	201203MOP	Cell Biology & Mechanisms of Disease	Signaling Events Regulating Local Neuronal Degeneration Events	868615	5 yrs 0 mth	Neurosciences, Mental Health and Addiction	No
Barker, Philip A	McGill University	Operating Grant	200809MOP	Molecular & Cellular Neurosciences - B	Signaling mechanisms of the p75 neurotrophin receptor	935250	5 yrs 0 mth	Neurosciences, Mental Health and Addiction	No
Barker, Philip A	University of British Columbia	Project Grant	202003PJT	Molecular & Cellular Neurosciences - B	Signaling mechanisms in axonal degeneration	875926	5 yrs 0 mth	Neurosciences, Mental Health and Addiction	No
Barlow, J K	Direct Payment	HIV/AIDS CBR Program - Aboriginal - CBR Facilitators	200905HBG	HIV/AIDS Community-Based Research - Aboriginal Stream	Aboriginal CBR Capacity-Building Project in Canada: An Initiative for Eastern Canada	142500	1 yr 7 mths	Infection and Immunity	No
Barlow, J K	Direct Payment	HIV/AIDS CBR Program - Aboriginal - CBR Facilitators	200905HBG	HIV/AIDS Community-Based Research - Aboriginal Stream	Aboriginal CBR Capacity-Building Project in Canada: An Initiative for Western Canada	142500	1 yr 7 mths	Infection and Immunity	No
Barlow, Karen M; Dewey, Deborah M	University of Calgary	Team Grant: Mild Traumatic Brain Injury in Children and Youth	201210TMT	Mild Traumatic Brain Injury	PLAY GAME: Post-concussion syndrome Affecting Youth: GABAergic effects of Melatonin	877392	5 yrs 0 mth	Human Development, Child and Youth Health	No
Barnabe, Cheryl C	University of Calgary	Foundation Grant	201409FDN	Foundation Grant	ARTHRITIS CARE FOR INDIGENOUS POPULATIONS	575207	5 yrs 0 mth	Indigenous Peoples' Health	No
Barnabe, Cheryl C	University of Calgary	Pro. Gr. - PA: Inst. of Musculoskeletal Health and Arthritis: IMHA Mandate Areas	202209MHM	Clinical Investigation - B 2	Avoidable Acute Care Use for Inflammatory Arthritis Conditions: Groundwork to Improve Inflammatory Arthritis Health Service and System Quality	100000	1 yr 0 mth	Musculoskeletal Health and Arthritis	No
Barnabe, Cheryl C	University of Calgary	Project Grant - Priority Announcement: Patient-Oriented Research	202109PJK	Health Services Evaluation & Interventions Research 3	Acute Care Use by Patients with Inflammatory Arthritis Conditions: Health System Impact and Solutions for Ensuring Appropriate Ambulatory Care Access	100000	1 yr 0 mth	Musculoskeletal Health and Arthritis	No
Barnett, Tracie A; McGrath, Jennifer J	INRS - (Québec, QC)	Operating Grant	201503MOP	Social & Developmental Aspects of Children's & Youth's Health	Neighbourhood Environment and Obesity in Children and Adolescents: Investigating Nocturnal and Diurnal Pathways	444820	5 yrs 0 mth	Human Development, Child and Youth Health	No
Barnett, Tracie A	Centre hospitalier universitaire Sainte-Justine (Montréal, Québec)	Operating Grant	201109MOP	Public, Community & Population Health	Investigating the influence of neighbourhood characteristics and obesity on asthma outcomes in children and adolescents	300143	3 yrs 0 mth	Population and Public Health	No
Barnett, Tracie A; Henderson, Melanie; Saint-Charles, Johanne	McGill University	Project Grant	202104PJT	Psychosocial, Sociocultural & Behavioural Determinants of Health 2	Personal Social Networks, Built Environment and Cardiometabolic Risk Factors: a Prospective Investigation with Young Adults	707626	5 yrs 0 mth	Population and Public Health	No
Barnett, Tracie A; Chevrier, Jonathan; Henderson, Melanie	Centre hospitalier universitaire Sainte-Justine (Montréal, Québec)	Op. Gr.: Data Anal. Using Existing Data./Cohorts - HC Interv. Res. General Pool	202204DA6	Data Analysis Using Existing Databases and Cohorts	Informing Policy to Regulate Parabens Use in Canada: Investigating the Risks of Parabens on Obesity using the QUALITY Cohort of Children and Adolescents	100000	1 yr 0 mth	Population and Public Health	No
Barnett, Tracie A	McGill University	Team Grant: GACD 2022: NCD Prevention in Cities - Open Research Area	202303GC2	GACD 2022: NCD Prevention in Cities	Leveraging the built environment to promote physical activity in primary care settings: implementation of a precision health strategy	1945730	5 yrs 0 mth	Health Services and Policy Research	No
Baron, Christian	Université de Montréal	Operating Grant	201203MOP	Biochemistry & Molecular Biology - A	Dynamic interactions of the type IV secretion system assembly factor VirB8	909850	5 yrs 0 mth	Infection and Immunity	No
Baron, Christian	Université de Montréal	Project Grant	201710PJT	Biochemistry & Molecular Biology - A	Structural and chemical biology studies of the TraE-TraD complex at the core of the plasmid pKM101 type IV secretion system	100000	1 yr 0 mth	Infection and Immunity	No
Baron, Christian; Bui, Khanh Huy	Université de Montréal	Project Grant - Priority Announcement: Infection and Immunity	202109PJ4	Biochemistry & Molecular Biology - A	Structural and functional characterization of type IV secretion system pili	100000	1 yr 0 mth	Infection and Immunity	No
Baron, Corey A	University of Western Ontario	Project Grant	202109PJT	Medical Physics & Imaging	Microstructural MRI in Temporal Lobe Epilepsy	581400	5 yrs 0 mth	Neurosciences, Mental Health and Addiction	No
Baron, Murray	CIUSSS de Centre-Ouest-de-l'Ile-de-Montréal-Jewish General	Operating Grant: North America Re:Rare	201605NAF	Operating Grant: North America Re: Rare	Pragmatic, multicentre, cluster, cohort randomised controlled treat-to-target trial for treatment of small intestinal bacterial overgrowth in systemic sclerosis	194922	3 yrs 0 mth	Musculoskeletal Health and Arthritis	No
Bar, Rachel; Kontos, Pia C	Canada's National Ballet School (Toronto, ON)	Op. Grant: Evaluation of Dementia Programs-Stream 1 -Historically Excluded Pops	202312EP5	Evaluation of Dementia Programs, Services, & Care Models	Scaling up and evaluating Sharing Dance Older Adults with people living with dementia in historically excluded communities	750000	3 yrs 0 mth	Aging	No
Barralet, Jake E	Research Institute of the McGill University Health Centre	Project Grant	201809PJT	Biomedical Engineering	Autosynthetics: Cranial Regeneration	631124	4 yrs 0 mth	Musculoskeletal Health and Arthritis	No
Barralet, Jake E; Makhoul, Nicholas	Research Institute of the McGill University Health Centre	Project Grant	202104PJT	Clinical Investigation - B: Arthritis, Bone, Skin and Cartilage	Induction of transplantable angiosomes for segmental bone defect regeneration	722926	5 yrs 0 mth	Musculoskeletal Health and Arthritis	No
Barra, Lillian	University of Western Ontario	Project Grant	202003PJT	Clinical Investigation - B: Arthritis, Bone, Skin and Cartilage	Novel Approach to Peptide Therapy for Rheumatoid Arthritis	918000	5 yrs 0 mth	Musculoskeletal Health and Arthritis	Yes
Barr, Cathy L	Hospital for Sick Children (Toronto)	Operating Grant	201309MOP	Behavioural Sciences - B: Clinical Behavioural Sciences	Genetics of Reading Disabilities	1293293	5 yrs 0 mth	Neurosciences, Mental Health and Addiction	No
Barr, Cathy L	University Health Network (Toronto)	Project Grant	202104PJT	Genetics	The Role of Alternative Gene Splicing in Psychiatric Disorders	661726	5 yrs 0 mth	Genetics	No
Barr, Cathy L	University Health Network (Toronto)	Operating Grant - PA: Genetics (Bridge Funding: Research Priorities)	202010OGB	Genetics	The Role of Alternative Gene Splicing in Psychiatric Disorders	100000	1 yr 0 mth	Genetics	No
Barr, Cathy L	Hospital for Sick Children (Toronto)	Project Grant	202109PJT	Behavioural Sciences - C: Behavioural Studies, Neuroscience and Cognition	Neurobiological Mechanisms of Reading Disabilities	1185750	5 yrs 0 mth	Neurosciences, Mental Health and Addiction	No
Barreiro, Luis B	Centre hospitalier universitaire Sainte-Justine (Montréal, Québec)	Operating Grant - Priority Announcement: Infection and Immunity (Bridge Funding)	201209III	Genomics: Systems and computational biology	Identifying host genetic factors that affect the interplay between M. tuberculosis and macrophages.	100000	1 yr 0 mth	Genetics	No
Barreiro, Luis B	Centre hospitalier universitaire Sainte-Justine (Montréal, Québec)	Operating Grant	201009MOP	Genetics	Mapping eQTLs that affect susceptibility to bacterial infections.	724090	5 yrs 0 mth	Genetics	No
Barreiro, Luis B	Centre hospitalier universitaire Sainte-Justine (Montréal, Québec)	Operating Grant	201303MOP	Genomics: Systems and computational biology	Identifying host genetic factors that affect the interplay between M. tuberculosis and macrophages.	892566	5 yrs 0 mth	Genetics	No
Barrett, Brendan J; McKenna, Andrea; Senior, Dorothy M; Warren, Mike; Aubrey-Bassler, F. Kris; Etchegary, Holly; Mahoney, Krista; Parfrey, Patrick S; Street, Catherine A; Taylor, Lynn; Wilson, Robert C	Memorial University of Newfoundland	SPOR SUPPORT Unit Phase II - Newfoundland and Labrador	202011SS8	SPOR SUPPORT Units - Phase II	Newfoundland and Labrador SUPPORT Unit -Phase II Funding Application	4884436	5 yrs 0 mth	Health Services and Policy Research	No
Barrett, Brendan J	Memorial University of Newfoundland	SPOR SUPPORT Units	201305SU1	SUPPORT Unit Adjudication Panel	A Proposed Business Plan from Memorial University and the Government of Newfoundland and Labrador for a Canadian Institutes of Health Research SPOR SUPPORT Unit	9530855	5 yrs 0 mth	Unable to Allocate	No
Barrett, Jon	Sunnybrook Research Institute (Toronto, Ontario)	Operating Grant	201109MOP	Randomized Controlled Trials	The Twin Birth Study: A multicentre randomised controlled trial comparing planned Caesarean section with planned vaginal birth for twins at 32-38 weeks gestation	438577	3 yrs 0 mth	Human Development, Child and Youth Health	No
Barrett, Sean P	Dalhousie University (Nova Scotia)	Catalyst Grant: Prevention and Treatment of Illicit Substance Use	200810CSU	Team Grant: Substance Abuse Prevention and Treatment	Understanding simultaneous polysubstance use: Patterns and consequences of mixing substances in illicit drug users.	96600	1 yr 0 mth	Neurosciences, Mental Health and Addiction	No
Barrett, Sean P	Dalhousie University (Nova Scotia)	Cat Grant: Cannabis Research in Urgent Priority Areas-Cannabis and Mental Health	201810CU1	Cannabis Research in Urgent Priority Areas	Examining the pharmacological and non-pharmacological influences of cannabidiol (CBD) on stress responsivity in healthy men and women	84220	1 yr 0 mth	Neurosciences, Mental Health and Addiction	No
Barrett, Sean P	Dalhousie University (Nova Scotia)	Project Grant	202104PJT	Behavioural Sciences - B-2	Does menthol affect nicotine's impact on brain reinforcement mechanisms in dependent and nondependent users of electronic nicotine delivery systems?	283050	3 yrs 0 mth	Neurosciences, Mental Health and Addiction	No
Barron, David J	Hospital for Sick Children (Toronto)	Project Grant	202203PJT	Clinical Investigation - D: Cardiovascular Systems	A New Approach to Vascular Reconstruction using Graphical 3D Printing and Flow Modelling to create personalised precision engineered surgery	692326	5 yrs 0 mth	Circulatory and Respiratory Health	No
Barr, Ronald D	McMaster University	Operating Grant: Advancing Theoretical Method. Innovations Hlth Res - POP	201110TO3	Operating Grant: Innovations in Health Research	Development of a generic health-related quality of life (HRQL) preference-based measure for preschoolers: Mapping the Health Status Classification System Preschool (HSCS-PS) to the HUI2/3 scoring algorithm.	187665	3 yrs 0 mth	Population and Public Health	No
Barr, Ronald G	University of British Columbia	Operating Grant	201103MOP	Social & Developmental Aspects of Children's & Youth's Health	'From Crying to Shaking': Reducing the Chances of Infant Abuse	376365	3 yrs 6 mths	Human Development, Child and Youth Health	No
Barr, Stephen D	University of Western Ontario	Operating Grant - PA: HIV/AIDS Bridge Funding - Biomedical/Clinical Stream	201503HBF	Virology & Viral Pathogenesis	Non-B DNA and retroviral integration site selection: implications for HIV gene expression, latency and cure-focused antiretrovirals.	100000	1 yr 0 mth	Infection and Immunity	No
Barr, Stephen D	University of Western Ontario	Operating Grant - PA: HIV/AIDS Bridge Funding - Biomedical/Clinical Stream	201309HBF	Virology & Viral Pathogenesis	Molecular characterization of HERC5, a novel multifunctional antiviral protein.	100000	1 yr 0 mth	Infection and Immunity	No
Barr, Stephen D	University of Western Ontario	Operating Grant - PA: HIV/AIDS Research Initiative - Biomedical/Clinical Stream	201403HOP	Virology & Viral Pathogenesis	Molecular characterization of HERC5, a novel multifunctional antiviral protein.	307245	3 yrs 0 mth	Infection and Immunity	No
Barr, Stephen D	University of Western Ontario	Operating Grant - PA: HIV/AIDS Bridge Funding - Biomedical/Clinical Stream	201003HBF	Virology & Viral Pathogenesis	Understanding the mechanism and impact of TRIM22 on HIV replication and disease progression.	100000	1 yr 0 mth	Infection and Immunity	No
Barr, Stephen D	University of Western Ontario	Operating Grant - PA: HIV/AIDS Bridge Funding - Biomedical/Clinical Stream	200903HBF	Virology & Viral Pathogenesis	Understanding how interferon-induced human TRIM22 inhibits HIV particle production.	100000	1 yr 0 mth	Infection and Immunity	No
Barr, Stephen D	University of Western Ontario	Operating Grant: Innovative Biomedical and Clinical HIV/AIDS Research	201606IBC	Innovative Biomedical and Clinical HIV/AIDS Research	Understanding how HIV integrase inhibitors, integrase inhibitor resistance mutants and non-B DNA reprogram integration site targeting for latency	249319	1 yr 6 mths	Infection and Immunity	No
Barr, Stephen D; Arts, Eric J; Kang, Chil Yong; Troyer, Ryan	University of Western Ontario	Operating Grant: COVID-19 - Vaccines	202002OV5	Canadian 2019 Novel Coronavirus (2019-nCoV) Rapid Research	Shutting down emerging Coronaviruses in humans now and in the future	998840	2 yrs 0 mth	Infection and Immunity	No
Barr, Stephen D	University of Western Ontario	Project Grant - Priority Announcement: HIV/AIDS and STBBI	202309PJH	Virology & Viral Pathogenesis	Hiding the enemy within: gaining new insights into HIV integration and the establishment and maintenance of latency.	100000	1 yr 0 mth	Infection and Immunity	No
Barry, Marie M	University of Alberta	Operating Grant	201303MOP	Virology & Viral Pathogenesis	Poxvirus Control of Ubiquitination	604000	5 yrs 0 mth	Infection and Immunity	No
Barry, Marie M	University of Alberta	Operating Grant	201009MOP	Virology & Viral Pathogenesis	Poxvirus Anti-apoptotic Strategies	675365	5 yrs 0 mth	Infection and Immunity	No
Barsyte-Lovejoy, Dalia	University of Toronto	Project Grant	202210PJT	Cancer Biology & Therapeutics	Targeting protein arginine methylation in tumor-associated macrophages	100000	1 yr 0 mth	Cancer Research	No
Barsyte-Lovejoy, Dalia	University of Toronto	Project Grant	202309PJT	Cancer Progression & Therapeutics 2	Targeting protein arginine methylation in the 9p21.3 loss tumor microenvironment	902700	5 yrs 0 mth	Cancer Research	No
Bartels, Susan A	Queen's University (Kingston, Ontario)	Op. Gr.: Addr. the Wider Impacts of COVID- Exacerb. of disp. among marg. pops.	202111WI3	Operating Grant : Addressing the Wider Health Impacts of COVID-	COVID19's Impact on Refugee/Migrant Equity-Deserving Groups in Latin America	499955	2 yrs 0 mth	Population and Public Health	No
Bartha, Robert; Borrie, Michael J	University of Western Ontario	Catalyst Grant: Secondary Analysis of Neuroimaging Databases	201310CSE	Catalyst Grant: Secondary Analysis of Neuroimaging Databases	Predicting Progression to Dementia in the ADNI Cohort	99576	2 yrs 0 mth	Aging	No
Bartha, Robert	University of Western Ontario	Operating Grant	201003MOP	Medical Physics & Imaging	Magnetic Resonance PARACEST Imaging of In-vivo Protease Activity	449243	4 yrs 0 mth	Aging	No
Bartha, Robert	University of Western Ontario	Operating Grant	200910MOP	Medical Physics & Imaging	Magnetic Resonance PARACEST Imaging of In-vivo Protease Activity	96414	1 yr 0 mth	Aging	No
Bartha, Robert	University of Western Ontario	Project Grant	201610PJT	Project Grant Competition	Tumour Acidification Treatment: Optimization using pH-Weighted MRI	680850	5 yrs 0 mth	Cancer Research	No
Barthelat, Francois; Tanzer, Michael	McGill University	Collaborative Health Research Projects (NSERC partnered)	201610CPG	Collaborative Health Research Projects - NSERC Partnered	Novel multilayered synthetic structural bone graft materials which combine biocompatibility, biodegradability and high toughness.	163222	3 yrs 0 mth	Musculoskeletal Health and Arthritis	No
Bartlett, Doreen J	University of Western Ontario	Operating Grant	201109MOP	Social & Developmental Aspects of Children's & Youth's Health	Developmental Trajectories of Impairments, Associated Health Conditions, and Participation of Children with Cerebral Palsy	1008439	5 yrs 0 mth	Human Development, Child and Youth Health	No
Bartlett-Esquilant, Gillian	McGill University	Catalyst Grant: Primary and Community-Based Healthcare	200910PCH	Catalyst Grant: Primary and Community-Based Healthcare	Empowering Patients: Making the personal health record accessible and relevant for primary care.	99974	1 yr 0 mth	Health Services and Policy Research	No
Bartlett, Susan J	McGill University	Operating Grant	201309MOP	Clinical Investigation - B: Arthritis, Bone, Skin and Cartilage	Incidence, symptoms and impact of flare in patients with early rheumatoid arthritis: Insights from the Canadian early ArThritis CoHort(CATCH)	60000	1 yr 0 mth	Musculoskeletal Health and Arthritis	No
Barton, Jason J	University of British Columbia	Operating Grant	201303MOP	Behavioural Sciences - B: Clinical Behavioural Sciences	The cognitive structure of decisions under risk and uncertainty in Parkinson's disease	290820	5 yrs 0 mth	Neurosciences, Mental Health and Addiction	No
Barton, Jason J	University of British Columbia	Operating Grant	201003MOP	Behavioural Sciences - B: Clinical Behavioural Sciences	Face expression and identity processing in the occipitotemporal cortex	442997	5 yrs 0 mth	Neurosciences, Mental Health and Addiction	No
Barton, Jason J	University of British Columbia	Operating Grant	200909MOP	Behavioural Sciences - C: Behavioural Studies, Neuroscience and Cognition	Functional and structural correlations in prosopagnosia	701012	5 yrs 0 mth	Neurosciences, Mental Health and Addiction	No
Barua, Moumita; Paterson, Andrew D	University Health Network (Toronto)	Project Grant	202003PJT	Clinical Investigation - C: Digestive, Endocrine and Excretory Systems	Genetic Determinants of Focal and Segmental Glomerulosclerosis (FSGS)	279224	4 yrs 0 mth	Nutrition, Metabolism, and Diabetes	No
Barua, Moumita	University Health Network (Toronto)	Project Grant	202010PJT	Hematology, Digestive Disease & Kidney	Pax2 Mediates Glomerular Repair	761175	5 yrs 0 mth	Nutrition, Metabolism, and Diabetes	No
Barua, Moumita; Paterson, Andrew D	University Health Network (Toronto)	Project Grant - PA: Nutrition, Metabolism and Diabetes	201909PJ9	Clinical Investigation - C: Digestive, Endocrine and Excretory Systems	Genetic Determinants of Focal and Segmental Glomerulosclerosis (FSGS)	100000	1 yr 0 mth	Nutrition, Metabolism, and Diabetes	No
Barwick, Melanie A; Seto, Emily; Shakespeare, Jill	Hospital for Sick Children (Toronto)	Project Grant	202104PJT	Knowledge Translation Research	The Implementation Playbook: e-health technology for effective implementation of evidence-based interventions	673200	4 yrs 0 mth	Health Services and Policy Research	No
Barzda, Virginijus	University of Toronto	Collaborative Health Research Projects (NSERC partnered)	201110CPG	Collaborative Health Research Projects - NSERC Partnered	Non-linear multimodal mircoendoscopy for lung cancer pathology	265500	3 yrs 0 mth	Unable to Allocate	No
Barzda, Virginijus; Wilson, Brian C	University of Toronto	Collaborative Health Research Projects (NSERC partnered)	201310CPG	Collaborative Health Research Projects - NSERC Partnered	Nonlinear Optical Imaging for Digital Pathology	508406	3 yrs 0 mth	Cancer Research	No
Bashashati, Ali; Black, Peter C; Goldenberg, Larry; Salcudean, Septimiu E	University of British Columbia	Project Grant	202010PJT	Medical Physics & Imaging	Prostate cancer risk stratification for active surveillance using computer-aided analysis of histopathology and transcriptomics	906525	5 yrs 0 mth	Cancer Research	No
Bashivan, Pouya	McGill University	Project Grant	202309PJT	Behavioural Sciences - C: Behavioural Studies, Neuroscience and Cognition	Mapping the functional topography in the human visual cortex with model-guided functional imaging	581400	5 yrs 0 mth	Neurosciences, Mental Health and Addiction	No
Basik, Mark	CIUSSS de Centre-Ouest-de-l'Ile-de-Montréal-Jewish General	Project Grant	201610PJT	Project Grant Competition	Innovative pre-clinical models to overcome drug resistance in triple negative breast cancer	952425	5 yrs 0 mth	Cancer Research	No
Basik, Mark; Ng, Terry L	CIUSSS de Centre-Ouest-de-l'Ile-de-Montréal-Jewish General	Project Grant - PA: Breast Cancer Research	202309PLL	Randomized Controlled Trials 2	The ESCAPE clinical trial of circulating tumor DNA to guide adjuvant therapy in chemo-resistant triple negative breast cancer	100000	1 yr 0 mth	Cancer Research	No
Basik, Mark; Maleki, Saman; Ng, Terry L	CIUSSS de Centre-Ouest-de-l'Ile-de-Montréal-Jewish General	Project Grant - PA: Breast Cancer Research	202309PLL	Cancer Biology & Therapeutics 2	Altering the gut microbiome in Triple- negative breast cancer: a pilot study	100000	1 yr 0 mth	Cancer Research	No
Basik, Mark	CIUSSS de Centre-Ouest-de-l'Ile-de-Montréal-Jewish General	Project Grant	202109PJT	Cancer Progression & Therapeutics 2	Targeting lipid metabolism in chemoresistant breast cancer	1009800	5 yrs 0 mth	Cancer Research	No
Baskerville, Neill B; Hammond, David G	University of Waterloo (Ontario)	Operating Grant	201303MOP	Psychosocial, Sociocultural & Behavioural Determinants of Health 2	Effect of a Smartphone Intervention on Quitting Smoking in a Young Adult Population of Smokers: A Randomized Controlled Trial	326279	3 yrs 0 mth	Population and Public Health	No
Bassani, Diego G; Roth, Daniel E	Hospital for Sick Children (Toronto)	Project Grant	201909PJT	Clinical Investigation - A: Reproduction, Maternal, Child and Youth Health	An application of Super-Imposition by Translation And Rotation (SITAR) modelling to population-level child height trajectories of children aged 0-5 years using data from 145 Demographic Health Surveys (DHS) from 64 countries between 2000 and 2018	340426	3 yrs 0 mth	Human Development, Child and Youth Health	No
Bassett, Anne S	Centre for Addiction and Mental Health (Toronto)	Operating Grant - PA: Institute of Genetics (Bridge Funding)	201003IG1	Behavioural Sciences - B: Clinical Behavioural Sciences	Copy number variation and expression in schizophrenia	100000	1 yr 0 mth	Neurosciences, Mental Health and Addiction	No
Bassett, Anne S	Centre for Addiction and Mental Health (Toronto)	Operating Grant	201009MOP	Behavioural Sciences - B: Clinical Behavioural Sciences	Copy number variation and expression in schizophrenia	458160	3 yrs 0 mth	Neurosciences, Mental Health and Addiction	No
Bassett, Anne S	Centre for Addiction and Mental Health (Toronto)	Operating Grant	201203MOP	Behavioural Sciences - B: Clinical Behavioural Sciences	Discovering genetic pathways to schizophrenia	772290	5 yrs 0 mth	Neurosciences, Mental Health and Addiction	No
Bassett, Anne S	Centre for Addiction and Mental Health (Toronto)	Operating Grant	200903MOP	Behavioural Sciences - B: Clinical Behavioural Sciences	Schizophrenia as a genomic disorder	934995	5 yrs 0 mth	Neurosciences, Mental Health and Addiction	No
Bassett, Anne S	Centre for Addiction and Mental Health (Toronto)	Operating Grant	201309MOP	Behavioural Sciences - B: Clinical Behavioural Sciences	Targeting genetic pathways to schizophrenia	727610	5 yrs 0 mth	Neurosciences, Mental Health and Addiction	No
Bassett, Anne S	Centre for Addiction and Mental Health (Toronto)	Project Grant	201909PJT	Behavioural Sciences - B: Clinical Behavioural Sciences	Determining genetic and non-genetic risk for schizophrenia in a high risk group	761175	5 yrs 0 mth	Neurosciences, Mental Health and Addiction	No
Bassett, Anne S	Centre for Addiction and Mental Health (Toronto)	Project Grant	201603PJT	Project Grant Competition	Predicting occurrence and lifetime expression of a major recurrent copy number variation	1127640	5 yrs 0 mth	Genetics	No
Bassett, Anne S; Yuen, Ryan	Centre for Addiction and Mental Health (Toronto)	Project Grant	202104PJT	Behavioural Sciences - B: Clinical Behavioural Sciences	Impact of tandem repeat expansions in schizophrenia	1090126	5 yrs 0 mth	Neurosciences, Mental Health and Addiction	No
Bassett, Anne S	Centre for Addiction and Mental Health (Toronto)	Project Grant	202303PJT	Public, Community & Population Health 2	Outcomes and disease burden in a model of young adult multimorbidity	986850	5 yrs 0 mth	Population and Public Health	No
Bassett, Anne S	Centre for Addiction and Mental Health (Toronto)	Project Grant	202210PJT	Public, Community & Population Health 2	Outcomes and disease burden in a model of young adult multimorbidity	100000	1 yr 0 mth	Population and Public Health	No
Bassim, Carol W	McMaster University	Catalyst Grant: Analysis of CLSA Data	201909ACD	Catalyst Grant: Analysis of CLSA Data	Oral Health, Nutrition, and Frailty: A mediation analysis from the Canadian Longitudinal Study on Aging.	70000	1 yr 0 mth	Aging	No
Basson, Rosemary	University of British Columbia	Operating Grant	201103MOP	Psychosocial, Sociocultural & Behavioural Determinants of Health 2	Stress Hormones, Mood and Women's Sexual Desire	480388	4 yrs 0 mth	Neurosciences, Mental Health and Addiction	No
Basso, Olga	Research Institute of the McGill University Health Centre	Operating Grant	201203MOP	Public, Community & Population Health 2	Do the causes of infertility play a role in the health of children born to couples with low fertility?	597618	4 yrs 0 mth	Population and Public Health	No
Basta, Sameh	Queen's University (Kingston, Ontario)	Operating Grant	201303MOP	Virology & Viral Pathogenesis	Disruption of immune functions by Virus infection	338346	3 yrs 0 mth	Infection and Immunity	No
Bastien, Célyne H	Université Laval	Operating Grant	201209MOP	Behavioural Sciences - B: Clinical Behavioural Sciences	Insomnie idiopathique: mesure de l'activité corticale par potentiels évoqués cognitifs	134782	2 yrs 0 mth	Neurosciences, Mental Health and Addiction	No
Batal, Malek; Willows, Noreen D	Université de Montréal	Operating Grant - PA: Aboriginal Ways of Knowing and Two-eyed Seeing (Bridge)	201503AWT	Aboriginal Peoples' Health	Pulling Together for Health: Food Security in First Nations Communities	100000	1 yr 0 mth	Indigenous Peoples' Health	No
Batal, Malek; Willows, Noreen D	Université de Montréal	Operating Grant	201404MOP	Aboriginal Peoples' Health	Pulling Together for Health: Food Security in First Nations Communities	100000	1 yr 0 mth	Indigenous Peoples' Health	No
Batal, Malek; Willows, Noreen D	Université de Montréal	Operating Grant: Population Health Intervention Research - Pathways	201510GI1	Operating Grant: Population Health Intervention Research	Evaluation of the Health and Health Equity Outcomes of Okanagan Sockeye Salmon Reintroduction Initiatives	249994	2 yrs 0 mth	Population and Public Health	No
Bath, Brenna L; Lovo, Stacey; McKinney, Veronica	University of Saskatchewan	Catalyst Grant: Patient-Oriented Research	201909PAO	Catalyst Grant : Patient-Oriented Research	Patient experiences of health care access challenges for back pain care across the rural-urban continuum	99993	1 yr 0 mth	Health Services and Policy Research	Yes
Bathe, Oliver F; Ritchie, Shawn; Vogel, Hans (Harm) J	University of Calgary	Collaborative Health Research Projects (NSERC partnered)	201711CPG	Collaborative Health Research Projects - NSERC Partnered	Development of a Blood Test for Colorectal Cancer based on Metabolomic Signature	389215	3 yrs 0 mth	Cancer Research	No
Batist, Gerald	CIUSSS de Centre-Ouest-de-l'Ile-de-Montréal-Jewish General	Operating Grant	201209MOP	Cancer Progression & Therapeutics	Novel strategy to selectively target tumor cell growth and chemosensitivity	767780	5 yrs 0 mth	Cancer Research	No
Batomen Kuimi, Brice Lionel; Howard, Andrew W; Rothman, Linda	University of Toronto	Project Grant	202309PJT	Public, Community & Population Health	Road traffic speed and volume profiles of collision hotspots in the City of Toronto	263925	3 yrs 0 mth	Population and Public Health	No
Batt, Jane Andrea E	Unity Health Toronto	Operating Grant	201403MOP	Movement & Exercise	Mechanisms of Impaired Skeletal Muscle Growth in Intensive Care Unit Acquired Weakness (ICUAW)	419206	4 yrs 0 mth	Musculoskeletal Health and Arthritis	No
Batt, Jane Andrea E	Unity Health Toronto	Project Grant	201804PJT	Movement & Exercise	Mechanisms mediating chronic muscle atrophy and weakness in the critical illness survivor	100000	1 yr 0 mth	Musculoskeletal Health and Arthritis	No
Batt, Jane Andrea E	Unity Health Toronto	Project Grant	201809PJT	Movement & Exercise	Mechanisms Regulating Chronic Skeletal Muscle Atrophy and Weakness in the Critical Illness Survivor	527850	5 yrs 0 mth	Musculoskeletal Health and Arthritis	No
Bauch, Christopher T; Krahn, Murray D	University of Guelph	Operating Grant - PA: HIV/AIDS Res Initiative - Hlth Svs/Population Hlth Stream	200909HHP	Health Services Evaluation & Interventions Research	Model-based economic evaluation of hepatitis C treatment strategies in individuals co-infected with HIV in Canada	188120	2 yrs 0 mth	Health Services and Policy Research	No
Bauer, Greta R	University of Western Ontario	Operating Grant	201303MOP	Gender, Sex & Health	Improving Quantitative Research Methods in Sex, Gender and Population Health: Theory, Empirical Evidence, and Development of Applications for Multi-Dimensionality and Intersectionality	323834	4 yrs 0 mth	Gender and Health	No
Bauer, Greta R; Travers, Robb	University of Western Ontario	Operating Grant	201003MOP	Gender, Sex & Health	Social Exclusion, Erasure and the Health of Transgender People: Trans PULSE	167014	2 yrs 0 mth	Gender and Health	No
Bauer, Greta R; Pugh, Daniel W	University of Western Ontario	Operating Grant - HIV/AIDS CBR Program - General	201110CBR	HIV/AIDS Community-Based Research - General Stream (Merged)	Health in Middlesex Men Matters (HiMMM): A Community-Based Study of Social Exclusion, Homophobia, Communication, Health Care and HIV in Middlesex County, Ontario	151048	2 yrs 0 mth	Infection and Immunity	No
Bauer, Greta R; Brennan, David	University of Western Ontario	Catalyst Grant: Methods and Measures for Gender, Sex and Health	200910MMG	Catalyst Grant: Methods and Measures for Gender, Sex and Health Research	Are Gay Men Really Men who have Sex with Men (MSM)? Methodological Issues in Measuring Male Sexual Orientation in Health Research	42790	1 yr 0 mth	Gender and Health	No
Bauer, Greta R; Lawson, Margaret L	University of Western Ontario	Project Grant	201603PJT	Project Grant Competition	Transgender youth in clinical care: A pan-Canadian cohort study of medical, social and family outcomes	1280540	5 yrs 0 mth	Gender and Health	No
Bauer, Greta R; Scheim, Ayden	University of Western Ontario	Project Grant	201803PJT	Gender, Sex & Health	Trans PULSE Canada: A National Study of Transgender Health	1298801	4 yrs 0 mth	Gender and Health	No
Bauer, Greta R	University of Western Ontario	Chair: CIHR Sex and Gender Science Chair - Institute of Gender and Health	201910GSB	Sex and Gender Science Chair	Epidemiological Methods in Sex- and Gender-Based Analysis Plus (SGBA+): Advancing Intersectional Approaches to Sex and Gender Science	700000	4 yrs 0 mth	Gender and Health	No
Baumann, Andrea	McMaster University	Op Gr: COVID-19 Rapid Research FO - Clinical Mgmt/Health System Interventions	202005VR4	COVID-19 Rapid Research - Clinical Management & Health System Interventions	Long-Term Care in Crisis: The Reality of COVID-19	959328	1 yr 0 mth	Health Services and Policy Research	No
Baumann, Andrea; Fu, Kaiyan	McMaster University	Team Grant: Strength. the Health Workforce:Equitable, Diverse & Inclusive Health	202311HW3	Team Grant: Strengthening the Health Workforce for System	Strengthening the Health Workforce: Implementing an Intervention to Integrate Health Workers into Community Care	749626	3 yrs 0 mth	Health Services and Policy Research	No
Baumbusch, Jennifer L	University of British Columbia	Catalyst Grant: Ethics	201409EPP	Catalyst Grant : Ethics (2016-2017)	Awake During Surgery: Relational Ethics in the Operating Room	99916	2 yrs 0 mth	Health Services and Policy Research	No
Baumbusch, Jennifer L	University of British Columbia	Operating Grant	201303MOP	Humanities, Social Sciences, Law & Ethics in Health	Boundaries and Borderlands: Negotiating Care Work in Long-term Residential Settings	390096	4 yrs 0 mth	Gender and Health	No
Baumbusch, Jennifer L	University of British Columbia	Catyalyst Grant: Health Services and Systems for an Aging Population	201206CHL	Catalyst Grant: Health Services and Systems for an Aging Population	Adaptation and Innovation: Bridging Older Adult Care and Advances in Cardiovascular Practice	98898	1 yr 0 mth	Aging	No
Baumbusch, Jennifer L	University of British Columbia	Chair: CIHR Sex&Gender Science Chair- Dynamics of Caregiving in an Aging Society	201910GS1	Sex and Gender Science Chair	Negotiating Care and Navigating Health Services: The Experiences of Community-dwelling People Living with Dementia and their Family Caregivers	700000	4 yrs 0 mth	Aging	No
Baumbusch, Jennifer L	University of British Columbia	Project Grant	201903PJT	Social Dimensions in Aging	Extended Hours Adult Day Centres: Promoting Community-based Health and Social Care for People with Dementia and their Family Caregivers	263926	3 yrs 0 mth	Aging	No
Baumbusch, Jennifer L; McGuire, Marlene	University of British Columbia	Op Gr:Understanding/mitigating impacts of COVID-19 on children, youth & families	202107UIP	Understanding/mitigating impacts of COVID-19 on children, youth & families	Understanding the Impact of COVID-19 on Children with Medical Complexity and their Families	149874	1 yr 0 mth	Human Development, Child and Youth Health	No
Baumbusch, Jennifer L; Jodoin, Sebastien	University of British Columbia	Project Grant	202209PJT	Social Dimensions in Aging	Understanding and Enhancing the Climate Resilience of Older Adults in Canada	321300	3 yrs 0 mth	Aging	No
Baumgartner, Jill C	McGill University	Operating Grant - PA: ICRH - New investigators (Bridge Funding)	201403OCN	Public, Community & Population Health 2	Impacts of exposure to household air pollution and pesticides on inflammation, telomere length, and cardiovascular risk in women	100000	1 yr 0 mth	Population and Public Health	No
Baumgartner, Jill C; Wu, Yangfeng	McGill University	Project Grant	201603PJT	Project Grant Competition	A multi-provincial study of household energy use, air pollution, and atherosclerosis in China	516036	4 yrs 0 mth	Population and Public Health	No
Baumgartner, Jill C; Harper, Samuel	McGill University	Project Grant	201803PJT	Public, Community & Population Health	Air Pollution, Indoor Temperature, and Health Impacts of the Beijing Coal Ban and Heating Stove Replacement	952424	4 yrs 0 mth	Population and Public Health	No
Baumgartner, Jill C; Augustinavicius, Jura L; Robinson, Brian E	McGill University	Project Grant - Priority Announcement: Global Health Research	202309GLB	Public, Community & Population Health	Co-producing knowledge on exposures to heat and their impacts on child mental health	100000	1 yr 0 mth	Population and Public Health	No
Baxter, Nancy N; Nathan, Paul C	Unity Health Toronto	Operating Grant	201309MOP	Health Services Evaluation & Interventions Research 2	Initiative to Maximize Progress in Adolescent and Young Adult (AYA) Cancer Therapy (IMPACT)	913872	5 yrs 0 mth	Cancer Research	No
Baxter, Nancy N	Unity Health Toronto	Operating Grant	201103MOP	Public, Community & Population Health	A Population-based Study of Cancer Incidence and Mortality in Patients with Solid Organ Transplants	682732	5 yrs 0 mth	Population and Public Health	No
Baxter, Nancy N	Unity Health Toronto	Operating Grant: Data Analysis Using Existing Databases and Cohorts	201810DAE	Data Analysis Using Existing Databases and Cohorts	Average risk colonoscopy in Ontario: understanding risks and subsequent follow-up after a complete negative colonoscopy	99907	1 yr 0 mth	Cancer Research	No
Baxter, Nancy N; Urbach, David R	Unity Health Toronto	Operating Grant: Opioid Crisis Knowledge Synthesis	201712OCK	Operating Grant: Opioid Crisis Knowledge Synthesis	Developing Opioid Prescribing Recommendations for Abdominal Surgeons that Change Practice through User Informed Systematic Reviews	109507	0 yr 6 mths	Health Services and Policy Research	Yes
Baxter, Nancy N; Kennedy, Erin	Unity Health Toronto	Knowledge Synthesis Grant	201601KRS	Knowledge Synthesis Grant	Laparoscopic versus Open Resection for the Surgical Management of Rectal Cancer	90000	1 yr 0 mth	Cancer Research	No
Baxter, Nancy N	Unity Health Toronto	Foundation Grant	201509FDN	Foundation Grant	Reducing the Public Health Burden of Colorectal Cancer (CRC) through policy-relevant research integrated in programmatic screening	2314882	7 yrs 0 mth	Health Services and Policy Research	No
Baxter, Nancy N	Unity Health Toronto	Catalyst Grant: Personalized Health Catalyst Grants	201706PCG	Personalized Health - novel e-health applications	BEFORE (Begin Exploring Fertility Options, Risks and Expectations): a novel Canadian e-health app to facilitate shared decision-making for people at risk of cancer treatment related infertility.	199965	2 yrs 0 mth	Health Services and Policy Research	No
Baxter, Pamela E; Parry, Monica J	McMaster University	Project Grant	202303PJT	Social Dimensions in Aging	Multigenerational caregiving at home for a relative with dementia amidst COVID-19: A qualitative multiple case study of the new immigrant South Asian experience	501076	3 yrs 0 mth	Aging	No
Bayfield, Mark A	York University (Toronto, Ontario)	Operating Grant	201209MOP	Biochemistry & Molecular Biology - B	La and La-related protein function in RNA metabolism and human disease	606195	5 yrs 0 mth	Genetics	No
Bayfield, Mark A	York University (Toronto, Ontario)	Project Grant	201903PJT	Biochemistry & Molecular Biology - B	Translational Control by the La and La-Related Proteins	669376	5 yrs 0 mth	Genetics	No
Bayfield, Mark A	York University (Toronto, Ontario)	Project Grant	202309PJT	Biochemistry & Molecular Biology - B	Regulation of gene expression by the La and La-related proteins	921825	5 yrs 0 mth	Genetics	No
Bayfield, Mark A	York University (Toronto, Ontario)	Operating Grant - PA: Genetics (Bridge Funding: Research Priorities)	202303OGB	Biochemistry & Molecular Biology - B	Regulation of gene expression by the La and La-related proteins	100000	1 yr 0 mth	Genetics	No
Bayley, Mark T	University Health Network (Toronto)	Op Gr: BHCIA: KS/Mobiliz. Grants-Caregivers/Care Prov./Aging with Neurodiversity	202306BK8	BHCIA : Knowledge Synthesis and Mobilization Grants	Who is Caring for the Caregiver? Understanding Quality of Life and Mental Health Outcomes in Caregivers of Persons with Brain Injury	0	1 yr 0 mth	Health Services and Policy Research	No
Bayley, Mark T; Eng, Janice J	University Health Network (Toronto)	Project Grant	202203PJT	Randomized Controlled Trials	Modafinil and Exercise for Post Stroke Fatigue (MODEX)	1555245	4 yrs 0 mth	Neurosciences, Mental Health and Addiction	No
Bayley, Mark T; Phillips, Lacey	University Health Network (Toronto)	Cat Gr.: Policy Research for HST - IHSPR - Health Care Policy Res./Systems Res.	202210PO4	Policy Research for Health System Transformation	Integration of brain and spinal cord injury care for older Ontarians: current state and action strategies	149493	1 yr 0 mth	Health Services and Policy Research	No
Baylis, Françoise	Dalhousie University (Nova Scotia)	Operating Grant - Priority Announcement: Ethics	201009EOG	Humanities, Social Sciences, Law & Ethics in Health	A comparative study of assisted human reproduction patients' views about the donation of eggs and embryos for scientific and clincal research	345399	3 yrs 0 mth	Gender and Health	No
Bayoumi, Ahmed M	Unity Health Toronto	Operating Grant	201109MOP	Health Services Evaluation & Interventions Research	Retention in Care for People Living with Human Immunodeficiency Virus in Ontario	121115	2 yrs 0 mth	Health Services and Policy Research	No
Bayoumi, Ahmed M; Robertson, Angela	Unity Health Toronto	Operating Grant: Evaluation of Interventions to Address the Opioid Crisis	201809EOC	Operating Grant :Evaluation of Interventions to Address the Opioid Crisis	Analysis of Spatial and Temporal Relationships in Ontario for Supervised Consumption and Overdose Prevention Evaluation (ASTROSCOPE)	100000	1 yr 0 mth	Health Services and Policy Research	No
Bayoumi, Ahmed M; Perreault, Yvette	Unity Health Toronto	Catalyst Grant: HIV/AIDS CBR Program - General Stream	201710CDE	HIV/AIDS Community-Based Research (merged)	Impacts of overdose on HIV risk behaviours: Evaluating the effects of grief and loss from overdose on people who inject drugs and developing an intervention to address them	40000	1 yr 0 mth	Infection and Immunity	No
Bayoumi, Ahmed M; Leece, Pamela	Unity Health Toronto	Project Grant	201903PJT	Health Services Evaluation & Interventions Research 2	Study of Post-Hospital care for Opioid Overdoses that are Non-Fatal (SPOON)	459000	3 yrs 0 mth	Health Services and Policy Research	No
Bayoumi, Ahmed M	Unity Health Toronto	Op Gr: Eval of Harm Reduct. Appro. Address the Opioid Crisis - SCS Eval. Ontario	202011EV5	Op. Grant: Evaluation of Harm Reduction Approaches to Address the Opioid Crisis	Supervised Consumption and COVID-19 in ON: an Evaluation (SCCONE)	0	1 yr 0 mth	Health Services and Policy Research	No
Bayoumi, Ahmed M; Wyman, Jennifer; Young, Samantha V	Unity Health Toronto	Op Gr: COVID-19 MH & Substance Use - Understanding Rapid System Transformations	202007MS1	COVID-19 Mental Health & Substance Use Service Needs and Delivery	Alterations in Prescribing of Opioid Agonist Therapy due to the Pandemic (ALT-POP) Study	93723	1 yr 0 mth	Population and Public Health	No
Bayoumi, Ahmed M; Dashwood, Thomas; Dodd, Zoe; Firestone, Michelle	Unity Health Toronto	Project Grant	202303PJT	Health Policy & Systems Management Research	Alternatives to Criminalization of Drugs: Community-based Systems Mapping of Social and Health effects (ACDC SMASH)	401625	2 yrs 0 mth	Health Services and Policy Research	No
Bayoumi, Ahmed M; Boucher, Lisa M; Dodd, Zoe; Durbin, Anna; Firestone, Michelle; Hayman, Kate; Isaacs, Barry J; Kolla, Gillian; Matheson, Flora I; Steer, Lorie A; Yakubovich, Alexa R; Young, Samantha V	Unity Health Toronto	Op. Gr.:Emerging COVID-19 Res. Gaps & Priorities (July 2021) - Urban Populations	202109EG3	Operating Grant: Emerging COVID-19 Research Gaps & Priorities (July 2021)	MARCO:POLO Marginalization & COVID-19: Promoting Opportunities for Learning & Outreach	313804	1 yr 0 mth	Population and Public Health	No
Bayoumi, Imaan; Borkhoff, Cornelia M	Queen's University (Kingston, Ontario)	Project Grant - PA: Patient-Oriented Research: Early-Career Investigator	202109PJM	Health Services Evaluation & Interventions Research	CONNECTING FAMILIES: A Randomized Controlled Trial of Primary Care Poverty Screening and Financial Support Navigation for Families of Young Children	100000	1 yr 0 mth	Health Services and Policy Research	No
Bayoumi, Imaan; Borkhoff, Cornelia M	Queen's University (Kingston, Ontario)	Catalyst Grant: Quadruple Aim and Equity	202110QAE	Catalyst Grant : Quadruple Aim and Equity	An internal pilot study for a randomized trial aimed at evaluating primary care poverty screening and financial support navigation for families of young children: CONNECTING FAMILES	100000	1 yr 0 mth	Health Services and Policy Research	No
Bayoumi, Imaan; Li, Patricia T	Queen's University (Kingston, Ontario)	O. Gr.: Addr. the Health Impacts of COVID-19 - Imp. of def/disp care on health	202111WI1	Operating Grant : Addressing the Wider Health Impacts of COVID-	Impacts of COVID-19 on Preventive Primary Care for Young Children: Consequences and Innovations	500000	2 yrs 0 mth	Health Services and Policy Research	No
Bayrampour, Hamideh	University of British Columbia	Project Grant	201610PJT	Project Grant Competition	Pregnancy Specific Anxiety Scale (PSAS): Instrument Development and Psychometric Testing	218025	3 yrs 0 mth	Health Services and Policy Research	No
Bayrampour, Hamideh	University of British Columbia	Catalyst Grant: Cannabis Research in Urgent Priority Areas	201810CRU	Cannabis Research in Urgent Priority Areas	A pilot prospective cohort study to examine the prenatal cannabis exposure and early developmental outcomes	125000	1 yr 0 mth	Human Development, Child and Youth Health	No
Bazett-Jones, David P	Hospital for Sick Children (Toronto)	Operating Grant	201009MOP	Biochemistry & Molecular Biology - B	Assembly of domains in mammalian nuclei in development	659200	5 yrs 0 mth	Cancer Research	No
Bazett-Jones, David P	Hospital for Sick Children (Toronto)	Catalyst Grant: Invention and High-Risk, High-Benefit Research	200903NHG	Inventions, Technologies, or High Risk Grants	Nanomanipulation and high resolution in situ gene mapping	300000	3 yrs 0 mth	Genetics	No
Bazinet, Richard P	University of Toronto	Operating Grant	201403MOP	Nutrition, Food & Health	Novel docosahexaenoic acid derived mediators in the resolution of neuroinflammation	384468	3 yrs 0 mth	Nutrition, Metabolism, and Diabetes	No
Bazinet, Richard P	University of Toronto	Operating Grant	201109MOP	Nutrition, Food & Health	Anti-inflammatory effects of docosahexaenoic acid in a mouse model of neuroinflammation: A focus on mechanisms.	307578	3 yrs 0 mth	Nutrition, Metabolism, and Diabetes	No
Bazinet, Richard P	University of Toronto	Project Grant	201610PJT	Project Grant Competition	Targeting brain inflammation and its resolution. Omega-3 fatty acids, omega-6 fatty acids or both?	691180	5 yrs 0 mth	Nutrition, Metabolism, and Diabetes	No
Bazinet, Richard P	University of Toronto	Project Grant	202003PJT	Nutrition, Food & Health	A novel approach to determine the dietary docosahexaenoic acid requirement of humans	627300	5 yrs 0 mth	Nutrition, Metabolism, and Diabetes	No
Beagan, Brenda L	Dalhousie University (Nova Scotia)	Project Grant	201803PJT	Humanities, Social Sciences, Law & Ethics in Health	The everyday experiences of minorities in the health professions: 'Strange faces in the hallways'	267750	3 yrs 0 mth	Population and Public Health	No
Beal, Deryk S	Holland Bloorview Kids Rehabilitation Hospital (Toronto)	Project Grant	202010PJT	Randomized Controlled Trials 2	Treatment to promote self-regulation in children with Autism Spectrum Disorder	516375	3 yrs 0 mth	Human Development, Child and Youth Health	No
Beall, Reed; Baral, Stefan D; Janjua, Naveed Z; Katz, Alan; Maheu-Giroux, Mathieu; Mishra, Sharmistha; Williamson, Tyler	University of Calgary	Pro. Gr. - PA: Pandemic Preparedness and Health Emergencies: ECI Grant	202203PEE	Health Policy & Systems Management Research	Evaluating the impact of COVID-19 vaccine policies on vaccine equity: A multi-province comparative study	400000	2 yrs 0 mth	Health Services and Policy Research	No
Beanlands, Rob; Arnold, J. Malcolm O; Friedrich, Matthias G; Knuuti, Juhani; Tardif, Jean-Claude; Wells, George A; Wright, Graham A; Yla-Herttuala, Seppo	Ottawa Heart Institute Research Corporation (Ontario)	Team Grant - Clinical Imaging	200903CIF	Team Grant: Clinical Imaging	Imaging Modalities to Assist with Guiding Therapy and the Evaluation of Patients with Heart Failure (IMAGE-HF)	2500000	5 yrs 0 mth	Circulatory and Respiratory Health	No
Beanlands, Rob; Raggi, Paolo	Ottawa Heart Institute Research Corporation (Ontario)	Project Grant	201809PJT	Clinical Investigation - D: Cardiovascular Systems	The Canadian Study of Arterial Inflammation in Patients with Diabetes and Recent Vascular Events: EvaluatioN of Canakinumab Effectiveness (CADENCE)	504900	4 yrs 0 mth	Circulatory and Respiratory Health	No
Bear, Christine E	Hospital for Sick Children (Toronto)	Operating Grant	201209MOP	Respiratory System	Evaluating the Mechanism of Action of Small Molecule Modulators of CFTR	572255	5 yrs 0 mth	Circulatory and Respiratory Health	No
Bear, Christine E	Hospital for Sick Children (Toronto)	Operating Grant	200903MOP	Respiratory System	Understanding the mechanism of action of small molecule therapies in Cystic Fibrosis	327209	3 yrs 0 mth	Circulatory and Respiratory Health	No
Bearne, Stephen L	Dalhousie University (Nova Scotia)	Operating Grant	201103MOP	Pharmaceutical Sciences	Developing Inhibitors of Bacterial and Trypanosomal CTP Synthases	697372	5 yrs 0 mth	Infection and Immunity	No
Beasley, Clare L	University of British Columbia	Operating Grant	200909MOP	Behavioural Sciences - B: Clinical Behavioural Sciences	Role of CNS inflammation in schizophrenia	340956	4 yrs 0 mth	Neurosciences, Mental Health and Addiction	No
Beasley, Clare L	University of British Columbia	Project Grant	202109PJT	Behavioural Sciences - B: Clinical Behavioural Sciences	Association between Complement C4 and Synaptic Pathology in Schizophrenia	554625	5 yrs 0 mth	Neurosciences, Mental Health and Addiction	No
Beaton, Ann M	Université de Moncton (New Brunswick)	Catalyst Grant: Official Language Minority Communities in Health Research	201109OLG	Catalyst Grant: Official Language Minority Communities	Double minorisation, profils identitaires collectifs et santé mentale : quels sont les dispositifs de soutien chez les jeunes adultes francophones en milieu minoritaire?	97940	1 yr 0 mth	Population and Public Health	No
Beaton, Dorcas E	Unity Health Toronto	Operating Grant	201505MOP	Knowledge Translation Research	"Make this break your last": pilot testing an educational intervention to improve fragility fracture patients' awareness of their risk for refracture.	100000	1 yr 0 mth	Musculoskeletal Health and Arthritis	No
Beattie, Karen	McMaster University	Catalyst Grant: Bone Health	201006CBO	Catalyst Grant: Bone Health	A Knowledge Translation Tool for Estimating Fracture Risk: The Use of FRAXÆ in Primary Care	95491	1 yr 0 mth	Musculoskeletal Health and Arthritis	No
Beatty, Bonita B	University of Saskatchewan	Patient-Oriented Research Collaboration Grants	201511PEG	Patient Engagement - Collaboration Grants (SPOR)	Northern Aboriginal Elderly Caregivers	15000	1 yr 0 mth	Indigenous Peoples' Health	No
Beatty, John Thomas	University of British Columbia	Operating Grant	201505MOP	Biochemistry & Molecular Biology - B	Regulation of genetic exchange by virus-like bacterial gene transfer agents (GTAs)	100000	1 yr 0 mth	Genetics	No
Beatty, John Thomas	University of British Columbia	Operating Grant	200809MOP	Biochemistry & Molecular Biology - B	Regulation of the gene transfer agent (GTA) of Rhodobacter capsulatus	512507	5 yrs 0 mth	Genetics	No
Beaubien-Souligny, William; Bagshaw, Sean M; Wald, Ron	Centre hospitalier de l'Université de Montréal (CHUM)	Project Grant	202109PJT	Clinical Investigation - C: Digestive, Endocrine and Excretory Systems	Proactive prescription-based fluid management vs usual care in critically ill patients on Kidney Replacement Therapy	248626	2 yrs 0 mth	Circulatory and Respiratory Health	No
Beauchamp, Mark R	University of British Columbia	Operating Grant	201003MOP	Psychosocial, Sociocultural & Behavioural Determinants of Health	Transformational Teaching and Adolescent Physical Activity Promotion: Adolescence In Motion (AIM) Trial.	180684	2 yrs 0 mth	Population and Public Health	No
Beauchamp, Mark R	University of British Columbia	Operating Grant	201209MOP	Psychosocial, Sociocultural & Behavioural Determinants of Health 2	A self-categorization theory approach to fostering physical activity adherence among older adults: A randomized controlled feasibility trial.	332399	3 yrs 0 mth	Aging	No
Beauchamp, Mark R	University of British Columbia	Project Grant	201910PJT	Psychosocial, Sociocultural & Behavioural Determinants of Health	A group-based social connectedness intervention to support sustained physical activity adherence among older adults.	100000	1 yr 0 mth	Population and Public Health	No
Beauchamp, Marla K; Kuspinar, Ayse; Sibley, Kathryn M	McMaster University	Project Grant	201903PJT	Health Services Evaluation & Interventions Research 3	Which Test is Best? Advancing Evidence-Based Practice for Fall Prevention in Older Canadians	267750	3 yrs 0 mth	Aging	No
Beauchamp, Marla K; Kuspinar, Ayse; Sibley, Kathryn M	McMaster University	Project Grant - PA: MSK, Skin and Oral Health: Clinical Research - MSK Health	201809PJ5	Health Services Evaluation & Interventions Research 3	Evidence-Based Fall Risk Assessment and Prevention: Identifying the Optimal Predictive Test in Older Canadians	100000	1 yr 0 mth	Aging	No
Beauchamp, Marla K; Costa, Andrew P; Duong, Mylinh; Ho, Terence; Kruisselbrink, Rebecca; Raina, Parminder S	McMaster University	Op Grant: Emerging COVID-19 Research Gaps & Priorities - Post COVID-19 condition	202104GA4	Operating Grant: Emerging COVID-19 Research Gaps & Priorities - Post COVID-19 condition	The McMaster Multi-Regional Hospital Coronavirus Registry (COREG): Extending a Rapid Research Platform to Inform the Clinical Management of COVID-19 'long haulers'	497800	1 yr 0 mth	Aging	No
Beauchamp, Marla K; Basta, Nicole; Griffith, Lauren E; Ma, Jinhui	McMaster University	Project Grant - PA: Pandemic Preparedness and Health Emergencies Research	202309PPE	Social Dimensions in Aging	Aging, Infection and Mobility (AIM): Using wearable technology to understand the long-term functional impact of COVID-19 in community-living older people	100000	1 yr 0 mth	Aging	No
Beauchamp, Marla K; Mcilroy, William E; Richardson, Julie A; Van Ooteghem, Karen	McMaster University	Pro. Gr. - PA: Inst. of Musculoskeletal Health and Arthritis: IMHA Mandate Areas	202309MHM	Biological and Clinical Aspects of Aging	SMARTMOVE: Validating clinically relevant mobility measures derived from wearable technology in older Canadians	100000	1 yr 0 mth	Aging	No
Beauchamp, Marla K	McMaster University	Catalyst Grant: Analysis of CLSA Data	202209ACD	Catalyst Grant: Analysis of CLSA Data	Physical Activity Behaviour in Middle-Aged and Older Canadian Women and Men: An Analysis of the CLSA	69440	1 yr 0 mth	Aging	No
Beauchamp, Marla K; Griffith, Lauren E; Ma, Jinhui	McMaster University	Project Grant - PA: Infection and Immunity (Early Career Research Support)	202303PTT	Social Dimensions in Aging	Extending a digital mobility cohort to understand risk factors and impacts of post-COVID conditions in community-living older adults: the Aging, Infection and Mobility (AIM) project	300000	3 yrs 0 mth	Infection and Immunity	No
Beauchamp, Miriam H	Centre hospitalier universitaire Sainte-Justine (Montréal, Québec)	Operating Grant	201009MOP	Social & Developmental Aspects of Children's & Youth's Health	Early relational, cognitive, and neural manifestations of social dysfunction after preschool TBI	548276	5 yrs 0 mth	Human Development, Child and Youth Health	No
Beauchamp, Miriam H	Centre hospitalier universitaire Sainte-Justine (Montréal, Québec)	Foundation Grant	201509FDN	Foundation Grant - New Investigator	Bridging the Gap in Paediatric Traumatic Brain Injury: Environmental, biological and clinical markers associated with preschool concussion and TBI	1012691	5 yrs 0 mth	Human Development, Child and Youth Health	No
Beauchemin, Nicole	McGill University	Operating Grant	201109MOP	Cancer Progression & Therapeutics 2	CEACAM1 in colon cancer progression and metastasis	834100	5 yrs 0 mth	Cancer Research	No
Beaudoin, Jonathan	Université Laval	Project Grant	201803PJT	Cardiovascular System - B: Heart and Circulation	Pharmacological Strategy to Prevent Ischemic Mitral Regurgitation: Preventing the Effects of Serotonin on Heart Valves.	298350	3 yrs 0 mth	Circulatory and Respiratory Health	No
Beaudoin, Jonathan	Université Laval	Project Grant	202109PJT	Clinical Investigation - D: Cardiovascular Systems	Blocking the Effects of Serotonin to Prevent Ischemic Mitral Regurgitation: a Randomized Trial.	944775	5 yrs 0 mth	Circulatory and Respiratory Health	No
Beaudry, Catherine; Agard, Bruno; De Crescenzo, Gregory	Polytechnique Montréal	Knowledge Synthesis Grant	200810KRS	Knowledge Synthesis Grant	Cartographie de l'étendue des connaissances en nanomédecine et autres domaines connexes: de la recherche fondamentale ‡ son application	49999	1 yr 0 mth	Health Services and Policy Research	No
Beaudry, Jacqueline	University of Toronto	Project Grant	202209PJT	Diabetes, Obesity, Lipid & Lipoprotein Disorders	Anti-obesogenic actions of glucose-dependent insulinotropic polypeptide (GIP) in brown adipose tissue	807075	5 yrs 0 mth	Nutrition, Metabolism, and Diabetes	No
Beaule, Paul E	University of Ottawa	Operating Grant	200903MOP	Clinical Investigation - B: Arthritis, Bone, Skin and Cartilage	Femoroacetabular Impingement: Correlating Hip Morphology to Changes in Cartilage and Subchondral Bone	581782	5 yrs 0 mth	Musculoskeletal Health and Arthritis	No
Beaule, Paul E; Lamontagne, Mario; Melkus, Gerd E; Speirs, Andrew D	Ottawa Hospital Research Institute	Project Grant	201809PJT	Clinical Investigation - B 2	Cam type femoroacetabular impingement (FAI) is a cause of hip pain in the young adult and a precursor to osteoarthritis (OA)	711450	5 yrs 0 mth	Musculoskeletal Health and Arthritis	Yes
Beaule, Paul E; Grammatopoulos, George; Poitras, Stéphane; Wilkin, Geoffrey P	Ottawa Hospital Research Institute	Project Grant	202104PJT	Clinical Investigation - B 2	Periacetabular Osteotomy with or without arthroscopic management in patients with hip dysplasia: A multicenter randomized controlled trial	669376	7 yrs 0 mth	Musculoskeletal Health and Arthritis	No
Beaulieu, Christian	University of Alberta	Operating Grant	201403MOP	Medical Physics & Imaging	Development of Novel Diffusion Magnetic Resonance Methods for the Brain: Initial Applications to Stroke	777172	5 yrs 0 mth	Circulatory and Respiratory Health	No
Beaulieu, Christian	University of Alberta	Operating Grant: Methodological Innovations for Neuroimaging Datasets	201304OMI	Methodological Innovations for Neuroimaging Datasets	Integrated Software for the Assessment of Diffusion Tensor Imaging of Brain Wiring in Alzheimer's Disease and Dementia	215821	3 yrs 0 mth	Aging	No
Beaulieu, Christian	University of Alberta	Operating Grant	200809MOP	Medical Physics & Imaging	Quantitative Magnetic Resonance Imaging of Neurodevelopment	733595	5 yrs 0 mth	Neurosciences, Mental Health and Addiction	No
Beaulieu, Christian	University of Alberta	Foundation Grant	201509FDN	Foundation Grant	Quantitative Magnetic Resonance Imaging of the Human Brain: Technical Innovation and Application to Neurological Disorders	1391914	7 yrs 0 mth	Neurosciences, Mental Health and Addiction	No
Beaulieu, Jean-François	Université de Sherbrooke	Operating Grant	201403MOP	Hematology, Digestive Disease & Kidney	Prediction and diagnosis of necrotizing enterocolitis	688036	5 yrs 0 mth	Human Development, Child and Youth Health	No
Beaulieu, Jean-François	Université de Sherbrooke	Operating Grant	201203MOP	Hematology, Digestive Disease & Kidney	Stemness and cellular hierarchy in the human intestinal crypt	648152	5 yrs 0 mth	Nutrition, Metabolism, and Diabetes	No
Beaulieu, Jean-François	Université de Sherbrooke	Operating Grant	200903MOP	Experimental Medicine	RÙle des interactions cellulaires avec la matrice dans la physiopathologie de l'épithélium intestinal humain	731695	5 yrs 0 mth	Nutrition, Metabolism, and Diabetes	No
Beaulieu, Jean-François	Université de Sherbrooke	Operating Grant - PA: Inst of Nutrition, Metabolism and Diabetes -Bridge Funding	200809NMD	Experimental Medicine	RÙle des interactions cellulaires avec la matrice dans la physiopathologie de l'épithélium intestinal humain	100000	1 yr 0 mth	Nutrition, Metabolism, and Diabetes	No
Beaulieu, Jean-François	Université de Sherbrooke	Proof of Principle Program - Phase I	201309PPP	Proof of Principle	Improving the diagnosis of colorectal cancer using fecal mRNA and protein markers: The integrin alpha 6A subunit	160000	1 yr 0 mth	Cancer Research	No
Beaulieu, Jean-François	Université de Sherbrooke	Project Grant	201809PJT	Nutrition, Food & Health	Effect of human milk exosomal microRNAs on intestinal cells	661726	3 yrs 0 mth	Nutrition, Metabolism, and Diabetes	No
Beaulieu, Jean-François	Université de Sherbrooke	Project Grant	202003PJT	Cancer Progression & Therapeutics 2	Set-up of a mass spectrometry-based stool test for colorectal cancer screening	719101	4 yrs 0 mth	Cancer Research	No
Beaulieu, Luc	Université Laval	Operating Grant	201003MOP	Medical Physics & Imaging	An Integrated Real-Time 3D Ultrasound Guidance System for Multi-catheters Breast Brachytherapy	275233	3 yrs 0 mth	Cancer Research	No
Beaulieu, Luc; Crook, Juanita M; Thomson, Rowan M; Vigneault, Eric	Université Laval	Project Grant	202003PJT	Medical Physics & Imaging	The impact of Monte Carlo dose calculations on prostate and breast low-dose rate brachytherapy dose-outcome relationships and radiobiological modeling.	715276	5 yrs 0 mth	Cancer Research	No
Beaulieu, Marie-Dominique	Centre hospitalier de l'Université de Montréal (CHUM)	Operating Grant	200909MOP	Psychosocial, Sociocultural & Behavioural Determinants of Health	Impact de la dépression sur les comportements d'autogestion du diabËte	232883	3 yrs 0 mth	Neurosciences, Mental Health and Addiction	No
Beaulieu, Marie-Dominique	Centre hospitalier de l'Université de Montréal (CHUM)	Operating Grant: Boy's and Men's Health	200904OBM	Operating Grant: Boys' and Men's Health	Dépression chez les hommes: représentations de la maladie, autogestion et rétablissement	288714	3 yrs 0 mth	Gender and Health	No
Beaulieu, Marie-Dominique	Université de Montréal	SPOR SUPPORT Units	201305SU1	SUPPORT Unit Adjudication Panel	Unité SUPPORT du Québec : Un soutien pour la recherche axée sur le patient	15925000	5 yrs 0 mth	Unable to Allocate	No
Beaulieu, Martin	Université Laval	Operating Grant	201505MOP	Pharmacology & Toxicology	Glycogen synthase kinase 3 signaling cascades mediating psychiatric drug action	100000	1 yr 0 mth	Neurosciences, Mental Health and Addiction	No
Beaulieu, Martin	Université Laval	Proof of Principle Program - Phase I	201302PPP	Proof of Principle	Cells lines for screening GPCR/Nav signaling compound	160000	1 yr 0 mth	Neurosciences, Mental Health and Addiction	No
Beaulieu, Martin	Université Laval	Operating Grant	200809MOP	Systems & Circuits Neurosciences - A	Signal integrators for monoamine neurotransmission	888560	5 yrs 0 mth	Neurosciences, Mental Health and Addiction	No
Beaulieu, Martin	Université Laval	Operating Grant	201403MOP	Pharmacology & Toxicology	Beta arrestin mediated dopamine signaling for psychiatric drugs discovery	913885	5 yrs 0 mth	Neurosciences, Mental Health and Addiction	No
Beaulieu, Martin	Université Laval	Project Grant	201603PJT	Project Grant Competition	Glycogen synthase kinase 3 signaling cascades mediating psychiatric drug action	852420	5 yrs 0 mth	Neurosciences, Mental Health and Addiction	No
Beaulieu, Martin	University of Toronto	Project Grant	201909PJT	Pharmacology & Toxicology	Drugging Beta Arrestin Signaling Interfaces	1143675	5 yrs 0 mth	Neurosciences, Mental Health and Addiction	No
Beaulieu, Serge; Linnaranta, Outi	CIUSSS de l'Ouest-de-l'Ile-de-Montréal-Douglas Hospital	Project Grant	202209PJT	Behavioural Sciences - B: Clinical Behavioural Sciences	Objectively-Derived Biorhythm Measures for a Staging Model: Towards Research Exactness and Appropriate Treatments in Bipolar Disorder (TREAT-BD)	1181925	5 yrs 0 mth	Neurosciences, Mental Health and Addiction	No
Beaupre, Lauren; Jones, Catherine A	University of Alberta	Project Grant - Priority Announcement: Patient-Oriented Research	202010PJK	Health Services Evaluation & Interventions Research	Preoperative e-Health to Prepare for Elective Total Joint Replacement Surgery: The Prep@Home Randomized Feasibility Trial	100000	1 yr 0 mth	Health Services and Policy Research	No
Beaupre, Lauren; Finseth, Elaine; Eubank, Breda H; Ferguson-Pell, Martin W; Sheps, David M	University of Alberta	Team Grant: THINC Impl. Science Team Grants - Rural, Remote/Northern Communities	202211IS4	THINC Implementation Science Team Grants	Using Digital Health to Better Serve Rural Albertans living with Shoulder Pathology: Alberta's Remote Management of ShoUlders Program (ARMS UP)	1999970	5 yrs 0 mth	Musculoskeletal Health and Arthritis	No
Beauregard, Jean-Mathieu; Després, Philippe; Rahmim, Arman; Uribe, Carlos F	Université Laval	Project Grant	202109PJT	Medical Physics & Imaging	Towards Personalized Dosimetry-Based Radioligand Therapy of Prostate Cancer as a New Standard of Practice	960075	5 yrs 0 mth	Cancer Research	No
Beausejour, Christian	Centre hospitalier universitaire Sainte-Justine (Montréal, Québec)	Operating Grant	201503MOP	Biological and Clinical Aspects of Aging 2	Characterization of senescent cells fate using novel transgenic and humanized mouse models	755285	5 yrs 0 mth	Aging	No
Beausejour, Christian	Centre hospitalier universitaire Sainte-Justine (Montréal, Québec)	Catalyst Grant: Pilot Projects in Aging - Biological & Clinical Aspects of Aging	201009IAB	Institute of Aging Pilot Projects	Is the conditional inactivation of the age marker p16INK4a risky for cancer development?	50000	1 yr 0 mth	Aging	No
Beausejour, Christian	Centre hospitalier universitaire Sainte-Justine (Montréal, Québec)	Operating Grant	201209MOP	Cell Biology & Mechanisms of Disease	An autologous cell therapy approach to treat Duchenne muscular dystrophy using engineered muscle tissue derived from induced pluripotent stem cells.	596320	5 yrs 0 mth	Musculoskeletal Health and Arthritis	No
Beausejour, Christian	Centre hospitalier universitaire Sainte-Justine (Montréal, Québec)	Operating Grant	200909MOP	Biological and Clinical Aspects of Aging	The effects of cellular senescence on tissue regeneration	613850	5 yrs 0 mth	Aging	No
Beausejour, Christian	Centre hospitalier universitaire Sainte-Justine (Montréal, Québec)	Operating Grant - Priority Announcement: Aging (Bridge Funding)	200809IAO	Biological and Clinical Aspects of Aging	The effects of cellular senescence on tissue regeneration	100000	1 yr 0 mth	Aging	No
Beausejour, Christian	Centre hospitalier universitaire Sainte-Justine (Montréal, Québec)	Project Grant	201909PJT	Biological and Clinical Aspects of Aging	Clearance of senescent cells to improve immune functions in aged mice	895050	5 yrs 0 mth	Aging	No
Beauséjour, Marie	Université de Sherbrooke	Catalyst Grant: Quadruple Aim and Equity - IMHA	202110QA1	Catalyst Grant : Quadruple Aim and Equity	Optimizing regionally centralized services in musculoskeletal health for patient, professional and system outcomes	99962	1 yr 0 mth	Health Services and Policy Research	No
Bech-Hansen, Torben N	University of Calgary	Operating Grant	201009MOP	Genetics	Experimental reversal of retinal defects in murine models of CSNB2A	319341	3 yrs 0 mth	Genetics	No
Bechstedt, Susanne	McGill University	Project Grant	201709PJT	Cell Physiology	Mechanism of Microtubule assembly by CKAP2	757350	5 yrs 0 mth	Genetics	No
Bechstedt, Susanne	McGill University	Project Grant	202303PJT	Cell Biology - Molecular/Fundamental	Impact of CKAP2 on mitotic spindle architecture	1124550	5 yrs 0 mth	Cancer Research	No
Beck, Cynthia A; Quan, Hude	University of Calgary	Knowledge Synthesis Grant	201010KRS	Knowledge Synthesis Grant	Improving administrative data quality at the source: A systematic review of interventions to improve physician documentation.	95933	1 yr 0 mth	Health Services and Policy Research	No
Becker, Allan B; Chan-Yeung, Moira	University of Manitoba	Operating Grant	200809MOP	Respiratory System	Primary prevention of asthma: The impact of the multifaceted intervention program in early life on outcomes in teenagers	525702	3 yrs 0 mth	Circulatory and Respiratory Health	No
Becker, Allan B; Azad, Meghan	University of Manitoba	Project Grant	201909PJT	Respiratory System	CHILDhood Asthma and Puberty: Understanding the Sex Shift in Asthma to Female Predominance	1220940	4 yrs 0 mth	Circulatory and Respiratory Health	No
Becker, Marissa	University of Manitoba	Operating Grant	201303MOP	Public, Community & Population Health	Estimating female sex workers' early HIV risk and the implications for HIV epidemic control: A multi-country observational and mathematical modeling study	337568	3 yrs 0 mth	Population and Public Health	No
Becker, Marissa; Balakireva, Olga; Blanchard, James F; Lorway, Robert R	University of Manitoba	Project Grant	201603PJT	Project Grant Competition	The impact of political conflict on the dynamics of sex work and the HIV/STI and HCV epidemic in Ukraine	1525180	5 yrs 0 mth	Population and Public Health	No
Becker, Marissa; Balakireva, Olga; Mishra, Sharmistha; Pickles, Michael; Sandstrom, Paul A	University of Manitoba	Project Grant - Priority Announcement: Population and Public Health	202104PAA	Public, Community & Population Health 3	An exploratory investigation into the unmet STBBI prevention and treatment needs of military personnel throughout a protracted conflict in eastern Ukraine using complementary epidemiological, phylogenetic and mathematical modelling approaches	200000	2 yrs 0 mth	Population and Public Health	No
Beck, Paul L	University of Calgary	Operating Grant	200903MOP	Experimental Medicine	Hypoxia-inducible factor-1 (HIF-1) plays an innate protective role in Clostridium difficile-induced colitis	707917	5 yrs 0 mth	Infection and Immunity	No
Bedard, Johanne; Potvin, Louise	Université de Sherbrooke	Operating Grant: Priority Announcement (IPPH)	200809IPA	Nutrition, Food & Health	L'impact et l'institutionnalistion d'un projet d'éducation ‡ l'art culinaire impliquant l'école, la famille et la communauté	70999	1 yr 0 mth	Population and Public Health	No
Bedard, Marc-André	Université du Québec ‡ Montréal	Catalyst Grant: Pilot Projects in Aging	200909IAP	Institute of Aging Pilot Projects	Anatomo behavioral validation of the [18F]fluoroethoxybenzovesamicol, as a PET radiotracer for the diagnosis of Alzheimer disease.	31190	1 yr 0 mth	Aging	No
Bédard, Michel	Lakehead University (Thunder Bay, Ontario)	Operating Grant	201303MOP	Social Dimensions in Aging	Development of a three-tiered, standardized process to assess senior drivers	557479	5 yrs 0 mth	Aging	No
Bédard, Michel	Lakehead University (Thunder Bay, Ontario)	Project Grant	201610PJT	Project Grant Competition	On the road to promoting mobility and health after driving cessation among older adults	409275	5 yrs 0 mth	Aging	No
Bédard, Michel	Lakehead University (Thunder Bay, Ontario)	Catalyst Grant: Analysis of CLSA Data	201608ACD	Catalyst Grant: Analysis of CLSA Data	Buffering negative health outcomes following driving cessation among older adults: analysis of the Canadian Longitudinal Study on Aging (CLSA)	65400	1 yr 0 mth	Aging	No
Bedell, Barry J	McGill University	Operating Grant	201109MOP	Biological and Clinical Aspects of Aging	Cerebrovascular pathophysiology in mouse models of Alzheimer's disease	625513	4 yrs 0 mth	Aging	No
Bedell, Barry J	McGill University	Operating Grant	200809MOP	Biological and Clinical Aspects of Aging	Integrated in vivo and ex vivo characterization of cerebrovascular dysfunction and its consequences in transgenic models of Alzheimer's disease	507978	3 yrs 0 mth	Aging	No
Bedos, Christophe P; Dupéré, Sophie	McGill University	Operating Grant	201203MOP	Health Services Evaluation & Interventions Research	Croiser les savoirs pour changer les pratiques: une recherche participative pour améliorer l'interaction entre les personnes en situation de pauvreté et les professionnels dentaires	202529	2 yrs 0 mth	Health Services and Policy Research	No
Bedos, Christophe P; Rodriguez, Rosario C	McGill University	Operating Grant	200903MOP	Health Services Evaluation and Interventions Research - B	Comment les travailleurs pauvres gËrent-ils leur santé et leurs maladies buccodentaires?	200851	2 yrs 0 mth	Health Services and Policy Research	No
Bedos, Christophe P; Esfandiari, Shahrokh; Hovey, Richard B; Rousseau, Jacqueline	McGill University	Project Grant	201709PJT	Health Services Evaluation & Interventions Research	Winning pathways toward accessibility: the case of dental services for people using wheelchairs	378676	4 yrs 0 mth	Health Services and Policy Research	No
Befus, Dean	University of Alberta	Operating Grant	200809MOP	Immunology & Transplantation	Regulation of nitric oxide and its effects: A pivotal point of control of mast cell phenotype and function.	699375	5 yrs 0 mth	Infection and Immunity	No
Bégin, Catherine; Di Meglio, Giuseppina; Gingras, Nathalie; Taddeo, Danielle	Université Laval	Operating Grant	201403MOP	Social & Developmental Aspects of Children's & Youth's Health	Examen de profils chez les patientes présentant une anorexie mentale et réponses aux interventions : étude multicentrique	326628	5 yrs 0 mth	Human Development, Child and Youth Health	No
Bégin, Catherine	Université Laval	Operating Grant: Population Health Intervention Research	200905GIR	Intervention Research (Healthy Living & Chronic Disease Prevention)	Dissemination of the "Choisir de Maigrir?" program in health and social service centers in Québec: Evaluation of its implementation and impact on lifestyle habits and well-being.	194163	3 yrs 0 mth	Nutrition, Metabolism, and Diabetes	No
Bégin, Catherine	Université Laval	Project Grant	201710PJT	Health Services Evaluation & Interventions Research 3	…tat de la situation de l'hyperphagie boulimique au Québec : Connaissances, attitudes et ressources disponibles.	72500	1 yr 0 mth	Health Services and Policy Research	No
Bégin, Catherine; Iceta, Sylvain	Université Laval	Project Grant	202209PJT	Social & Developmental Aspects of Children's & Youth's Health	De la perte de contrÙle alimentaire au trouble d'accËs hyperphagique: trajectoires évolutives et facteurs de risque.	397800	5 yrs 0 mth	Human Development, Child and Youth Health	No
Bégin, Philippe	Centre hospitalier universitaire Sainte-Justine (Montréal, Québec)	Project Grant	201903PJT	Nutrition, Food & Health	A 15 months, double-Blind, randomized controlled trial comparing 18 weeks of two doses of Omalizumab to placebo to accelerate a symptom-driven Oral immunotherapy schedule in subjects aged 6 to 25 years with Multiple food allergies (BOOM).	267750	3 yrs 0 mth	Nutrition, Metabolism, and Diabetes	No
Beg, Mirza Faisal	Simon Fraser University (Burnaby, B.C.)	Catalyst Grant: Secondary Analysis of Neuroimaging Databases	201210CSE	Catalyst Grant: Secondary Analysis of Neuroimaging Databases	Mining the ADNI database - what can we learn about Alzheimer's?	100000	2 yrs 0 mth	Neurosciences, Mental Health and Addiction	No
Beg, Mirza Faisal; Maberley, David; Navajas, Eduardo; Sarunic, Marinko V	Simon Fraser University (Burnaby, B.C.)	Collaborative Health Research Projects (NSERC partnered)	201711CPG	Collaborative Health Research Projects - NSERC Partnered	OCTSurfer - Advanced Imaging and Integrated Image Analysis Platform for 3D Optical Coherence Tomography Images of the Eye	341410	3 yrs 0 mth	Population and Public Health	No
Beg, Mirza Faisal; Popuri, Karteek	Simon Fraser University (Burnaby, B.C.)	Project Grant	202303PJT	Commercialization	Staging the host in Cancer: AI-based automated comprehensive body composition assessment for Precision Medicine	956250	3 yrs 0 mth	Cancer Research	No
Beg, Mirza Faisal; Popuri, Karteek	Simon Fraser University (Burnaby, B.C.)	Project Grant - Priority Announcement: Cancer Research	202209PJS	Commercialization	Novel end-to-end platform for extraction of body composition measurements from CT images for research and integration into clinical workflows for precision medicine	100000	1 yr 0 mth	Cancer Research	No
Behr, Marcel A	Research Institute of the McGill University Health Centre	Operating Grant	201403MOP	Respiratory System	NOD2, microbial recognition and pulmonary tuberculosis	713700	5 yrs 0 mth	Circulatory and Respiratory Health	No
Behr, Marcel A; Menzies, Richard	Research Institute of the McGill University Health Centre	Operating Grant	201209MOP	Aboriginal Peoples' Health	Taimailiriallariaqangngituk Kangiqsualujjuaq-mit* Understanding a Tuberculosis outbreak in Kangiqsualujjuaq to prevent more	573960	3 yrs 0 mth	Indigenous Peoples' Health	No
Behr, Marcel A	Research Institute of the McGill University Health Centre	Operating Grant	200903MOP	Microbiology & Infectious Diseases	Genomics of mycobacterial pathogenesis	719566	5 yrs 0 mth	Infection and Immunity	No
Behr, Marcel A	Research Institute of the McGill University Health Centre	Foundation Grant	201509FDN	Foundation Grant	Tuberculosis: From Genomics to Control	2510733	7 yrs 0 mth	Infection and Immunity	No
Behr, Marcel A	Research Institute of the McGill University Health Centre	Project Grant	202209PJT	Microbiology & Infectious Diseases	Differential virulence within the Mycobacterium tuberculosis complex	1147500	5 yrs 0 mth	Infection and Immunity	No
Beier, Frank	University of Western Ontario	Operating Grant	201209MOP	Clinical Investigation - B: Arthritis, Bone, Skin and Cartilage	Rac1 in skeletal development and homeostasis	742325	5 yrs 0 mth	Musculoskeletal Health and Arthritis	No
Beier, Frank	University of Western Ontario	Operating Grant	201003MOP	Endocrinology	Glucocorticoid receptor and RORalpha in cartilage development and osteoarthritis	713230	5 yrs 0 mth	Musculoskeletal Health and Arthritis	No
Beier, Frank	University of Western Ontario	Operating Grant	201009MOP	Clinical Investigation - B: Arthritis, Bone, Skin and Cartilage	TGFalpha/EGFR signaling in osteoarthritis	713501	5 yrs 0 mth	Musculoskeletal Health and Arthritis	No
Beier, Frank	University of Western Ontario	Foundation Grant	201409FDN	Foundation Grant	Molecular Pathways Driving Osteoarthritis	3225076	7 yrs 0 mth	Musculoskeletal Health and Arthritis	No
Beier, Frank	University of Western Ontario	Project Grant	202109PJT	Clinical Investigation - B: Arthritis, Bone, Skin and Cartilage	The role of PGC1alpha in osteoarthritis	745875	5 yrs 0 mth	Musculoskeletal Health and Arthritis	No
Beier, Frank; Penuela, Silvia	University of Western Ontario	Project Grant	202210PJT	Biological and Clinical Aspects of Aging	The role of Pannexin 3 in aging-associated osteoarthritis	100000	1 yr 0 mth	Aging	No
Beiser, Morton; Srinivasan, Vasanthi	Unity Health Toronto	Partnerships for Health System Improvement (PHSI)	201311PHE	Partnerships for Health System Improvement	Lending a Hand to Our Future: Documenting, Assessing and Treating Posttraumatic Stress Disorder in Refugee Children and Youth.	318498	3 yrs 0 mth	Health Services and Policy Research	No
Beitchman, Joseph H; Henderson, Joanna L; McMain, Shelley F; Rush, Brian R; Wolfe, David A	Centre for Addiction and Mental Health (Toronto)	Emerging Team Grant: Co-morb of brain disorders & other health problems-full	200906CBG	Emerging Team Grant: Co-morbidity of brain disorders and other health problems	CIHR Team in Innovations in Child and Youth Concurrent Disorders	1094706	5 yrs 0 mth	Neurosciences, Mental Health and Addiction	No
Belaid, Loubna; Andersson, Neil; Cockcroft, Anne	Ecole nationale d'administration publique (Québec)	Project Grant - PA: Patient-Oriented Research: Early-Career Investigator	202209PJM	Public, Community & Population Health	Des visites ‡ domicile universelles et conçues en collaboration améliorent la santé maternelle et néonatale: Preuve d'incidence dans le nord de l'Ouganda d'aprËs conflit	100000	1 yr 0 mth	Health Services and Policy Research	No
Belanger, Emmanuelle; Moullec, Gregory	CIUSSS du Nord-de-l'Ile-de Montréal - HÙpital Sacré Coeur	Catalyst Grant: Analysis of CLSA Data	201608ACD	Catalyst Grant: Analysis of CLSA Data	A Person-Centred Index of Aging Well and its Determinants in North America	70000	1 yr 0 mth	Aging	No
Bélanger, Mathieu	Université de Sherbrooke	Project Grant - PA: Health and Official Languages in Minority Communities	202303HOL	Public, Community & Population Health 2	Essai pragmatique contrÙlé randomisé de promotion de l'Activité physique Post Réadaptation cardiaque en s'Exerçant chez Soi (l'étude APRES)	100000	1 yr 0 mth	Population and Public Health	No
Belbin, Thomas J	Memorial University of Newfoundland	Chair: GlaxoSmithKline Partnered - Operating Component	201704XGG	Chair: GlaxoSmithKline Partnered - Operating Component	Epigenetics and Epigenomics of Head and Neck Cancer	87500	5 yrs 0 mth	Cancer Research	No
Belik, Jaques	Hospital for Sick Children (Toronto)	Operating Grant	200809MOP	Clinical Investigation - A: Reproduction, Maternal, Child and Youth Health	Oxidative Stress and Neonatal Pulmonary Vascular Resistance Control	597193	5 yrs 0 mth	Human Development, Child and Youth Health	No
Belik, Jaques	Hospital for Sick Children (Toronto)	Operating Grant	201309MOP	Clinical Investigation - A: Reproduction, Maternal, Child and Youth Health	Developmental Programming of Hypertension	558395	4 yrs 0 mth	Human Development, Child and Youth Health	No
Belita, Emily; Cabaj, Jason; Neudorf, Cordell (Cory) O; Dobbins, Maureen J; Neil-Sztramko, Sarah	McMaster University	Op. Gr.: Addr. Wider Impacts of COVID-Imp. on social/econ/pop iss/pbl outcomes	202111WI2	Operating Grant : Addressing the Wider Health Impacts of COVID-	Prioritizing the Public Health Workforce in Canada: Understanding Psychological Health and Intention to Leave During COVID-19	223190	2 yrs 0 mth	Population and Public Health	No
Belita, Emily	McMaster University	Project Grant	202309PJT	Public, Community & Population Health	Addressing Urgent Calls for Public Health Workforce Planning: Establishing and Implementing National Indicators to Profile and Monitor the Public Health Workforce in Canada	401625	3 yrs 0 mth	Population and Public Health	No
Bell, Brendan B	Université de Sherbrooke	Catalyst Grant: Innovation in HIV Vaccine and HIV Cure Research	201211CHR	HIV Vaccine and Cure Research	Core promoter-binding complexes as novel targets to cure HIV/AIDS	100000	1 yr 0 mth	Infection and Immunity	No
Belleannée, Clémence	Université Laval	Project Grant	201803PJT	Endocrinology	Unravelling the role of primary cilia in the control of male fertility	638776	5 yrs 0 mth	Human Development, Child and Youth Health	No
Belleannée, Clémence	Université Laval	Project Grant	202209PJT	Molecular & Cellular Biology of Cancer	Unravelling the role of primary cilia in prostate cancer initiation and progression	753525	5 yrs 0 mth	Cancer Research	No
Bellec, Pierre	CIUSSS du Centre-Sud-de-l'Œle-de-Montréal (Montréal, Québec)	Catalyst Grant: Secondary Analysis of Neuroimaging Databases	201310CSE	Catalyst Grant: Secondary Analysis of Neuroimaging Databases	Combination of structural and functional brain magnetic resonance imaging for the diagnosis of AD in the prodromal stage	101782	2 yrs 0 mth	Aging	No
Belleville, GeneviËve; MacMaster, Frank P; Serrano, Laura; Bergeron, Nicolas; Campbell, Tavis S; Morin, Charles M; Ouellet, Marie-Christine	Université Laval	Operating Grant: Health Effects of the Alberta Wildfires - Other	201610EA4	Health Effects of the Alberta Wildfires	Promoting Resilience and Recovery after the 2016 Fort McMurray Fires	0	2 yrs 0 mth	Neurosciences, Mental Health and Addiction	No
Belleville, GeneviËve; Ouellet, Marie-Christine	Université Laval	Project Grant - PA: Sex and Gender in Health Research (Bridge funding)	202109PJX	Gender, Sex & Health	Promoting resilience in women who have experienced sexual assault: user-centered design and effectiveness of the RESILIENT online platform	100000	1 yr 0 mth	Gender and Health	No
Belleville, GeneviËve; Tremblay, Julie	Université Laval	Catalyst Grant: SPOR Innovative Clinical Trials (iCT)	202307SCT	Catalyst Grant SPOR Innovative Clinical Trials	Traiter le trouble de stress-post-traumatique découlant d'agressions sexuelles auprËs des personnes 2ELGBTQI+	124434	1 yr 0 mth	Gender and Health	No
Belleville, Sylvie N	CIUSSS du Centre-Sud-de-l'Œle-de-Montréal (Montréal, Québec)	Operating Grant	201103MOP	Biological and Clinical Aspects of Aging	Understanding memory changes and brain plasticity in mild cognitive impairment	566083	5 yrs 0 mth	Aging	No
Belleville, Sylvie N	CIUSSS du Centre-Sud-de-l'Œle-de-Montréal (Montréal, Québec)	Operating Grant	201103MOP	Social Dimensions in Aging	Measuring the impact of cognitive and psychosocial interventions in persons with mild cognitive impairment	445414	4 yrs 0 mth	Aging	No
Belleville, Sylvie N	CIUSSS du Centre-Sud-de-l'Œle-de-Montréal (Montréal, Québec)	Operating Grant	201010MOP	Biological and Clinical Aspects of Aging	Relation between structural brain imaging and cognition in mixed and vascular mils cognitive impairment	100000	1 yr 0 mth	Aging	No
Belleville, Sylvie N	CIUSSS du Centre-Sud-de-l'Œle-de-Montréal (Montréal, Québec)	Operating Grant - Priority Announcement: Aging (Bridge Funding)	200809IAO	Biological and Clinical Aspects of Aging	Relation between structural brain imaging and cognition in mixed and vascular mild cognitive impairment	100000	1 yr 0 mth	Aging	No
Belleville, Sylvie N	CIUSSS du Centre-Sud-de-l'Œle-de-Montréal (Montréal, Québec)	Foundation Grant	201610FDN	Foundation Grant	Explaining activation changes during the early stages of Alzheimer's disease and promoting processes of compensation and brain plasticity	1731723	7 yrs 0 mth	Aging	No
Belley-CÙté, Emilie Prudence; Whitlock, Richard	McMaster University	Project Grant	201903PJT	Randomized Controlled Trials	Low INR to Minimize bleeding with mechanical valves Trial - Vanguard (LIMIT)	462824	3 yrs 0 mth	Circulatory and Respiratory Health	No
Belley-CÙté, Emilie Prudence; Whitlock, Richard	McMaster University	Project Grant	202209PJT	Randomized Controlled Trials	Low INR to Minimize bleeding with mechanical valves trial (LIMIT)	2620124	4 yrs 0 mth	Circulatory and Respiratory Health	No
Bell, Jennifer	University Health Network (Toronto)	Catalyst Grant: Ethics	201702EPP	Catalyst Grant : Ethics (2016-2017)	Cancer Patient Autonomy & Decision-Making in Early-Phase Trial Recruitment	99982	2 yrs 0 mth	Health Services and Policy Research	No
Bell, John C	Ottawa Hospital Research Institute	Operating Grant	201303MOP	Cancer Biology & Therapeutics	Tailored Oncolytic Viral Therapeutics for Pancreatic Cancer	728960	5 yrs 0 mth	Cancer Research	No
Bell, John C	Ottawa Hospital Research Institute	Operating Grant: Industry-partnered Collaborative Research	201109IPR	Industry Partnered Collaborative Research	Development of a Therapeutic Oncolytic Poxvirus with Enhanced Systemic Delivery and Potency	968389	4 yrs 0 mth	Cancer Research	No
Bell, John C	Ottawa Hospital Research Institute	Proof of Principle Program - Phase I	201009PPP	Proof of Principle	Increasing vaccine manufacturing output using viral sensitizer technology	136750	1 yr 0 mth	Infection and Immunity	No
Bell, John C; Bramson, Jonathan L; Diallo, Jean-Simon; Lee, Patrick W; Lichty, Brian D; Mccart, Judith A; Sonenberg, Nahum; Stojdl, David F	Ottawa Hospital Research Institute	Team Grant: Terry Fox New Frontiers Program in Cancer	201201TFF	Team Grant: Terry Fox New Frontiers Program in Cancer	Program Overview: The Terry Fox New Frontiers Program Project in Cancer Research. Canadian Oncolytic Virus Consortium (Dr. John Bell)	50000	5 yrs 0 mth	Cancer Research	No
Bell, John C	Ottawa Hospital Research Institute	Proof of Principle Program - Phase I	201309PPP	Proof of Principle	Biological Viral Sensitizers for GMP Manufacturing	123000	1 yr 0 mth	Cancer Research	No
Bell, John C	Ottawa Hospital Research Institute	Foundation Grant	201509FDN	Foundation Grant	Investigating Virus-Host Interactions to Design Viral Anti Cancer Therapeutics	3702580	7 yrs 0 mth	Cancer Research	No
Bell, John C; Ilkow, Carolina S; Lapointe, Réjean; Mahoney, Douglas J	Ottawa Hospital Research Institute	Operating Grant: COVID-19 Rapid Research Funding Opportunity - Vaccines	202005VR1	COVID-19 Rapid Research - Vaccines	Development of Vaccines to Prevent SARS-CoV-2 Infection of High Risk Individuals	1936150	1 yr 0 mth	Infection and Immunity	No
Bell, John C	Ottawa Hospital Research Institute	Project Grant	202304PJT	Cancer Biology & Therapeutics	Overcoming barriers to effective cancer immunotherapy with an engineered virus based therapeutic	100000	1 yr 0 mth	Cancer Research	No
Bell, Kirsten E	University of British Columbia	Operating Grant: Population Health Intervention Research	201212GIR	Operating Grant: Population Health Intervention Research	Confronting cigarette packaging: a comparative study of the ethics and effects of fear-based warning labels	0	0 yr 1 mth	Population and Public Health	No
Bell, Mary J	Sunnybrook Research Institute (Toronto, Ontario)	Knowledge Synthesis Grant	200905KRS	Knowledge Synthesis Grant	Meta-enthnography of qualitative research on peer support in chronic disease	100000	1 yr 0 mth	Musculoskeletal Health and Arthritis	No
Bello, Aminu; Brimble, Kenneth S; Drummond, Neil A; Ronksley, Paul E; Tangri, Navdeep	University of Alberta	Operating Grant: SPOR PIHCI Network: Quick Strikes	201512SQS	SPOR Network in Primary & Integrated Health Care Innovations - Quick Strikes	Improving care and outcomes of patients with CKD managed in primary care	82156	1 yr 0 mth	Health Services and Policy Research	No
Bello, Aminu; Braam, Branko; Drummond, Neil A; Jindal, Kailash K; Klarenbach, Scott; Komenda, Paul V; Liddy, Clare E; Ronksley, Paul E; Schick-Makaroff, Kara L; Scott-Douglas, Nairne	University of Alberta	Project Grant	201904PJT	Indigenous Health Research	Systematic-Evaluation-Referral-Treatment for Cardiovascular and Renal Risk in Rural/Remote and Northern Alberta Communities (SMART-CARE)	88750	1 yr 0 mth	Population and Public Health	No
Bellot, Céline	Université de Montréal	Op Grant: COVID-19 Rapid Research FO - Social Policy and Public Health Responses	202005VR5	COVID-19 Rapid Research - Social Policy and Public Health Responses	La réorganisation des services institutionnels et communautaires auprËs des personnes en situation d'itinérance et les besoins des personnes en situation d'itinérance pour faire face ‡ la pandémie de COVID-19	206261	1 yr 0 mth	Population and Public Health	No
Bell, Rhonda C	University of Alberta	Project Grant	201709PJT	Nutrition, Food & Health	Maternal Iron Nutrition and its Consequences in Pregnant Women and Their Children in the Alberta Pregnancy Outcomes and Nutrition (APrON) Study	294525	3 yrs 0 mth	Nutrition, Metabolism, and Diabetes	No
Belsham, Denise D	University of Toronto	Operating Grant	200903MOP	Endocrinology	Molecular mechnisms dictating control of neuroendocrine function by estrogen.	752940	5 yrs 0 mth	Human Development, Child and Youth Health	No
Belsham, Denise D	University of Toronto	Operating Grant	201309MOP	Diabetes, Obesity, Lipid & Lipoprotein Disorders	Sensing of Peripheral Nutrient Status by the Hypothalamus- from Rodents to Humans.	889793	5 yrs 0 mth	Nutrition, Metabolism, and Diabetes	No
Belsham, Denise D	University of Toronto	Project Grant	202003PJT	Cell and Developmental Physiology	The Impact of Nutrient Excess and Neuroinflammation on Hypothalamic Reproductive Neurons.	971550	5 yrs 0 mth	Nutrition, Metabolism, and Diabetes	No
Belsham, Denise D	University of Toronto	Project Grant	202203PJT	Cell and Developmental Physiology	Targeting miRNAs in the hypothalamus: Defining their role in obesity and metabolic diseases.	1128376	5 yrs 0 mth	Nutrition, Metabolism, and Diabetes	No
Beltempo, Marc	Research Institute of the McGill University Health Centre	Operating Grant: ECI grants in Maternal, Reproductive, Child & Youth Health	201805MRC	Operating Grant: New Investigator Grants in Maternal, Reproductive, Child & Youth Health	Optimizing Resource Allocation in the NICU to Improve Outcomes of Very Preterm Infants	105000	3 yrs 0 mth	Human Development, Child and Youth Health	No
Bemeur, Chantal	Centre hospitalier de l'Université de Montréal (CHUM)	Project Grant	201809PJT	Nutrition, Food & Health	PGC-1alpha: pivotal role in the protection of the brain in chronic liver disease	615825	5 yrs 0 mth	Nutrition, Metabolism, and Diabetes	No
Ben Amor, Leila; Laroche, Michel	Université Laval	Partnerships for Health System Improvement (PHSI)	201111PHE	Partnerships for Health System Improvement	…tude Québécoise d'Intervention pour les Parents d'Enfants d'‚ge préscolaire avec des problËmes de comportements (…QUIPE)	319805	3 yrs 0 mth	Human Development, Child and Youth Health	No
Benard, Claire Y	Université du Québec ‡ Montréal	Project Grant	201803PJT	Molecular & Cellular Neurosciences - B	Molecular mechanisms of long-term nervous system protection	745876	5 yrs 0 mth	Genetics	No
Benard, Francois	University of British Columbia	Proof of Principle Program - Phase I	201502PPP	Proof of Principle	Advancing the clinical development of [18F]AMBF3-TATE, a novel imaging probe for neuroendocrine tumours	160000	1 yr 0 mth	Cancer Research	No
Benard, Francois	University of British Columbia	Foundation Grant	201509FDN	Foundation Grant	Targeted radiopharmaceuticals to improve cancer diagnosis and treatment	1432266	7 yrs 0 mth	Cancer Research	No
Benard, Francois	University of British Columbia	Collaborative Health Research Projects (NSERC partnered)	201110CPG	Collaborative Health Research Projects - NSERC Partnered	Radiometals produced by liquid targets for molecular imaging of cancer	420079	3 yrs 0 mth	Unable to Allocate	No
Benard, Francois; Ruth, Thomas J	University of British Columbia	Alternative Radiopharmaceuticals for Medical Imaging	200909MIS	Strategic Initiative: Medical Isotope committee	Cyclotron-based production of technetium radioisotopes	78800	2 yrs 0 mth	Cancer Research	No
Benard, Francois	University of British Columbia	Project Grant	202203PJT	Pharmaceutical Sciences	Development of second-generation radiopharmaceuticals targeting the C-X-C chemokine receptor 4 for imaging and therapy of hematological cancers	860626	5 yrs 0 mth	Cancer Research	No
Benchimol, Eric I; Langan, Sinead	Children's Hospital of Eastern Ontario Research Institute Inc	Operating Grant	201303MOP	Health Services Evaluation & Interventions Research	REporting of studies Conducted using Observational Routinely-collected Data (RECORD)	120000	2 yrs 0 mth	Health Services and Policy Research	No
Benchimol, Eric I	Children's Hospital of Eastern Ontario Research Institute Inc	Foundation Grant	201409FDN	Foundation Grant	The Canadian Gastro-Intestinal Epidemiology Consortium (CanGIEC): Inflammatory Bowel Disease in Canada	451800	5 yrs 0 mth	Nutrition, Metabolism, and Diabetes	No
Benchimol, Eric I; Kaplan, Gilaad G; Kuenzig, M. Ellen	Children's Hospital of Eastern Ontario Research Institute Inc	Operating Grant: Data Analysis - Healthy Cities Intervention Research	201910DA4	Data Analysis Using Existing Databases and Cohorts	The Urban Exposome and Inflammatory Bowel Disease: Determining Environmental Factors that Increase the Risk of IBD and the Cost of Care	75000	1 yr 0 mth	Nutrition, Metabolism, and Diabetes	No
Benchimol, Eric I; Kuenzig, M. Ellen; Langan, Sinead; McAllister, David	Hospital for Sick Children (Toronto)	Project Grant	202109PJT	Health Services Evaluation & Interventions Research	Creation of a Standardized Protocol Tool and eLearning Programme for Research Using Routinely-Collected Health Data: A RECORD Initiative to Improve Methods	677025	5 yrs 0 mth	Health Services and Policy Research	No
Benchimol, Samuel	York University (Toronto, Ontario)	Operating Grant	200809MOP	Biological and Clinical Aspects of Aging	Involvement of p53 in replicative senescence	351846	3 yrs 0 mth	Aging	No
Ben-David, Shelly	University of British Columbia	Project Grant	202309PJT	Knowledge Translation Research	Developing and evaluating a digital knowledge translation toolkit: Increasing mental health service use decision-making at integrated youth services in Canada	577576	4 yrs 0 mth	Human Development, Child and Youth Health	No
Ben-David, Yaacov	Sunnybrook Research Institute (Toronto, Ontario)	Operating Grant	201009MOP	Cancer Progression & Therapeutics 2	Interaction of cancer initiating cells with the tumor microenvironment during leukemogenesis	696385	5 yrs 0 mth	Cancer Research	No
Bendayan, Reina	University of Toronto	Operating Grant	200809MOP	Pharmaceutical Sciences	Regulation of Antiretroviral Drug Transport in the Brain	485743	5 yrs 0 mth	Neurosciences, Mental Health and Addiction	No
Bendayan, Reina	University of Toronto	Operating Grant	201309MOP	Pharmaceutical Sciences	Regulation of Antiretroviral Drug Transport in the Brain by Nuclear Receptors	503815	5 yrs 0 mth	Neurosciences, Mental Health and Addiction	No
Bendayan, Reina	University of Toronto	Project Grant	202010PJT	Pharmaceutical Sciences	Novel Pharmacological Approaches for the Treatment of HIV-Associated Neurological Complications	673200	5 yrs 0 mth	Neurosciences, Mental Health and Addiction	No
Bendayan, Reina; Serghides, Lena	University of Toronto	Project Grant	202303PJT	Pharmaceutical Sciences	Delivery of Antiretroviral Drugs across Placental-Fetal Barriers: Relevance to in Utero Drug Toxicity	960076	5 yrs 0 mth	Infection and Immunity	No
Bendeck, Michelle P	University of Toronto	Operating Grant	201209MOP	Cardiovascular System - C: Vascular System	Defining the Role of Type VIII Collagen in Atherosclerotic Plaque Stabilization	522179	5 yrs 0 mth	Circulatory and Respiratory Health	No
Bendeck, Michelle P	University of Toronto	Operating Grant	201309MOP	Cardiovascular System - B: Heart and Circulation	The Role of Discoidin Domain Receptor 1 (DDR1) in Vascular Calcification of Atherosclerosis and Diabetes	574358	5 yrs 0 mth	Circulatory and Respiratory Health	No
Bendeck, Michelle P	University of Toronto	Project Grant	202003PJT	Cardiovascular System - B: Heart and Circulation	Mechanisms of Arterial Stiffening in Calcification	776476	5 yrs 0 mth	Circulatory and Respiratory Health	No
Benderdour, Mohamed	CIUSSS du Nord-de-l'Ile-de Montréal - HÙpital Sacré Coeur	Operating Grant - PA: Musculoskeletal Health, Arthritis, Skin and Oral Health	201303IMH	Clinical Investigation - B: Arthritis, Bone, Skin and Cartilage	The lipid peroxidation product 4-hydroxynonenal in the pathophysiology of osteoarthritis	100000	1 yr 0 mth	Musculoskeletal Health and Arthritis	No
Benderdour, Mohamed	CIUSSS du Nord-de-l'Ile-de Montréal - HÙpital Sacré Coeur	Project Grant - PA: Institute of Musculoskeletal Health and Arthritis: Pain	202209MHP	Clinical Investigation - B: Arthritis, Bone, Skin and Cartilage	Development of novel RvD1 analogues for osteoporosis therapy: mechanism of action and structure-activity relationships	100000	1 yr 0 mth	Musculoskeletal Health and Arthritis	No
Bender, Jacqueline L; Kazanjian, Arminée	University Health Network (Toronto)	Project Grant	202003PJT	Health Services Evaluation & Interventions Research	A Web-Based Peer Navigation Program for Men with Prostate Cancer: A Hybrid Effectiveness-Implementation Trial	569926	3 yrs 0 mth	Health Services and Policy Research	No
Bender, Jacqueline L	University Health Network (Toronto)	Catalyst Grant: Patient-Oriented Research	201909PAO	Catalyst Grant : Patient-Oriented Research	Establishing best practices in online cancer support groups: A realist review	100000	1 yr 0 mth	Health Services and Policy Research	No
Benedetti, Andrea	Research Institute of the McGill University Health Centre	Operating Grant	201309MOP	Public, Community & Population Health	Statistical challenges in individual patient data meta analysis	189279	3 yrs 0 mth	Population and Public Health	No
Benedetti, Andrea; Thombs, Brett D	Research Institute of the McGill University Health Centre	Catalyst Grant: Personalized Health Catalyst Grants	201706PCG	Personalized Health - predictive analytic models	Using Individual Patient Data Meta-Analyses to Develop Individual Prediction Models for Depression Screening	200000	2 yrs 0 mth	Health Services and Policy Research	No
Benedetti, Andrea; Thombs, Brett D; Wilchesky, Machelle	Research Institute of the McGill University Health Centre	Project Grant	201709PJT	Health Services Evaluation & Interventions Research 3	Improving Depression Screening in Geriatric Patients by Reducing Bias and Generating Individualized Accuracy Estimates: An Individual Patient Data Meta-Analysis of the Geriatric Depression Scale (GDS)	120000	2 yrs 0 mth	Health Services and Policy Research	No
Benedetti, Andrea; Thombs, Brett D	Research Institute of the McGill University Health Centre	Project Grant	202104PJT	Public, Community & Population Health	Statistical Methodology for Prediction Modelling to Improve Depression Screening with Individualized Risk Estimates in the Context of Individual Participant Data Meta-analysis	279224	3 yrs 0 mth	Population and Public Health	No
Benedetti, Andrea; Thombs, Brett D	Research Institute of the McGill University Health Centre	Project Grant	201809PJT	Health Services Evaluation & Interventions Research 2	Diagnostic Accuracy of the Patient Health Questionnaire-9 for Detecting Major Depression: An Updated Systematic Review and Independent Participant Data Meta-analysis	210375	2 yrs 6 mths	Health Services and Policy Research	No
Benedetti, Andrea; Thombs, Brett D	Research Institute of the McGill University Health Centre	Op Grant: Emerging COVID-19 Research Gaps & Priorities - Post COVID-19 condition	202104GA4	Operating Grant: Emerging COVID-19 Research Gaps & Priorities - Post COVID-19 condition	Mental Health during the COVID-19 Pandemic: An Ongoing Living Systematic Review of Mental Health Burden and Intervention Effectiveness to Inform Management Strategies During and Post-COVID-19	220052	1 yr 0 mth	Health Services and Policy Research	No
Benedetti, Andrea; Thombs, Brett D	Research Institute of the McGill University Health Centre	Op Grant: Data Analysis - Reproductive, Maternal, Child and Youth Health	201910DA5	Data Analysis Using Existing Databases and Cohorts	Depression Trajectories in Pregnant and Postpartum Women: An Individual Participant Data Meta-Analysis	74545	1 yr 0 mth	Human Development, Child and Youth Health	No
Benedetti, Andrea; Thombs, Brett D	Research Institute of the McGill University Health Centre	Project Grant - Priority Announcement: Personalized Health	202010PBB	Public, Community & Population Health 2	Statistical Methodology for Prediction Modelling to Improve Depression Screening with Individualized Risk Estimates in the Context of Individual Participant Data Meta-analysis	100000	1 yr 0 mth	Population and Public Health	No
Benedetti, Andrea; Thombs, Brett D	Research Institute of the McGill University Health Centre	Project Grant - PA: Pandemic Preparedness and Health Emergencies Research	202309PPE	Health Services Evaluation & Interventions Research 2	Recovering from the COVID-19 Pandemic, Informing Future Public Health Crises, and Building a Global Evidence Base for Mental Health Research: A Systematic Review of COVID-19-related Mental Health	100000	1 yr 0 mth	Population and Public Health	No
Benham, Jamie L; Brennand, Erin A	University of Calgary	Project Grant - PA: Women's Health Research - Early Career Researcher Grant	202209WHR	Clinical Investigation - A: Reproduction, Maternal, Child and Youth Health 2	Understanding the Epidemiology of Polycystic Ovary Syndrome in Alberta	100000	1 yr 0 mth	Gender and Health	No
Benkelfat, Chawki; Dagher, Alain; Leyton, Marco	McGill University	Operating Grant	201109MOP	Behavioural Sciences - C: Behavioural Studies, Neuroscience and Cognition	In vivo investigations of brain dopaminergic plasticity in humans	1163010	5 yrs 0 mth	Neurosciences, Mental Health and Addiction	No
Benkelfat, Chawki; Dagher, Alain; Leyton, Marco	McGill University	Operating Grant - PA: Prevention and Treatment of Illicit Drug Use	201009PTI	Behavioural Sciences - C: Behavioural Studies, Neuroscience and Cognition	In vivo investigations of brain dopaminergic plasticity in humans	100000	1 yr 0 mth	Neurosciences, Mental Health and Addiction	No
Bennet, Andrew J	Simon Fraser University (Burnaby, B.C.)	Operating Grant	201109MOP	Biochemistry & Molecular Biology - A	Design, synthesis and evaluation of potential neuraminidase inhibitors for the treatment of many conditions including influenza	393639	3 yrs 0 mth	Infection and Immunity	No
Bennet, Andrew J	Simon Fraser University (Burnaby, B.C.)	Project Grant	202003PJT	Pharmaceutical Sciences	Single turnover covalent chaperones for disease related lysosomal enzymes	1013626	5 yrs 0 mth	Infection and Immunity	No
Bennett, Brian M	Queen's University (Kingston, Ontario)	Project Grant	201610PJT	Project Grant Competition	The HNE mouse: a new model of cognitive impairment and Alzheimer's Disease that displays neuronal and vascular pathologies	738225	5 yrs 0 mth	Neurosciences, Mental Health and Addiction	No
Bennett, David J	University of Alberta	Operating Grant	201403MOP	Systems & Circuits Neurosciences - A	Roles of trace amines in recovery of sensorimotor and vascular function after spinal cord injury.	805200	5 yrs 0 mth	Neurosciences, Mental Health and Addiction	No
Bennett, David J	University of Alberta	Operating Grant	200903MOP	Movement & Exercise	Neuronal mechanisms of muscle spasms after spinal cord injury.	887939	5 yrs 0 mth	Neurosciences, Mental Health and Addiction	No
Bennett, David J; Fenrich, Keith K; Fouad, Karim; Gorassini, Monica A	University of Alberta	Project Grant	201903PJT	Movement & Exercise	Role of extrasynaptic GABA in the recovery of motor function after spinal cord injury.	1197226	5 yrs 0 mth	Neurosciences, Mental Health and Addiction	No
Bennett, David J; Fenrich, Keith K; Fouad, Karim; Yang, Jaynie F	University of Alberta	Project Grant	201909PJT	Movement & Exercise	Targeting pericytes to restore sensorimotor function after spinal cord injury	1105425	5 yrs 0 mth	Neurosciences, Mental Health and Addiction	No
Bennett, Kathryn J; Cheung, Amy H	McMaster University	Expedited Knowledge Synthesis: Suicide Prevention	201202EKT	Expedited Knowledge Synthesis: Suicide Prevention	Suicide Prevention in Canadian Youth: Options and Evidence	100000	0 yr 6 mths	Human Development, Child and Youth Health	No
Bennett, Kathryn J; Hanvey, Louise; Boyle, Michael H	McMaster University	Knowledge Synthesis -PA: Access to Mental Hlth Svs - Children & Youth -IHDCYH	201110KA1	Knowledge Synthesis Grant	Improving the Mental Health of Canadian Children and Adolescents: A Research Synthesis	100000	1 yr 0 mth	Human Development, Child and Youth Health	No
Bennett, Kathryn J; Cheung, Amy H	McMaster University	Evidence on Tap - Expedited Knowledge Synthesis	200907ETP	Evidence On Tap - Expedited Knowledge Synthesis	Evidence on Tap - Expedited Knowledge Synthesis: Concurrent Disorders and Youth	110000	0 yr 6 mths	Neurosciences, Mental Health and Addiction	No
Bennett, Patrick J; Sekuler, Allison B	McMaster University	Operating Grant - Priority Announcement: Aging (Bridge Funding)	201303IAO	Behavioural Sciences - C: Behavioural Studies, Neuroscience and Cognition	Pattern recognition and scene analysis in older adults.	100000	1 yr 0 mth	Aging	No
Bennett, Patrick J; Sekuler, Allison B	McMaster University	Operating Grant	201309MOP	Behavioural Sciences - C: Behavioural Studies, Neuroscience and Cognition	The effects of aging on the perception of visual motion.	465331	5 yrs 0 mth	Aging	No
Bennett, Steffany A	University of Ottawa	Operating Grant - PA: Aboriginal Ways of Knowing and Two-eyed Seeing (Bridge)	201503AWT	Cell Biology & Mechanisms of Disease	Targeting connexin and pannexin communication in demyelinating diseases	100000	1 yr 0 mth	Neurosciences, Mental Health and Addiction	No
Bennett, Steffany A	University of Ottawa	Operating Grant	200809MOP	Cell Biology & Mechanisms of Disease	Targeting connexins to promote functional neuroregeneration	591570	5 yrs 0 mth	Neurosciences, Mental Health and Addiction	No
Bennett, Steffany A; Figeys, Daniel	University of Ottawa	Operating Grant	201309MOP	Cell Biology & Mechanisms of Disease	Aberrant phospholipid and sphingolipid metabolism is a primary and targetable pathology in Alzheimer Disease	778945	5 yrs 0 mth	Neurosciences, Mental Health and Addiction	No
Bennett, Steffany A; Cuperlovic-Culf, Miroslava	University of Ottawa	Project Grant	202203PJT	Cell Biology - Disease	Lipophenomics of Dementia: Sex-specific metabolic determinants of risk and resiliency	791776	5 yrs 0 mth	Gender and Health	No
Bennett, Steffany A	University of Ottawa	Project Grant - PA: Sex and Gender in Health Research (Bridge funding)	202109PJX	Cell Biology - Disease	Lipophenomics of Dementia: Sex-specific metabolic determinants of risk and resiliency	100000	1 yr 0 mth	Gender and Health	No
Bennewith, Kevin L	University of British Columbia	Operating Grant - Priority Announcement: Breast Cancer	201109COP	Cancer Biology & Therapeutics	Promotion of breast cancer metastasis by tumour hypoxia and myeloid cells.	100000	1 yr 0 mth	Cancer Research	No
Bennewith, Kevin L	University of British Columbia	Operating Grant	201209MOP	Cancer Biology & Therapeutics	Promotion of breast cancer metastasis by tumour hypoxia and myeloid cells.	699413	5 yrs 0 mth	Cancer Research	No
Bennewith, Kevin L	University of British Columbia	Project Grant	201803PJT	Cancer Biology & Therapeutics	Hypoxia in tumour-draining lymph nodes as an indication of immune activation and immunotherapy response	956250	5 yrs 0 mth	Cancer Research	No
Bennewith, Kevin L	University of British Columbia	Project Grant	202104PJT	Cancer Biology & Therapeutics 2	Targeting cancer-associated fibroblasts and tumour hypoxia with angiotensin II receptor blockers	979200	5 yrs 0 mth	Cancer Research	No
Benoit, Anita C; Zoccole, Art; Gesink, Dionne	Women's College Hospital (Toronto)	Operating Grant - HIV/AIDS CBR Program - Indigenous	201511CBA	HIV/AIDS Community-Based Research (merged)	Reducing stress and improving mental health and wellness among Indigenous women with socio-economic insecurities, living with and without HIV	449674	3 yrs 0 mth	Indigenous Peoples' Health	No
Benoit, Anita C; Gauvin, Holly	Women's College Hospital (Toronto)	Project Grant	201810PJT	Indigenous Health Research	Supporting access and use of Indigenous healing approaches for Indigenous women to complete their circle of care	100000	1 yr 0 mth	Indigenous Peoples' Health	No
Benoit, Anita C	Women's College Hospital (Toronto)	Project Grant	201809PJT	Indigenous Health Research	Indigenous women from the sixties scoop healing through the full moon ceremony and storytelling	25000	1 yr 0 mth	Indigenous Peoples' Health	No
Benoit, Anita C; Gauvin, Holly; Young, Meghan	University of Toronto	Project Grant	202109PJT	Indigenous Health Research	Walking for Harm Reduction through Street Engagement (WHiSE) 2.0: Assessing Indigenous-specific harm reduction needs and increasing access and knowledge of harm reduction	971550	2 yrs 0 mth	Indigenous Peoples' Health	No
Benoit, Cecilia M; Reist, Dan; Atchison, Chris; Jansson, Mikael	University of Victoria (British Columbia)	Operating Grant: Population Health Intervention Research	201510GIR	Operating Grant: Population Health Intervention Research	The Protection of Communities and Exploited Persons Act: A structural intervention impacting health equity for sex workers	244654	2 yrs 0 mth	Population and Public Health	No
Benoit, Cecilia M; Phillips, Rachel; Loppie, Charlotte J	University of Victoria (British Columbia)	Catalyst Grant: HIV/AIDS CBR Program - General Stream	201410CDE	HIV/AIDS Community-Based Research (merged)	Sex Workers as Educators: Networking HIV Prevention Strategies	32506	1 yr 0 mth	Infection and Immunity	No
Benoit, Cecilia M; West, Vanessa; Atchison, Chris; Casey, Lauren E; Jackson, Lois A; Jansson, Mikael; Mccarthy, Bill; Phillips, Rachel; Reist, Dan; Shaver, Frances M; Spittal, Patricia M; Walby, Kevin	University of Victoria (British Columbia)	Team Grant: Violence, Gender and Health	201104TVG	Team Grant: Violence, Gender and Health - Full application	Team Grant on contexts of vulnerabilities, resiliencies and care among people in the sex industry	1378171	5 yrs 0 mth	Gender and Health	No
Benoit, Cecilia M	University of Victoria (British Columbia)	Catalyst Grant: Prevention and Treatment of Illicit Substance Use	201101CSU	Catalyst Grant: Prevention and Treatment of Illicit Substance Use	Treatment and prevention of illicit substance use among pregnant & early parenting women	88048	1 yr 0 mth	Neurosciences, Mental Health and Addiction	No
Benoit, Cecilia M; Marcellus, Lenora M	University of Victoria (British Columbia)	Operating Grant: Population Health Intervention Research	201007GIR	Operating Grant: Population Health Intervention Research	Interventions to promote health and healthy equity for pregnant and early parenting women facing substance use and other challenges	114624	1 yr 0 mth	Neurosciences, Mental Health and Addiction	No
Benoit, Cecilia M	University of Victoria (British Columbia)	Catalyst Grant: Cannabis and Mental Health - Priority populations	202011CB1	Catalyst Grant: Cannabis and Mental Health	Youth-Led Development of Lower-Risk Cannabis Use Guidelines for Individuals Aged 13 To 18: A Pathway to Better Mental Health and Wellness	0	1 yr 0 mth	Neurosciences, Mental Health and Addiction	No
Benoit, Cecilia M; Pambrun, Nathalie; Hubert, Joan; Lavan, Jewel; lawlor, reegan Q; Mellor, Andrea F	University of Victoria (British Columbia)	Catalyst Grant: Healthy Youth - Indigenous Youth	202311HE2	Catalyst Grant : Healthy Youth	Indigenous Youth's Experiences of Accessing Sexual Health & Reproductive Care at the Foundry Victoria, an Integrated Primary Health Care Youth Clinic	0	1 yr 0 mth	Indigenous Peoples' Health	No
Benoit, Yannick D	University of Ottawa	Project Grant	202003PJT	Pharmacology & Toxicology	Identification of repurposed drugs selectively targeting human colon cancer stem cells	895050	5 yrs 0 mth	Cancer Research	No
Benoit, Yannick D	University of Ottawa	Project Grant	202309PJT	Cancer Biology & Therapeutics 2	Defining the role of dopamine transporter in the hierarchical organization of colorectal tumors	1086300	5 yrs 0 mth	Cancer Research	No
Ben, Robert N	University of Ottawa	Operating Grant - Priority Announcement: Blood Utilization and Conservation	201209BUC	Pharmaceutical Sciences	Improving the Cryostorage of Blood Products Using Novel Small Molecule Cryoprotectants.	0	3 yrs 0 mth	Circulatory and Respiratory Health	No
Ben, Robert N	University of Ottawa	Project Grant	201610PJT	Project Grant Competition	Inhibiting Ice Recrystallization - A Strategy to Enable Cellular Therapies.	416924	3 yrs 0 mth	Circulatory and Respiratory Health	No
Ben-Shoshan, Moshe	Research Institute of the McGill University Health Centre	Project Grant	201809PJT	Clinical Investigation - A: Reproduction, Maternal, Child and Youth Health	GRADE: GRAded challenge for Drug allergy Evaluation	336600	4 yrs 0 mth	Infection and Immunity	No
Ben-Shoshan, Moshe	Research Institute of the McGill University Health Centre	Project Grant	202210PJT	Health Policy & Systems Management Research	PLEDGE: Policies Laws and Emergency Department Guidelines for Epinephrine auto-injector use	100000	1 yr 0 mth	Health Services and Policy Research	No
Ben-Shoshan, Moshe	Research Institute of the McGill University Health Centre	Project Grant	202210PJT	Clinical Investigation - A: Reproduction, Maternal, Child and Youth Health	SORT: Safety of OIT in a Randomized Trial	100000	1 yr 0 mth	Health Services and Policy Research	No
Bentayeb, NaÔma; Rousseau, Cecile	Ecole nationale d'administration publique (Québec)	Project Grant	202203PJT	Health Services Evaluation & Interventions Research 2	Un réseau de services intégrés culturellement adapté pour les jeunes personnes de 12 ‡ 25 ans issues de la diversité : cas d'Aire ouverte	420752	4 yrs 0 mth	Health Services and Policy Research	No
Bentzinger, Florian	Université de Sherbrooke	Project Grant	201809PJT	Biological and Clinical Aspects of Aging	Cellular Drivers of Skeletal Muscle Aging	657900	5 yrs 0 mth	Aging	No
Bentzinger, Florian	Université de Sherbrooke	Project Grant	202309PJT	Cell Biology - Disease	Targeting Apelin Signaling for the Treatment of Muscular Dystrophy	841500	5 yrs 0 mth	Musculoskeletal Health and Arthritis	No
Benzies, Karen M	University of Calgary	Catalyst Grant: Catalyzing Innovation in Preterm Birth Research	201608CIP	Catalyst Grant: Catalyzing Innovation in Preterm Birth Research	Child developmental health, maternal psychosocial distress, and health system costs at 18 months corrected age: Effectiveness of a cluster randomized controlled trial of Family Integrated Care in Level II NICUs	199812	2 yrs 0 mth	Health Services and Policy Research	No
Beraldo Meloto, Carolina; Grant, Audrey V	McGill University	Project Grant	202303PJT	Clinical Investigation - B 2	Development and performance of a model combining a polygenic risk score and biopsychosocial measures to predict the transition of acute to chronic low back pain	596700	5 yrs 0 mth	Musculoskeletal Health and Arthritis	Yes
Bérard, Anick	Centre hospitalier universitaire Sainte-Justine (Montréal, Québec)	Rapid Funding for DSEN Targeted Research	201310DES	Rapid Funding for DSEN Targeted Research	SNRI, bupropion and mirtazapine use during pregnancy and the risk of persistent pulmonary hypertension of the newborn (PPHN)	100000	1 yr 0 mth	Human Development, Child and Youth Health	No
Bérard, Anick	Centre hospitalier universitaire Sainte-Justine (Montréal, Québec)	Operating Grant - Secondary Analysis of Databases	201104SEC	Secondary Analysis of Databases	Antidepressant use during pregnancy and the risk of pregnancy induced hypertension, gestational diabetes, and post-partum depression.	100000	2 yrs 0 mth	Population and Public Health	No
Bérard, Anick; Bissonnette, François	Centre hospitalier universitaire Sainte-Justine (Montréal, Québec)	Knowledge Synthesis Grant	201005KRS	Knowledge Synthesis Grant	ART-Rev Study: Systematic revue and meta-analysis on the risk of multiplicity, prematurity, low birth weight and major congenital malformations associated with the use of assisted reproductive technologies	98378	1 yr 0 mth	Human Development, Child and Youth Health	No
Bérard, Anick	Centre hospitalier universitaire Sainte-Justine (Montréal, Québec)	Operating Grant - Priority Announcement: Institute of Gender and Health	200909IGO	Clinical Investigation - A: Reproduction, Maternal, Child and Youth Health	Antidepressants in pregnancy longitudinal cohort: Follow-up of children from 1-5 years of age	100000	1 yr 0 mth	Gender and Health	No
Bérard, Anick	Centre hospitalier universitaire Sainte-Justine (Montréal, Québec)	Catalyst Grant: Post Market Drug Safety and Effectiveness	200910DSA	Catalyst Grant: Post Market Drug Safety and Effectiveness	Assisted Reproduction Techniques and the Risk of Major Congenital Malformations: The AtRISK study.	100000	1 yr 0 mth	Human Development, Child and Youth Health	No
Bérard, Anick	Centre hospitalier universitaire Sainte-Justine (Montréal, Québec)	Operating Grant: Maternal and Child Health	200809MCH	Maternal and Child Health: Secondary Analysis of Provincial and National Databases	Use of anti-infectives, and more specifically antibiotics, during pregnancy: Risks and benefits for the mother and child	100000	2 yrs 0 mth	Human Development, Child and Youth Health	No
Bérard, Anick; Bernatsky, Sasha R	Centre hospitalier universitaire Sainte-Justine (Montréal, Québec)	Rapid Funding for DSEN Targeted Research	201306DES	Rapid Funding for DSEN Targeted Research	Highly active anti-retroviral therapy use during pregnancy and the risk of mother-to-child transmission, congenital malformation, and neonatal death	100000	1 yr 0 mth	Human Development, Child and Youth Health	No
Bérard, Anick	Centre hospitalier universitaire Sainte-Justine (Montréal, Québec)	Rapid Funding for DSEN Targeted Research	201804DES	Rapid Funding for DSEN Targeted Research	Canadian Multi-Province Cohorts of Pregnant Women and Children	150000	1 yr 0 mth	Unable to Allocate	No
Bérard, Anick; TUNDE-BYASS, MODUPE; Brown, Hilary; Eltonsy, Sherif; Kaul, Padmaja R; Lacaze-Masmonteil, Thierry; Mehrabadi, Azar; Metcalfe, Amy L; Salami, Bukola O; SANTE, HEALTH NEXUS; Tricco, Andrea C; Walker, Mark C; Winquist, Brandace D	Centre hospitalier universitaire Sainte-Justine (Montréal, Québec)	National Women's Health Res. Init.:Pan-Can. Women's Health Coa. - Hubs	202302NWH	National Women's Health Research Initiative: Coalition - Hubs	The CAnadian Mother-Child Initiative - knowledge mobilization from COnception to adulthood - CAMCCO-Outreach.	440000	4 yrs 0 mth	Human Development, Child and Youth Health	No
Collins, Stephen M; Bercik, Premysl	McMaster University	Foundation Grant	201409FDN	Foundation Grant	Microbiome and gut-brain axis: A translational approach for intestinal and neuropsychiatric diseases.	2546672	7 yrs 0 mth	Infection and Immunity	No
Bercik, Premysl	McMaster University	Operating Grant	201103MOP	Clinical Investigation - C: Digestive, Endocrine and Excretory Systems	The role of gut microbiota in Irritable Bowel Syndrome	650401	4 yrs 0 mth	Nutrition, Metabolism, and Diabetes	No
Berezovski, Maxim	University of Ottawa	Operating Grant: COVID-19 - Diagnostics	202002OV1	Canadian 2019 Novel Coronavirus (2019-nCoV) Rapid Research	Development of a rapid point-of-care diagnostic test for COVID-19	398000	1 yr 0 mth	Infection and Immunity	No
Berger, Howard; Melamed, Nir; Murray-Davis, Beth	University of Toronto	Team Grant: Clinician-Investigator Teams in Obstetrics & Maternal-Fetal Medicine	201512MFM	Team Grant: Clinician-Investigator Teams in Obstetrics and Maternal-Fetal Medicine	Non-communicable Diseases in Obstetrics: Improving Quality of Care and Maternal-Infant Outcomes through an Obstetrical Research Network	750000	5 yrs 0 mth	Human Development, Child and Youth Health	No
Bergeron, Dave; Rey, Lynda O	Université du Québec ‡ Rimouski	Op Gr: Emerging COVID-19 Research Gaps & Priorities - Indigenous Health Research	202104GA7	Operating Grant: Emerging COVID-19 Research Gaps and Priorities-Indigenous Health Research	Mieux vaut prévenir que guérir : les arts comme véhicules de transfert et d'échange de connaissances (TEC) en santé publique dans un contexte de pandémie	128699	1 yr 0 mth	Indigenous Peoples' Health	No
Bergeron, John J; He, Fuchu	Research Institute of the McGill University Health Centre	China-Canada Joint Health Research Initiative	201003CCI	China-Canada Joint Health Research Initiative - Grants Program	Proteomics in Human Health and Disease: An Organelle Approach for Human and Rodent Liver Samples	149904	3 yrs 0 mth	Cancer Research	No
Bergeron-Leclerc, Christiane; Cherblanc, Jacques; Maltais, Danielle	Université du Québec ‡ Chicoutimi	Op. Gr.: Addr. the Wider Impacts of COVID- Exacerb. of disp. among marg. pops.	202111WI3	Operating Grant : Addressing the Wider Health Impacts of COVID-	Santé mentale et accessibilité aux services en milieu universitaire : la diversité constitue-t-elle une barriËre ?	334040	2 yrs 0 mth	Population and Public Health	No
Bergeron, Lise	CIUSSS de l'Est-de-l'lle-de-Montréal-Santé Mentale	Operating Grant	200909MOP	Social & Developmental Aspects of Children's & Youth's Health	Validation d'un logiciel d'évaluation des troubles mentaux (DSM-IV-TR) pour les jeunes de 12 ‡ 15 ans : le Dominique Interactif pour Adolescents-Révisé	229871	4 yrs 0 mth	Human Development, Child and Youth Health	No
Bergeron, Michel G	Université Laval	Proof of Principle Program - Phase I	201409PPP	Proof of Principle	Développement, optimisation et multiplexage d'un oligonucléotide synthétique permettant l'amplification d'ADN et l'hybridation sur support solide en une seule étape. PDP PhaseI	160000	1 yr 0 mth	Infection and Immunity	No
Bergeron, Richard	Ottawa Hospital Research Institute	Operating Grant	200909MOP	Biological and Clinical Aspects of Aging	D-serine and plasticity	713645	5 yrs 0 mth	Neurosciences, Mental Health and Addiction	No
Bergeron, Richard	Ottawa Hospital Research Institute	Operating Grant - Priority Announcement: Aging (Bridge Funding)	200809IAO	Biological and Clinical Aspects of Aging	D-serine and plasticity	100000	1 yr 0 mth	Neurosciences, Mental Health and Addiction	No
Bergeron, Richard	Ottawa Hospital Research Institute	Operating Grant	200809MOP	Pharmacology & Toxicology	Putative therapeutic role of endogenous NAAG	440068	4 yrs 0 mth	Neurosciences, Mental Health and Addiction	No
Bergeron, Richard	Ottawa Hospital Research Institute	Project Grant	201709PJT	Pharmacology & Toxicology	Glycine Transporter Blockade and Neuroprotection	1051875	5 yrs 0 mth	Neurosciences, Mental Health and Addiction	No
[truncated: 18,799 more rows]
