# Supplementary material for: The pain funding gap: A database analysis of pain research funding in Canada from 2008–2023
Source: Can J Pain. 2025 May 2;9(1):2486835. doi: 10.1080/24740527.2025.2486835 (PMC12051529; doi:10.1080/24740527.2025.2486835)
Supplement: Table_S1.xlsx [file UCJP_A_2486835_SM2766.xlsx]

## Sheet: Table_S1
Name	Institution Paid	Program Name	Competition Date	Peer Review Committee	Project Title	CIHR Contribution	Term (Years and Months)	Institute	Pain in Keywords or Title?
A.N.A.C, Aboriginal Nurs	Direct Payment	Planning and Dissemination Grant - Institute Community Support	201508PCS	Planning and Dissemination - IIPH	Aboriginal Nurses Association of Canada National Forum Workshop: A Model of 'Authentic Indigenous Health Partnerships'	12000	1 yr 0 mth	Indigenous Peoples' Health	No
Aalhus, Jill	Direct Payment	Indigenous Gender and Wellness: Idea Fair and Learning Circle	201811IGW	Special Cases - Awards Programs	Indigenous Gender and Wellness: Idea Fair and Learning Circle	2641	1 yr 0 mth	#N/A	No
Aali, Maral	Dalhousie University (Nova Scotia)	Travel Awards - Institute Community Support	201808ISU	Institute of Circulatory and Respiratory Health	Iron Chelation Attenuates LPS-Induced IL-6 Release in Cystic Fibrosis Epithelial Cells	650	1 yr 0 mth	Circulatory and Respiratory Health	No
Aaltonen, Mari S	University of British Columbia	Travel Awards - Institute Community Support	201901ISU	Summer Program in Aging	The challenge of dementia in the era of increasing longevity and changing care organizations	1000	1 yr 0 mth	Aging	No
Aarabi, Mahmoud	Research Institute of the McGill University Health Centre	Travel Awards - Institute Community Support	201501ISU	Institute of Human Development, Child and Youth Health	Impact of high dose folate supplementation on the human and mouse sperm epigenome	1000	1 yr 0 mth	Human Development, Child and Youth Health	No
Aare, Sudhakar Reddy	Research Institute of the McGill University Health Centre	Travel Awards - Institute Community Support	201510ISU	Institute of Aging	Failed Reinnervation in Aging Skeletal Muscle is Associated with microRNA-induced Blunting of the Neurotrophin Response.	1000	1 yr 0 mth	Aging	No
Aaron, Shawn D; Martin, James G	Ottawa Hospital Research Institute	ICRH Emerging Network Grants - LOI	201211IEL	ICRH Emerging Network Grants - LOI	The Canadian Respiratory Research Network; Exploring the Origin and Progression of Airway Disease	30000	1 yr 0 mth	Circulatory and Respiratory Health	No
Aaron, Shawn D; Plaxton, Joanne; Fitzgerald, J M; Halayko, Andrew J; Lavoie, Kim	Ottawa Hospital Research Institute	SPOR Networks in Chronic Disease - LOI	201501SCD	SPOR Networks in Chronic Disease	The Canadian Airway Disease Research Network (CARN)	50000	1 yr 0 mth	Circulatory and Respiratory Health	No
Aasa, Kristiina	Direct Payment	Travel Awards - Institute Community Support	201305ISU	Institute of Human Development, Child and Youth Health	Echocardiographic Analyses of Pregnancies in the Placental Growth Factor Knockout Mouse	1000	0 yr 3 mths	Human Development, Child and Youth Health	No
Abatan, Ifedoyin	University of Calgary	Undergraduate Student Research Awards (USRA)	202405URS	Special Cases - Awards Programs	Hospital electronic medical record data: Methods for measuring data quality	6000	0 yr 6 mths	#N/A	No
Abbas, Momina	McMaster University	Summer Program in Aging	202211SMP	Summer Program in Aging	Summer Program in Aging 2022 - "Longer-living older adults: Multidisciplinary approaches to a growing area of research on aging"	742	1 yr 0 mth	Aging	No
Abbasgholizadeh Rahimi, Samira	Université Laval	Travel Awards - Institute Community Support	201802ISU	Institute of Health Services and Policy Research	Shared Decision Making about Prenatal Testing - Existing Supports and eHealth Potential	1500	1 yr 0 mth	Health Services and Policy Research	No
Abbasgholizadeh Rahimi, Samira	Direct Payment	Canada Research Chairs - CIHR Funded - Tier 2	202204CRC	Special Cases - Awards Programs	Canada Research Chair - Tier 2	600000	5 yrs 0 mth	#N/A	No
Abbasgholizadeh Rahimi, Samira; Emami, Elham	McGill University	Planning and Dissemination Grant - Institute Community Support	202302PCS	Planning and Dissemination Grants	Equitable and Inclusive AI for public health and healthcare: Advancing EDI Principles in the life cycle of AI	20000	1 yr 0 mth	Population and Public Health	No
Abbasi Nejad Enger, Shirin	Direct Payment	Canada Research Chairs - CIHR Funded - Tier 2	201904CRC	Special Cases - Awards Programs	Canada Research Chair - Tier 2	600000	5 yrs 0 mth	#N/A	No
Abbass-Dick, Jennifer M; Semenic, Sonia E	University of Ontario Institute of Technology	Planning and Dissemination Grant - Institute Community Support	202207PCS	Planning and Dissemination - IHDCYH	Canadian Research Group focused on Breastfeeding Protection, Promotion and Support	9997	1 yr 0 mth	Human Development, Child and Youth Health	No
Abbott, John G	Direct Payment	Best Brains Exchange Travel Award	201304BBR	Special Cases - Awards Programs	Community Based Service Models for Seniors	2111	1 yr 0 mth	#N/A	No
Abd Assamad, Daniel	Unity Health Toronto	Travel Awards - Institute Community Support	202310ISU	Travel Awards - Institute Community Support	"A Digital Binder": How digital tools enable personalized and partnered care in genetics	2000	1 yr 0 mth	Health Services and Policy Research	No
Abdallah, Mohamed Nur	Direct Payment	Travel Awards - Institute Community Support	201209ISU	Institute of Musculoskeletal Health and Arthritis	The Effect of Magnesium ions on Dental Enamel Properties	1000	0 yr 3 mths	Musculoskeletal Health and Arthritis	No
Abdallah, Sara	McGill University	Travel Awards - Institute Community Support	201808ISU	Institute of Circulatory and Respiratory Health	Effect of inhaled vaporized cannabis on dynamic airway function, breathlessness and exercise intolerance in adults with advanced COPD: A randomized controlled trial	875	1 yr 0 mth	Circulatory and Respiratory Health	No
Abdallah, Sara	McGill University	Travel Awards - Institute Community Support	201701ISU	Institute of Circulatory and Respiratory Health	Effects of immediate release oral morphine on breathlessness and exercise endurance in advanced COPD	1000	1 yr 0 mth	Circulatory and Respiratory Health	No
Abdallah, Sara	McGill University	Canada Graduate Scholarships - Michael Smith Foreign Study Supplements	201606FSS	Special Cases - Awards Programs	Interventions for the management of breathlessness in COPD: A role for opioid therapy	6000	0 yr 3 mths	#N/A	No
Abdel-Qadir, Husam-Eldin M	Women's College Hospital (Toronto)	Chair: Women Heart and Brain Health - Women's Heart/Brain Hlth (Early Career)	201804WH3	Special Cases	Characterizing Heart and Mind health post-chemotherapy in women with breast cancer	374998	5 yrs 0 mth	#N/A	No
Abdel-Qadir, Husam-Eldin M; Amir, Eitan	Women's College Hospital (Toronto)	Project Grant - Priority Announcement - Breast Cancer Survivorship	202403BCS	Randomized Controlled Trials	The JUdicious Surveillance for Trastuzumab Induced Cardiotoxicity in the First Year (JUSTIFY) Randomized Controlled Trial	100000	1 yr 0 mth	Cancer Research	No
Abdeldjebbar, Yassine	Université Laval	CIHR-ICRH Travel Awards - ICRH / Vascular pool	202309AW3	Special Cases	PROGNOSTIC VALUE OF PULMONARY HYPERTENSION IN PATIENTS WITH LOW-FLOW LOW-GRADIENT AORTIC STENOSIS	1411	1 yr 0 mth	#N/A	No
Abdelmoneim, Ahmed	Direct Payment	Travel Awards - Institute Community Support	201305ISU	Institute of Nutrition, Metabolism and Diabetes	Glyburide, In Contrast To Gliclazide, Has A Dose-Response Relationship With Adverse Cardiovascular Outcomes In Type 2 Diabetes Patients	1386	0 yr 3 mths	Nutrition, Metabolism, and Diabetes	No
AbdelRahman, Khaled S	University of British Columbia	Project Grant	202403PJT	Pharmacology & Toxicology	The contribution of metabotropic glutamate receptor 5 to cerebral blood flow homeostasis in Alzheimer's disease	803250	5 yrs 0 mth	Gender and Health	No
Abdollahi, Sara	Direct Payment	Travel Awards - Institute Community Support	201305ISU	Institute of Musculoskeletal Health and Arthritis	The State of Bioglass 45S5 during Scaffold Fabrication for Bone Tissue Engineering	1000	0 yr 3 mths	Musculoskeletal Health and Arthritis	No
Abdoun, Kathia	Université Laval	CIHR-ICRH Travel Awards - ICRH / Vascular pool	202309AW3	Special Cases	Association of D-dimers with Left Ventricular Hypertrophy and Clinical Outcomes in Mild to Moderate Aortic Stenosis: Results from the PROGRESSA Study	1405	1 yr 0 mth	#N/A	No
Abdul Aziz, Yasmin H	University of Toronto	Travel Awards - Institute Community Support	202310ISU	Travel Awards - Institute Community Support	Developing an Ontario community pharmacy-based Minor ailment service Evaluation framework (DOME)	2000	1 yr 0 mth	Health Services and Policy Research	No
Abdul-Samad, Karem	University Health Network (Toronto)	CIHR-ICRH Travel Awards - ICRH / Vascular pool	202309AW3	Special Cases	Comparison of Machine Learning and Conventional Statistical Modeling for Predicting Readmission Following Acute Heart Failure Hospitalization	1500	1 yr 0 mth	#N/A	No
Abdullah, Kawsari	Direct Payment	Travel Awards - Institute Community Support	201305ISU	Institute of Human Development, Child and Youth Health	Practice variation in the absence of clinical guidelines for managing non-anemic iron deficiency (NAID) in children: A community based study.	1000	0 yr 3 mths	Human Development, Child and Youth Health	No
Abdullahi, Abdikarim	University of Toronto	Canada Graduate Scholarships - Michael Smith Foreign Study Supplements	201606FSS	Special Cases - Awards Programs	Identifying the mechanisms involved in burn injury induced adipose tissue browning.	6000	0 yr 4 mths	#N/A	No
Abdulrazak, Bessam	Université de Sherbrooke	Dissemination Events	201010KDE	Dissemination Events Grants	ICOST2011: 9th International Conference on Smart Homes and Health Telematics	17500	1 yr 0 mth	#N/A	No
Abdulrazak, Bessam; Fulop, Tam‡s; Sawan, Mohamad	Université de Sherbrooke	Emerging Team Grant: Alliances in Mobility in Aging - LOI	200911ALL	Emerging Team Grant: Alliances in Mobility in Aging	CP2M: Continuous, Contextual, Proactive and Personalized Supporting Technology for Mobility in Aging [CP2M: Technologies de soutien Continu, Contextuel, Proactif et Personnalisé pour la Mobilité au cours du vieillissement]	22000	1 yr 0 mth	Aging	No
Abebe, Natania; Murata, Lisa	University of Ottawa Institute of Mental Health Research	Planning and Dissemination Grant - Institute Community Support	202302PCS	Planning and Dissemination Grants	Development of a study to assess effectiveness of a multi-component contingency management intervention for substance use disorders in a Schizophrenia Outpatient Program	10000	1 yr 0 mth	Neurosciences, Mental Health and Addiction	No
Abel, Krystine	Direct Payment	Indigenous Gender and Wellness: Idea Fair and Learning Circle	201811IGW	Special Cases - Awards Programs	Indigenous Gender and Wellness: Idea Fair and Learning Circle	1716	1 yr 0 mth	#N/A	No
Abelson, Julia	McMaster University	Meetings, Planning and Dissemination Grant: Health Services and Policy Research	200906ILM	Meetings, Planning and Dissemination Grant: Institute of Health Services and Policy Res.	Public Deliberation, Ethics and Health Policy Symposium: Advancing a New Research Field	19500	1 yr 0 mth	#N/A	No
Abelson, Julia	McMaster University	Planning Grants-Priority Announcement:Partnerships for Health System Improvement	201206MHS	Planning Grants	Building a Platform for Quality Public Engagement in Canada	21500	1 yr 0 mth	Health Services and Policy Research	No
Ablenas, Robert D; Harrison, Scott	Direct Payment	Planning Grants - Priority Announcement: Aging	201302MAG	Planning Grants	Framework for Action to Create Social Support Networks for 60+ Gay Men in BC	25000	1 yr 0 mth	Aging	No
Ablona, Aidan	University of British Columbia	Travel Awards - Institute Community Support	201901ISU	HIV/AIDS and/or other Sexually Transmitted and Blood-borne Infections (STBBIs).	Dried-Blood Spot HIV and Hepatitis C Virus (HCV) Testing Uptake in Community-Based Bio-Behavioural Research	1490	1 yr 0 mth	Infection and Immunity	No
Abonyi, Sylvia	University of Saskatchewan	Dissemination Events - PA: First Nations, Inuit and Métis Health	201306DFN	Dissemination Events Grants	Addressing and Redressing Issues of Respiratory Health and Housing Among First Nations People: Program & Policy Options	19005	1 yr 0 mth	Indigenous Peoples' Health	No
Abonyi, Sylvia	University of Saskatchewan	Planning and Dissemination Grant - Institute Community Support	201702PCS	Planning and Dissemination - IIPH	Disparities in Respiratory Health Among First Nations People: Assess, Redress, Re-assess. Sharing Knowledge & Experience, Revealing Priorities & Directions	19122	1 yr 0 mth	Indigenous Peoples' Health	No
Abonyi, Sylvia	Direct Payment	Canada Research Chairs - CIHR Funded - Tier 2	200904CRC	Special Cases - Awards Programs	CANADA RESEARCH CHAIRHOLDER / TITULAIRE DE CHAIRE DE RECHERCHE DU CANADA	500000	5 yrs 0 mth	#N/A	No
Aboodi, Guy M	Direct Payment	Travel Awards - Institute Community Support	201209ISU	Institute of Musculoskeletal Health and Arthritis	Oral neutrophil intracellular antioxidant deficiency associated with chronic periodontitis	1000	0 yr 3 mths	Musculoskeletal Health and Arthritis	No
Abou Elela, Sherif	Université de Sherbrooke	Meetings, Planning and Dissemination Grant: Genetics	200906MPG	Meetings, Planning and Dissemination Grant: Genetics	The RiboClub 10th Anniversary Symposium	15000	1 yr 0 mth	#N/A	No
Abou Elela, Sherif	Direct Payment	Canada Research Chairs - CIHR Funded - Tier 1	201204T1C	Special Cases - Awards Programs	CRC Tier 1	1400000	7 yrs 0 mth	#N/A	No
Abou Elela, Sherif	Direct Payment	Canada Research Chairs - CIHR Funded - Tier 1	201904T1C	Special Cases - Awards Programs	Canada Research Chair - Tier 1	1400000	7 yrs 0 mth	#N/A	No
Abou Elela, Sherif; Batist, Gerald; Beaulieu, Jean-François; Carrier, Julie; Chabot, Benoit; Perreault, Jean-Pierre; Rivard, Nathalie; Wellinger, Raymund J	Université de Sherbrooke	Emerging Team Grant: From Genes to Proteins, Cells, Tissues and Patients - LOI	200810GPL	Emerging Team Grant: From Genes to Proteins, Cells, Tissues and Patients	Identification and functional analysis of colon cancer associated splice variants	0	1 yr 0 mth	Cancer Research	No
Abou-Sharkh, Ahmed	Research Institute of the McGill University Health Centre	Travel Awards - Institute Community Support	201802ISU	Summer Program in Aging	HIP Mobile: A community-based Monitoring, Rehabilitation and Learning e-system for patients following a Hip Fracture	985	1 yr 0 mth	Aging	No
Abou-Sharkh, Ahmed	Research Institute of the McGill University Health Centre	Travel Awards - Institute Community Support	201901ISU	Summer Program in Aging	Walk-Well Tool Kit: How well do you have to walk to walk for health? A technological solution to an important question.	0	1 yr 0 mth	Aging	No
Abouee Mehrizi, Hossein	Direct Payment	Canada Research Chairs - CIHR Funded - Tier 2	201804CRC	Special Cases - Awards Programs	Canada Research Chair Tier 2	500000	5 yrs 0 mth	#N/A	No
Abouee Mehrizi, Hossein	Direct Payment	Canada Research Chairs - CIHR Funded - Tier 2	201304CRC	Special Cases - Awards Programs	CANADA RESEARCH CHAIRHOLDER - Tier 2 / TITULAIRE DE CHAIRE DE RECHERCHE DU CANADA - Niveau 2	500000	5 yrs 0 mth	#N/A	No
Abraham, Sheela A	Queen's University (Kingston, Ontario)	PRIZE - Project Grant - PA: Prize: Early Career Investigator in Cancer	202010PJF	Special Cases	Early Career Award in Cancer: Elucidating the role extracellular vesicles play in leukaemogenesis	25000	1 yr 0 mth	Cancer Research	No
Abramovich, Alex	Centre for Addiction and Mental Health (Toronto)	CIHR-IPPH Trailblazer Award - Early Career Population/Public Health Researcher	201811TL1	CIHR-IPPH Trailblazer Award in Population Health Solutions	CIHR-IPPH Trailblazer Award	12500	1 yr 0 mth	Population and Public Health	No
Abrams, Howard B	University Health Network (Toronto)	Planning and Dissemination Grant - Institute Community Support	201809PCS	Planning and Dissemination - IHSPR	Natural Occurring Retirement Communities (NORC) Symposium: Supporting Aging in Place	10000	1 yr 0 mth	Health Services and Policy Research	No
Abu Alrob, Hajar	McMaster University	Summer Program in Aging	202102SMP	Summer Program in Aging	Summer Program in Aging- Longitudinal Studies on Aging	0	1 yr 0 mth	Aging	No
Acaho, .	Direct Payment	Directed Grant:Association of Canadian Academic Healthcare Organizations (ACAHO)	201007ACA	Special Cases	Proposal for Development of a Canadian Model Clinical Trial Agreement	44500	0 yr 4 mths	#N/A	No
Acai, Anita	McMaster University	Travel Awards - Institute Community Support	201601ISU	Institute of Health Services and Policy Research	Designing and implementing competency-based assessment tools: Lessons from trauma and orthopedic surgery at a Canadian training centre	1500	1 yr 0 mth	Health Services and Policy Research	No
Accili, Eric A	Direct Payment	Canada Research Chairs - CIHR Funded - Tier 2	200911CRC	Special Cases - Awards Programs	CANADA RESEARCH CHAIRHOLDER / TITULAIRE DE CHAIRE DE RECHERCHE DU CANADA - Tier 2	500000	5 yrs 0 mth	#N/A	No
Acharya, Saujanya	Toronto Metropolitan University	CIHR-ICRH Travel Awards - General pool	202301AW1	Special Cases	Analysis of synthetic derivatives with reduced lipophilicity as candidate potentiators towards better treatment alternatives for Cystic Fibrosis	1500	1 yr 0 mth	#N/A	No
Active Aging Canada, .	Direct Payment	Planning and Dissemination Grant - Institute Community Support	201601PCS	Planning and Dissemination - IHSPR	Establishing a Healthy Active Aging Knowledge Exchange Pathway	9998	1 yr 0 mth	Aging	No
Acton, Rachel	University of Waterloo (Ontario)	Travel Awards - Institute Community Support	201601ISU	Institute of Population and Public Health - Travel Awards	The efficacy of calorie labelling formats on pre-packaged foods: an experimental study among youth and young adults in Canada	1500	1 yr 0 mth	Population and Public Health	No
Acton, Rachel	University of Waterloo (Ontario)	Travel Awards - Institute Community Support	201901ISU	CPHA Conference	Front-of-package nutrition labels: experimental evidence to guide national and global policy development	1500	1 yr 0 mth	Population and Public Health	No
Actua, .	Direct Payment	Synapse - CIHR Youth Connection Program	201103SYN	CIHR Synapse Program	Promoting Health Research Career Opportunities for 4,500 Northern Youth	90000	3 yrs 0 mth	Indigenous Peoples' Health	No
Actua, .	Direct Payment	Synapse - CIHR Youth Connection Program	201103SYN	CIHR Synapse Program	Promoting Health Research Career Opportunities to 100,000 Canadian Youth	300000	3 yrs 0 mth	Population and Public Health	No
Acuna Mancilla, Sergio A	Unity Health Toronto	Travel Awards - Institute Community Support	201601ISU	Institute of Cancer Research	Outcomes of Solid Organ Transplant Recipients with Pre-Existing Malignancies	994	1 yr 0 mth	Cancer Research	No
Adamantidis, Antoine	Direct Payment	Canada Research Chairs - CIHR Funded - Tier 2	201010CRC	Special Cases - Awards Programs	CRC tier 2	500000	5 yrs 0 mth	#N/A	No
Adamo, Kristi B; Senikas, Vyta; Dodd, Jodie M	Children's Hospital of Eastern Ontario Research Institute Inc	Planning Grants - Priority Announcement: Nutrition, Metabolism & Diabetes	201110KTM	Planning Grants	Obesity Prevention from Conception: a workshop to guide the development of a pan Canadian trial targeting the gestational period	21614	1 yr 0 mth	Human Development, Child and Youth Health	No
Adams Lewis, Kaitlyn	Direct Payment	Indigenous Gender and Wellness: Idea Fair and Learning Circle	201811IGW	Special Cases - Awards Programs	Indigenous Gender and Wellness: Idea Fair and Learning Circle	2985	1 yr 0 mth	#N/A	No
Adams, Alayne	McGill University	Planning and Dissemination Grant - Institute Community Support	201909PCS	Global Health	Addressing inequities in urban food systems: developing a collaborative implementation research agenda in Dhaka, Bangladesh and Phnom Penh, Cambodia	20000	1 yr 0 mth	Population and Public Health	No
Adams, Andrew E	Direct Payment	Travel Awards - Institute Community Support	201405ISU	HIV/AIDS and/or other Sexually Transmitted and Blood-borne Infections (STBBIs).	Using Viral Dynamics to Connect Clinical Markers of Disease Progression to Sequence Evolution during HIV Infection	2500	0 yr 3 mths	Infection and Immunity	No
Adams, Erika	Direct Payment	Science Policy Fellowships	201112SPF	Science Policy Fellowships	Health Canada Fellowship Programs Emergency Management Policy Review Supervisor: Peter Brander Executive Director Emergency Health Planning, Preparedness and Response Bureau Emergency Preparedness and Occupational Health Directorate	17500	0 yr 6 mths	Health Services and Policy Research	No
Adams, Evan L; Henry, Bonnie J	Simon Fraser University (Burnaby, B.C.)	Planning and Dissemination Grant - Institute Community Support	201903PCS	Planning and Dissemination - IIPH	Sharing Our Language of Land, Water, and Territory as an Indigenous Determinant of Health: Developing a Culturally Grounded Videographic Knowledge Translation Tool from the "First Nations Health and Wellness Indicator Development in British Columbia" Study	25000	1 yr 0 mth	Indigenous Peoples' Health	No
Adams, Krystyna A	Simon Fraser University (Burnaby, B.C.)	Canada Graduate Scholarships - Michael Smith Foreign Study Supplements	201506FSS	Special Cases - Awards Programs	Crossing the border for dental care: An ethnographic case study exploring the development of "Molar City", Mexico	6000	0 yr 4 mths	#N/A	No
Adao, Doris M	University of Toronto	CIHR-ICRH Travel Awards - ICRH / Vascular pool	202309AW3	Special Cases	The role of microRNAs in hypertrophic cardiomyopathy: insights from patient-derived induced pluripotent stem cell cardiomyocytes and myocardial tissue	1500	1 yr 0 mth	#N/A	No
Adatia, Safina	McGill University	Travel Awards - Institute Community Support	201505ISU	Institute of Gender and Health	Introducing a Quiet Time Intervention: Engaging patients and staff to assess barriers and benefits - pre-intervention results (phase 1).	1514	1 yr 0 mth	Gender and Health	No
Addis, Donna Rose R	Direct Payment	Canada 150 Research Chairs - CIHR Funded	201709C1F	Special Cases - Awards Programs	Canada 150 Research Chair	2450000	8 yrs 0 mth	#N/A	No
Addison, Christina L	Ottawa Hospital Research Institute	CIHR - ICR / Cancer Research Society Partnership - Res. Grants - Breast Cancer	202202CR3	Special Cases	Identification of Pathways Driving Metastasis of Invasive Lobular Breast Cancer.	60000	2 yrs 0 mth	Cancer Research	No
Adebayo, Taza	Carleton University (Ottawa)	Undergraduate Student Research Awards (USRA)	202305URS	Special Cases - Awards Programs	Assessment of hip motions and forces using inertial measurement units	6000	0 yr 4 mths	#N/A	No
Adekoya, Adebusola A	University of Waterloo (Ontario)	Summer Program in Aging	202312SMP	Summer Program in Aging	Community alert systems for locating missing older adults	1500	1 yr 0 mth	Aging	No
Adekpedjou, Rheda	Université Laval	Travel Awards - Institute Community Support	201601ISU	Summer Program in Aging	…tude du processus de prise de décision des aÓnés vulnérables et de proches-aidants en matiËre de localisation des soins dans la province de Québec	800	1 yr 0 mth	Aging	No
Adelaja, Mariam	University of Alberta	Undergraduate Student Research Awards (USRA)	202405URS	Special Cases - Awards Programs	Role of polysialic acid in inhibiting the anti-cancer immune response	6000	0 yr 6 mths	#N/A	No
Adelson, Naomi	York University (Toronto, Ontario)	Planning Grants	201010KPE	Planning Grants	Planning Workshop to Explore Intersections of ICTs, Aboriginal Health & Identity	22062	1 yr 0 mth	#N/A	No
Adeyinka, Daniel A	University of Saskatchewan	IPPH Travel Awards - CPHA Annual Conference	202001IPT	IPPH Travel Awards - CPHA Annual Conference	Evidence of health inequity in child survival: spatial and Bayesian network analyses of stillbirth rates in 194 countries	1265	1 yr 0 mth	Population and Public Health	No
Adibnia, Vahid	Direct Payment	Canada Research Chairs - CIHR Funded - Tier 2	202210CRC	Special Cases - Awards Programs	Canada Research Chairs - Tier 2	600000	5 yrs 0 mth	#N/A	No
Adjekukor, Cynthia U	University of Calgary	CIHR-ICRH Travel Awards - General pool	202309AW1	Special Cases	Dissecting pericyte-endothelial relationships during brain angiogenesis	1490	1 yr 0 mth	#N/A	No
Adjibade, Pauline	Université Laval	Travel Awards - Institute Community Support	201505ISU	Institute of Cancer Research	Implication de la voie PERK-Phospho-eIF2a dans la formation des granules de stress induite par sorafenib et la chimiorésistance associée	1000	1 yr 0 mth	Cancer Research	No
Adjibade, Pauline	Université Laval	Travel Awards - Institute Community Support	201607ISU	Institute of Cancer Research	Mécanisme de régulation de l'expression du facteur de stress ATF4 au cours de traitement avec des agents chimiothérapeutiques.	1000	1 yr 0 mth	Cancer Research	No
Adler, Andy	Carleton University (Ottawa)	Collaborative Health Research Projects (NSERC partnered)	200812CPG	Special Cases	Electrical Impedance Tomography for prolonged continuous monitoring of mechanically ventilated patients of any age.	246699	3 yrs 0 mth	#N/A	No
Adreak, Najah	University of British Columbia	Travel Awards - Institute Community Support	201909ISU	Travel Awards - Canadian Cardiovascular Congress	Ministernotomy Aortic valve replacement provides equivalent short and long terms survival rate in BC patients in comparison with the standard approach.	1000	1 yr 0 mth	Circulatory and Respiratory Health	No
Aenishaenslin, Cecile	Université de Montréal	JPIAMR Network Plus	202005JNP	Special Cases	Convergence in evaluation frameworks for integrated surveillance of AMR, CoEval-AMR PHASE 2	225418	2 yrs 0 mth	Population and Public Health	No
Aerts, Leen	Université de Montréal	Travel Awards - Institute Community Support	201510ISU	Institute of Cancer Research	Vulvar cancer and vulvectomy: Is sexual life over?	1000	1 yr 0 mth	Cancer Research	No
Affar, El Bachir	McGill University	Maud Menten New Principal Investigator Prize - Biomedical	201103MMB	Biochemistry & Molecular Biology - B	Transcriptional regulation by a novel deubiquitinase multi-protein complex	1000	1 yr 0 mth	Cancer Research	No
Affleck, William P	University of British Columbia	Indigenous Gender and Wellness: Idea Fair and Learning Circle	201811IGW	Special Cases - Awards Programs	Indigenous Gender and Wellness: Idea Fair and Learning Circle	4480	1 yr 0 mth	#N/A	No
Affoo, Rebecca H	Direct Payment	Travel Awards - Institute Community Support	201309ISU	Institute of Aging	Salivary Flow Rates in Normal Healthy Aging: A Scoping Review of the Evidence	1000	0 yr 3 mths	Aging	No
Affoo, Rebecca H	Dalhousie University (Nova Scotia)	Planning and Dissemination Grant - Institute Community Support	202202PCS	Planning and Dissemination - IMHA	Exploring the relationship between oral health and frailty	20000	1 yr 0 mth	Musculoskeletal Health and Arthritis	No
Afifi, Tracie O	University of Manitoba	CIHR Gold Leaf Prize for Outstanding Achievements - Early Career Investigator	201810GLE	Gold Leaf Prize Pool	CIHR Gold Leaf Prize for Outstanding Achievements - Early Career Investigator	100000	0 yr 1 mth	#N/A	No
Afifi, Tracie O	Direct Payment	Canada Research Chairs - CIHR Funded - Tier 1	201904T1C	Special Cases - Awards Programs	Canada Research Chair - Tier 1	1400000	7 yrs 0 mth	#N/A	No
Ag Ahmed, Mohamed Ali	Université Laval	Travel Awards - Institute Community Support	201808ISU	Institute of Health Services and Policy Research	Déterminants socioculturels du recours ‡ l'accouchement assisté par les nomades de Gossi, au Mali : Etude qualitative.	1500	1 yr 0 mth	Health Services and Policy Research	No
Agarwal, Gina (Ragini)	McMaster University	Prize: IHSPR Article of the Year Award	201902AOY	IHSPR Article of the Year Award	Evaluation of a community paramedicine health promotion and lifestyle risk assessment program for older adults who live in social housing: a cluster randomized trial	12000	1 yr 0 mth	Health Services and Policy Research	No
Agarwal, Gina (Ragini)	Direct Payment	Canada Research Chairs - CIHR Funded - Tier 1	202110T1C	Special Cases - Awards Programs	Canada Research Chair - Tier 1	1400000	7 yrs 0 mth	#N/A	No
Agarwal, Gina (Ragini)	McMaster University	Team Grant - GACD Intervention scale-up - Hypertension and/or diabetes	201807HAD	Special Cases	Scaling up the Community Health Assessment Program in the Philippines (CHAP-P): An Evidence-Based Cardiovascular and Diabetes Risk Assessment Program	2443142	5 yrs 0 mth	Population and Public Health	No
Agarwal, Gina (Ragini)	McMaster University	Team Grant: GACD Primary and Secondary Prevention of Cancer - General	202002PV1	Special Cases	Evaluating the enhanced Community-based Health Education and Communication (eCHEC) model in improving the knowledge and behaviours of community residents on known risk factors and protective factors for preventing Cholangiocarcinoma (CCA) in Khon Kaen Thailand	1131740	5 yrs 0 mth	Cancer Research	No
Agarwal, Gina (Ragini); McLeod, Brent T; Tavares, Walter	McMaster University	Planning and Dissemination Grant - Institute Community Support	201608PCS	Planning and Dissemination - IA	Dissemination and Scale-up of a Community Paramedicine Initiative: Chronic Disease and Health Risk Assessment in a Low-Income Older Adult Population	19792	1 yr 0 mth	Aging	No
Agarwal, Gina (Ragini); Poll, Amy; Dunn, James R; Wyndham-West, Catherine M	McMaster University	Team Grant: HCIS - LOI - Healthy aging	202110LT2	Team Grant : Healthy Cities Implementation Science (HCIS) Team Grants - LOI	Implementation of Municipal Housing Interventions to improve Healthy Aging and Quality of Life in Canadian Cities	25000	1 yr 0 mth	Aging	No
Agbeyaka, Senyo	University of Toronto	Travel Awards - Institute Community Support	201505ISU	Institute of Population and Public Health - Travel Awards	Cultivating Healthier Communities: Challenges to Generating Change	2104	1 yr 0 mth	Population and Public Health	No
Agboji, Aderonke	University of Northern British Columbia	Summer Program in Aging	202102SMP	Summer Program in Aging	An investigation into the prevalence and risk factors for apathy among newly admitted Canadian long term care residents with and without neurocognitive disorders: A secondary data analysis	0	1 yr 0 mth	Aging	No
Aghazadeh-Habashi, Ali	Direct Payment	Travel Awards - Institute Community Support	201301ISU	Institute of Circulatory and Respiratory Health	Effect of glucosamine on renin-angiotensin system under inflammatory condition	1400	0 yr 3 mths	Circulatory and Respiratory Health	No
Agyapong-Opoku, Gerald	Dalhousie University (Nova Scotia)	Undergraduate Student Research Awards (USRA)	202405URS	Special Cases - Awards Programs	Exploring Multifactorial Barriers and Resources for Accessing Equitable Mental Healthcare	6000	0 yr 6 mths	#N/A	No
Agyapong, Vincent O	University of Alberta	Operating Grant: SPOR iCT Rewarding Success - Travel Awards - Alberta	201711TA1	SPOR iCT Rewarding Success - Phase 1: Idea Brief	Improving access to community addiction and mental health services through a multi-faceted approach.	2500	0 yr 6 mths	Neurosciences, Mental Health and Addiction	No
Ahad, Tashmeeta	University of British Columbia	Operating Grant: Canadian Dermatology Foundation - Innovation Grants	202202DIG	Special Cases	Longitudinal Non-Invasive Optical Biopsy of Superficial Skin Cancers to Monitor Efficacy and Response to Treatment	25000	1 yr 0 mth	#N/A	No
Ahenakew, Cash R	Direct Payment	Canada Research Chairs - CIHR Funded - Tier 2	201910CRC	Special Cases - Awards Programs	Canada Research Chairs - Tier 2	600000	5 yrs 0 mth	#N/A	No
Ahluwalia, Amrita	Direct Payment	Travel Awards - AIDS 2022 Conference	202205TAA	Special Cases - Awards Programs	HIV Social Policy and Programming	3000	0 yr 1 mth	#N/A	No
Ahmad Khan, Faiz; MacDonald, Natasha I; Sandy, Glenda	Research Institute of the McGill University Health Centre	Project Grant	202403PJT	Indigenous Health Research	Utirtisiniq Puvallutulirinirmut arqutigitsugu Inuit Qaujimajatuqangit: Nuisivalialuni Nunavimmiut arqirutisaginnik puvalluniup ammalu namasiangitunut anniasiuriujut Nunavimmi Decolonizing TB Healthcare Through Inuit Qaujimajatuqangit:†developing Nunavimmiut-led solutions to the continuing crises of TB and inadequate healthcare in Nunavik	2256752	4 yrs 0 mth	Indigenous Peoples' Health	No
Ahmadi, Ali	Ottawa Heart Institute Research Corporation (Ontario)	Travel Awards - Institute Community Support	201701ISU	Institute of Circulatory and Respiratory Health	Increased Right Ventricular Sympathetic Activity and Oxygen Consumption in Patients with Right Ventricular Dysfunction	1000	1 yr 0 mth	Circulatory and Respiratory Health	No
Ahmadzadeh, Elaheh	CIUSSS de Centre-Ouest-de-l'Ile-de-Montréal-Jewish General	Travel Awards - Institute Community Support	201409ISU	Institute of Cancer Research	Resistance to paclitaxel in triple negative breast cancer cells is associated with ABCB1 gene rearrangement	1000	1 yr 0 mth	Cancer Research	No
Ahmadzai, Mohammad M	Direct Payment	Travel Awards - Institute Community Support	201401ISU	Institute of Circulatory and Respiratory Health	Integrins are Novel Mechanoreceptors for Human Eosinophil Activation	900	0 yr 3 mths	Circulatory and Respiratory Health	No
Ahmed, Adan M	University of Western Ontario	Undergraduate Student Research Awards (USRA)	202405URS	Special Cases - Awards Programs	Comparing nutritional interventions in patients with alcohol-associated hepatitis: a RCT	6000	0 yr 6 mths	#N/A	No
Ahmed, Ahmed	University of Alberta	Travel Awards - Institute Community Support	202310ISU	Travel Awards - Institute Community Support	Development of tumor-targeted nanodelivery systems for novel inhibitors of ERCC1/XPF for chemo and radio-sensitization of solid tumors	1500	1 yr 0 mth	Cancer Research	No
Ahmed, Samah	University of Manitoba	Summer Program in Aging	202211SMP	Summer Program in Aging	The incorporation of automated phenotyping strategies to identify genes and pathways involved in age-related hearing loss	519	1 yr 0 mth	Genetics	No
Ahmed, Sara	Research Institute of the McGill University Health Centre	Planning and Dissemination Grant - Institute Community Support	201502PCS	Planning and Dissemination - IMHA	Early diagnosis and prevention of Knee Osteoarthritis - Engaging stakeholders to identify potential opportunities and partnerships between healthcare and community settings in Quebec.	9988	1 yr 0 mth	Musculoskeletal Health and Arthritis	No
Ahmed, Sara	Research Institute of the McGill University Health Centre	Dissemination Events - PA: Musculoskeletal Hlth, Arthritis, Skin & Oral Health	201302DMH	Dissemination Events Grants	Dissemination of evidence-informed care for chronic pain	24880	1 yr 0 mth	Musculoskeletal Health and Arthritis	Yes
Ahmed, Sara; Bartlett, Susan J	Research Institute of the McGill University Health Centre	Planning Grants	201210KPE	Planning Grants	Developing and Implementing a Patient Reported Outcome Evaluation Platform in Canada: Potential Benefits and Challenges	23620	1 yr 0 mth	Population and Public Health	No
Ahmed, Sofia B	University of Calgary	Operating Grant: Women's Health Clinical Mentorship Grant	201910WHC	Women's Health Clinical Mentorship Grant	Exogenous estrogen exposure and cardiovascular risk in women	50000	1 yr 0 mth	Gender and Health	No
Ahmed, Sofia B	University of Calgary	Planning and Dissemination Grant - Institute Community Support	202202PCS	Planning and Dissemination - ICRH	Women's Cardiovascular Health Research Priority Setting	15000	1 yr 0 mth	Circulatory and Respiratory Health	No
Ahmed, Sofia B	University of Calgary	CIHR Café Scientifique Program	201305SCI	CIHR Café Scientifique Program	Nutrition and Kidney Health	1447	1 yr 0 mth	Nutrition, Metabolism, and Diabetes	No
Ahola Kohut, Sara H	Direct Payment	Travel Awards - Institute Community Support	201301ISU	Institute of Human Development, Child and Youth Health	Virtual Peer-to-Peer Support for Youth with Chronic Pain	1000	0 yr 3 mths	Human Development, Child and Youth Health	Yes
Ahun, Marilyn	Centre hospitalier universitaire Sainte-Justine (Montréal, Québec)	Travel Awards - Institute Community Support	201909ISU	Institute of Human Development, Child and Youth Health	Maternal depressive symptoms and children's academic performance: Sex differences in the mediating role of school experiences	1000	1 yr 0 mth	Human Development, Child and Youth Health	No
Ahun, Marilyn	Research Institute of the McGill University Health Centre	Planning and Dissemination Grant - Institute Community Support	202402PCS	Planning and Dissemination Grants	Giving children the best start in life: Promoting child and parental mental health and wellbeing in Ghana	19993	1 yr 0 mth	Population and Public Health	No
Aiken, Alice B	Direct Payment	Best Brains Exchange Travel Award	201504BBR	Special Cases - Awards Programs	Best Brains Exchange "Special populations" held in Ottawa (Ontario) on November 13, 2015.	1590	1 yr 0 mth	#N/A	No
Aiken, Alice B	Queen's University (Kingston, Ontario)	Dissemination Events	201006KDE	Dissemination Events Grants	Military and Veterans Health Research Forum	14000	1 yr 0 mth	#N/A	No
Aiken, Alice B; Knox, Janet E; Kirk, Sara F	Dalhousie University (Nova Scotia)	HSPR Training Modernization Start-Up Grant - Eastern Canada	201611HT1	Other: HSPR Training Modernization Start-Up Grant	Training Modernization Start Up Grant, Eastern Canada	100000	1 yr 0 mth	Health Services and Policy Research	No
Aina, Oluwatoyin Ogechi Tricia	University of Toronto	Undergraduate Student Research Awards (USRA)	202405URS	Special Cases - Awards Programs	Gender differences in the effect of diet on cardiovascular risk factors	6000	0 yr 6 mths	#N/A	No
Ainge, Timothy D	Simon Fraser University (Burnaby, B.C.)	Travel Awards - Institute Community Support	201701ISU	Summer Program in Aging	A Model of Health: Using data modelling techniques to predict health outcomes and optimize physical activity interventions for older Canadian adults	1000	1 yr 0 mth	Aging	No
Ainslie, Philip N	Direct Payment	Canada Research Chairs - CIHR Funded - Tier 2	201510CRC	Special Cases - Awards Programs	Canada Research Chair Tier 2	500000	5 yrs 0 mth	#N/A	No
Ainslie, Philip N	Direct Payment	Canada Research Chairs - CIHR Funded - Tier 2	201010CRC	Special Cases - Awards Programs	CRC tier 2	500000	5 yrs 0 mth	#N/A	No
Aita, Marilyn	Université de Montréal	Randomized Controlled Trials: Mentoring	201303MTP	Randomized Controlled Trials: Mentoring	A Program of RCT Research on Developmental Care Interventions to Enhance Preterm Infants and Mothers Health Outcomes	140000	2 yrs 0 mth	Human Development, Child and Youth Health	No
AJIBOYE, WALE T	Unity Health Toronto	Travel Awards - Institute Community Support	202310ISU	Travel Awards - Institute Community Support	Development and implementation of peer-facilitated decision-making and referral support to increase uptake and adherence to HIV pre-exposure prophylaxis in African Caribbean and Black communities in Ontario	1752	1 yr 0 mth	Infection and Immunity	No
AJIBOYE, WALE T	Unity Health Toronto	Travel Awards - AIDS 2022 Conference	202207TAA	Special Cases - Awards Programs	AIDS 2022 Conference Travel Awards	2500	1 yr 0 mth	#N/A	No
Akhabir, Loubna	Direct Payment	Travel Awards - Institute Community Support	201201ISU	Institute of Circulatory and Respiratory Health	Identification of putative functional Single Nucleotide Polymorphisms using eQTL and GWAS data in the asthma-associated gene IL1RL1	1400	0 yr 1 mth	Genetics	No
Akhabir, Loubna	Direct Payment	Travel Awards - Institute Community Support	201301ISU	Institute of Circulatory and Respiratory Health	Functional analysis of an asthma-associated single nucleotide polymorphism in TSLP	1280	0 yr 3 mths	Circulatory and Respiratory Health	No
Akhabir, Loubna	McMaster University	Travel Awards - Institute Community Support	201808ISU	Institute of Circulatory and Respiratory Health	Alterations in Cord Blood Hemopoietic Progenitor Cell Surface Receptor Expression Precede Atopy: a 1 year Follow Up in a Longitudinal Birth Cohort Study	1000	1 yr 0 mth	Circulatory and Respiratory Health	No
Akik, Wided	Research Institute of the McGill University Health Centre	Travel Awards - Institute Community Support	201901ISU	Institute of Circulatory and Respiratory Health	Mechanisms Underlying Corticosteroid Insensitivity Induction by Interleukin-17A in Bronchial Epithelial Cells	1000	1 yr 0 mth	Circulatory and Respiratory Health	No
Akinsunmade, Iteoluwakishi J	University of Calgary	Undergraduate Student Research Awards (USRA)	202405URS	Special Cases - Awards Programs	Hyperoxia Mechanisms in a Neonatal Rat Model of Febrile Seizures	6000	0 yr 6 mths	#N/A	No
Akintola, Damilola	University of Victoria (British Columbia)	Undergraduate Student Research Awards (USRA)	202305URS	Special Cases - Awards Programs	Structural studies of membrane trafficking	6000	0 yr 4 mths	#N/A	No
Akintola, Damilola	University of Victoria (British Columbia)	Undergraduate Student Research Awards (USRA)	202405URS	Special Cases - Awards Programs	mechanistic studies of rab signaling	6000	0 yr 6 mths	#N/A	No
Akinwande, Rahimah	University of Toronto	Undergraduate Student Research Awards (USRA)	202405URS	Special Cases - Awards Programs	Innovating Long-term Care: Innovating long-term care: Contributing to more inclusive innovations	6000	0 yr 6 mths	#N/A	No
Ako-Arrey, Denis E	Direct Payment	Travel Awards - Institute Community Support	201405ISU	Institute of Health Services and Policy Research	Health Systems Guidelines Appraisal Tool: Better Guidelines for Better Health Systems	1500	0 yr 3 mths	Health Services and Policy Research	No
Ako-Arrey, Denis E	McMaster University	Dissemination Events	201310KDE	Dissemination Events Grants	Health Systems Guidance Appraisal Tool - Better Guidance For Better Health Systems	24370	1 yr 0 mth	Health Services and Policy Research	No
Akolkar, Gauri	University of Manitoba	Travel Awards - Institute Community Support	201505ISU	Institute of Circulatory and Respiratory Health	Elucidating molecular mechanisms in mitigation of Doxorubicin-induced cardiotoxicity by antioxidant Vitamin C	1200	1 yr 0 mth	Circulatory and Respiratory Health	No
Al Batran, Rami	Université de Montréal	Project Grant	202403PJT	Hematology, Digestive Disease & Kidney	Exploring the Hepatoprotective Actions of Sodium-glucose Cotransporter 2 (SGLT2) Inhibitors	852976	5 yrs 0 mth	Nutrition, Metabolism, and Diabetes	No
Al Dow, Manal	Université Laval	CIHR-ICRH Travel Awards - General pool	202309AW1	Special Cases	Exploring the Role of EMPRD on Metabolic Regulation	1500	1 yr 0 mth	#N/A	No
Al Kaabi, Noor	University of Toronto	CIHR-ICRH Travel Awards - General pool	202301AW1	Special Cases	Respiratory Symptoms, Health-Related Quality of Life, and Symptom Management in Ehlers-Danlos Syndrome and Generalized Hypermobility Spectrum Disorders	1500	1 yr 0 mth	#N/A	No
Al-Awar, Rima S	Ontario Institute for Cancer Research (Toronto, Ontario)	Team Grant: E-Rare-3 Joint Transnational Call	202006ERT	Special Cases	Safety and efficacy of a possible epigenetic therapy for FSHD muscular dystrophy	90254	3 yrs 0 mth	Neurosciences, Mental Health and Addiction	No
Al-Dujaili, Saja	Direct Payment	Travel Awards - Institute Community Support	201109ISU	Institute of Musculoskeletal Health and Arthritis	Osteocytes exhibit multiple calcium oscillations in response to mechanical loading	1000	0 yr 1 mth	Musculoskeletal Health and Arthritis	No
Al-Ghabkari, Abdulhameed	Direct Payment	Travel Awards - Institute Community Support	201301ISU	Institute of Circulatory and Respiratory Health	Examining the Role of Zipper-Interacting Protein Kinase (ZIPK) in Smooth Muscles Contraction.	1200	0 yr 3 mths	Circulatory and Respiratory Health	No
Al-Ghabkari, Abdulhameed	Direct Payment	Travel Awards - Institute Community Support	201401ISU	Institute of Circulatory and Respiratory Health	Examining the Role of Zipper-Interacting Protein Kinase (ZIPK) in Smooth Muscles Contraction.	500	0 yr 3 mths	Circulatory and Respiratory Health	No
Al-Harbi, Samah	Direct Payment	Travel Awards - Institute Community Support	201401ISU	Institute of Human Development, Child and Youth Health	Functional Recovery in critically ill children. The"Wee-Cover" Pilot Study	1000	0 yr 3 mths	Human Development, Child and Youth Health	No
Al-Masslawi, Dawood	University of British Columbia	Travel Awards - Institute Community Support	201601ISU	Institute of Health Services and Policy Research	Adoption of Speech Recognition Technology in Community Healthcare Nursing	1500	1 yr 0 mth	Health Services and Policy Research	No
Alain, Tommy	Children's Hospital of Eastern Ontario Research Institute Inc	CIHR - ICR / Cancer Research Society Partnership - Research Grants	202103CRP	Special Cases	Oral Administration of Reoviruses for the Treatment, Prevention and Early Diagnosis of Colorectal Cancer.	60000	2 yrs 0 mth	Cancer Research	No
Alain, Tommy	University of Ottawa	CIHR - ICR / Cancer Research Society Partnership - Research Grants	201702CRP	Special Cases	Characterization of a new pharmao-viral approach for the treatment of brain cancer	60000	3 yrs 0 mth	Cancer Research	No
Alain, Tommy	Children's Hospital of Eastern Ontario Research Institute Inc	Project Grant - PA: Breast Cancer Research	202403PLL	Commercialization	Viralyzing transgenes to improve oncolytic immunotherapy.	100000	1 yr 0 mth	Cancer Research	No
Alary, Michel	Université Laval	CIHR-IPPH Trailblazer Award - Senior Career Population/Public Health Researcher	201811TLC	CIHR-IPPH Trailblazer Award in Population Health Solutions	A career devoted to intervention and population health research for the prevention of HIV and other sexually transmitted infections among the most vulnerable populations with a global perspective of health equity	12500	1 yr 0 mth	Population and Public Health	No
Alary, Michel	Université Laval	Planning Grants - Priority Announcement: HIV/AIDS	201010MPL	Planning Grants	Planning of the 19th Conference of the International Society for STD Research, Quebec-2011	22500	1 yr 0 mth	#N/A	No
Alary, Michel; Kpatchavi, Adolphe C	Université Laval	Operating Grant: Programmatic Grants to tackle health and health equity - LOI	201007ROG	Programmatic Grant in Health & Health Equity (LOI)	Travail du sexe, marginalisation et santé : approches de recherche visant l'équité en santé en contexte prostitutionnel béninois	14988	0 yr 5 mths	Population and Public Health	No
Alavi, Nazanin	Queen's University (Kingston, Ontario)	Team Grant: Mental Wellness in Public Safety Team Grants - LOI	201903MWL	Team Grant: Mental Wellness in Public Safety Team Grants - LOI	Delivering online cognitive behavioural therapy (iCBT) to address mental health challenges in correctional officers and other public safety personnel	30000	1 yr 0 mth	Neurosciences, Mental Health and Addiction	No
Alavi, Nazanin; Soares, Claudio D; Milev, Roumen V	Queen's University (Kingston, Ontario)	Team Grant: HCIS - LOI - Healthcare systems, services and policies	202110LT1	Team Grant : Healthy Cities Implementation Science (HCIS) Team Grants - LOI	Developing, administering, and evaluating online psychotherapy and psychoeducation programs to address common mental health challenges faced by post-secondary students in Kingston, Frontenac, Lennox & Addington (KFL&A)	25000	1 yr 0 mth	Health Services and Policy Research	No
Albagli, Andrea	University of Toronto	CIHR Café Scientifique Program	201106SCI	CIHR Café Scientifique Program	Facilitating Public Conversations on Public Health: Cafe Scientifique Discussion Series at Thorncliffe Park	3000	1 yr 0 mth	Health Services and Policy Research	No
Alberga, Angela S	University of Ottawa	CIHR Synapse Mentorship Award	201301MEN	CIHR Synapse Mentorship Awards	2013 Synapse Mentorship Award (Master's, doctoral student/postdoctoral fellow)	5000	1 yr 0 mth	#N/A	No
Albert, Paul R	Ottawa Hospital Research Institute	Meetings, Planning and Dissemination Grant: INMHA	200910MNM	Meetings, Planning and Dissemination Grant: Neurosciences, Mental Health and Addiction	Canadian Neuroscience Meeting - CCNP Annual Meeting 2010	5000	1 yr 0 mth	#N/A	No
Albert, Paul R	Ottawa Hospital Research Institute	Planning and Dissemination Grant - Institute Community Support	202302PCS	Planning and Dissemination Grants	The GPCR Retreat 2023	15000	1 yr 0 mth	Genetics	No
Alberts, Nicole M	Direct Payment	Canada Research Chairs - CIHR Funded - Tier 2	202011CRC	Special Cases - Awards Programs	Canada Research Chair - Tier 2	600000	5 yrs 0 mth	#N/A	No
Alda, Martin; Rouleau, Guy A	Nova Scotia Health Authority (Halifax)	Team Grant: ERA-Net PerMed	201807ENP	Special Cases	Personalization of Long term Treatment in Bipolar Disorder	199396	3 yrs 0 mth	Neurosciences, Mental Health and Addiction	No
Alexander, Robert T	Direct Payment	Canada Research Chairs - CIHR Funded - Tier 2	202011CRC	Special Cases - Awards Programs	Canada Research Chair - Tier 2	500000	5 yrs 0 mth	#N/A	No
Alexander, Robert T	Direct Payment	Canada Research Chairs - CIHR Funded - Tier 2	201510CRC	Special Cases - Awards Programs	Canada Research Chair Tier 2	500000	5 yrs 0 mth	#N/A	No
Alexander, Robert T	University of Alberta	Patient Engagement Enhancement	202202EEP	Planning and Dissem. - Canadian Epigenetics, Environment and Health Research Consortium	KRESCENT 2.0 HRTP Application for a SPOR Supplement: Proposal - SPOR Supplement	150000	1 yr 0 mth	#N/A	No
Alexander, Robert T	University of Alberta	Project Grant	202403PJT	Clinical Investigation - C: Digestive, Endocrine and Excretory Systems	Leveraging a large cohort of patients with a unique, frequent renal sodium phosphate cotransporter, SLC34A3, pathogenic variation to understand and treat osteoporosis and kidney stones	967726	5 yrs 0 mth	Nutrition, Metabolism, and Diabetes	No
Alexander, Robert T; Beaucage, Mary B; Burns, Kevin D; Farragher, Janine; Hartwig, Sunny; Ho, Julie; King, Malcolm; Konvalinka, Ana; Levin, Adeera; Madore, François; Pandeya, Sanjay; Schick-Makaroff, Kara L; Stalker, Leanne; Tennankore, Karthik K	University of Alberta	Tr. Gr: Health Research Training Platform - Nutrition, Metabolism and Diabetes	202106RT8	Training Grant: Health Research Training Platform	Kidney Research Scientist Core Education and Training Program 2.0	2399987	6 yrs 0 mth	Nutrition, Metabolism, and Diabetes	No
Alexander, Stephanie A	Direct Payment	Travel Awards - Institute Community Support	201305ISU	Institute of Population and Public Health - Travel Awards	To be, or not to be reflexive...is this the question? Exploring reflexivity in health promotion	2479	0 yr 3 mths	Population and Public Health	No
Alexson, Kashina Rae-Anne Denise	Direct Payment	Indigenous Gender and Wellness: Idea Fair and Learning Circle	201811IGW	Special Cases - Awards Programs	Indigenous Gender and Wellness: Idea Fair and Learning Circle	1405	1 yr 0 mth	#N/A	No
Aleyan, Sarah	University of Waterloo (Ontario)	Travel Awards - Institute Community Support	201701ISU	CPHA Conference	Evaluating the impact of changes in school-based tobacco programming on smoking susceptibility outcomes among never smokers between Year 2 and Year 3 of COMPASS study	1500	1 yr 0 mth	Population and Public Health	No
Alford, Heather	University of Saskatchewan	Summer Program in Aging	202211SMP	Summer Program in Aging	Supporting meaningful family engagement at mealtimes in long-term care: A grounded theory approach	1294	1 yr 0 mth	Nutrition, Metabolism, and Diabetes	No
Alfred, Taiaiake G	University of Victoria (British Columbia)	Indigenous Gender and Wellness: Idea Fair and Learning Circle	201811IGW	Special Cases - Awards Programs	Indigenous Gender and Wellness: Idea Fair and Learning Circle	2989	1 yr 0 mth	#N/A	No
Ali, Asim	Hospital for Sick Children (Toronto)	Planning and Dissemination Grant - Institute Community Support	201702PCS	Planning and Dissemination - INMHA	Development of a Pediatric Ophthalmology Academic Partnership Between Canada and Ethiopia	10000	1 yr 0 mth	Neurosciences, Mental Health and Addiction	No
Ali, Hesham	Direct Payment	Travel Awards - AIDS 2022 Conference	202207TAA	Special Cases - Awards Programs	A preliminary exploration of Home and Community care needs of Older PLHIV	2500	1 yr 0 mth	#N/A	No
Ali, Maqdis	University of Toronto	Undergraduate Student Research Awards (USRA)	202405URS	Special Cases - Awards Programs	Investigation of the role of GLP-1 agonists on adolescent THC induced neuroinflammation	6000	0 yr 6 mths	#N/A	No
Ali, Shabana A	University Health Network (Toronto)	Travel Awards - Institute Community Support	201701ISU	Institute of Health Services and Policy Research	Engaging community-dwelling seniors as research partners to improve health services for chronic disease management	1500	1 yr 0 mth	Health Services and Policy Research	No
Ali, Shehzad	University of Western Ontario	PRIZE - Project Grant - PA: Robyn Tamblyn Mid-Career HSPR Innovator Award	202209PAJ	Special Cases	Prize 202209PJT - Robyn Tamblyn Mid-Career HSPR Innovation Award: Re-engineering health policy decision-making for equitable allocation of resources	25000	1 yr 0 mth	Health Services and Policy Research	No
Ali, Shehzad	Direct Payment	Canada Research Chairs - CIHR Funded - Tier 2	201810CRC	Special Cases - Awards Programs	Canada Research Chair - Tier 1	600000	5 yrs 0 mth	#N/A	No
Ali, Yasmin	IWK Health Centre (Halifax)	Operating Grant: Secretariat for the responsible conduct of Research	201904PRE	Special Cases	6th World Conference on Research Integrity.	3500	1 yr 0 mth	#N/A	No
Alizadeh Pourbouyeh, Kobra	London Health Sciences Centre Res. Inc. (Ont.)	Travel Awards - Institute Community Support	201607ISU	Institute of Circulatory and Respiratory Health	Influence of Hepcidin on Magnetic Resonance Contrast in P19 Cells	1000	1 yr 0 mth	Circulatory and Respiratory Health	No
All Nations Hope Network, All Nations hope Network	All Nations Hope Network (Regina, Saskatchewan)	Planning and Dissemination Grant - Institute Community Support	202402PCS	Planning and Dissemination Grants	Strengthening STBBI Knowledge Mobilization Approaches following the COVID-19 Pandemic: Towards planning an Indigenous Health Council Gathering	25000	1 yr 0 mth	Indigenous Peoples' Health	No
Allaire, Janie	Université Laval	Travel Awards - Institute Community Support	201802ISU	Institute of Circulatory and Respiratory Health	Comparaison de la variabilité dans la réponse des triglycérides suite ‡ une supplémentation en acide docosahexaénoÔque et eicosapentaénoÔque chez des hommes et des femmes ‡ risque de maladies cardiovasculaires.	1000	1 yr 0 mth	Nutrition, Metabolism, and Diabetes	No
Allan, Billie	Unity Health Toronto	Planning and Dissemination Grant - Institute Community Support	201402PCS	Planning and Dissemination - IIPH	First Peoples, second class treatment: Examining the role of racism in the health and well-being of Indigenous peoples	10000	1 yr 0 mth	Indigenous Peoples' Health	No
Allan, Billie	Direct Payment	Planning Grants - PA: First Nations, Inuit or Métis Planning Activities	201110PME	Planning Grants	For Our Grandmothers, Aunties, Sisters and Daughters: Identifying Research Priorities in Aboriginal Women's Health	24600	1 yr 0 mth	Indigenous Peoples' Health	No
Allan, Katherine S	McMaster University	Travel Awards - Institute Community Support	201607ISU	Institute of Circulatory and Respiratory Health	The Effect of Gender On Survival from Sudden Cardiac Death In The Young	1000	1 yr 0 mth	Circulatory and Respiratory Health	No
Allan, Katherine S	Direct Payment	Travel Awards - Institute Community Support	201201ISU	Institute of Circulatory and Respiratory Health	Cardiotoxic Neighbourhoods: Does where you live affect your risk for out-of-hospital cardiac arrest?	800	0 yr 1 mth	Circulatory and Respiratory Health	No
Allana, Saleema	University of Western Ontario	Planning and Dissemination Grant - Institute Community Support	202207PCS	Planning and Dissemination - IA	Exploring Self-Care and Family Caregiving among Older Adults with Heart Failure through an Intersectional Lens: Developing a Research Agenda, Network, and Partnerships	5755	1 yr 0 mth	Aging	No
Allard, Johane P; Bhat, Mamatha; Gaisano, Herbert Y; Hota, Susy S; Philpott, Dana J; Poutanen, Susan M	University of Toronto	Team Grant: Canadian Microbiome Initiative 2: Research Teams - LOI	201811MOT	Team Grant : Canadian Microbiome Initiative 2: Research Teams	Assessing the role and preventative or therapeutic effects of Faecalibacterium prausnitzii and other candidate bacteria in non-alcoholic fatty liver disease	25000	1 yr 0 mth	Nutrition, Metabolism, and Diabetes	No
Allard, Johane P; Jenkins, David J; Krause, Denis O	University Health Network (Toronto)	Canadian Microbiome Initiative - LOI	200911CMB	Emerging Team Grant: Canadian Microbiome Initiative	Characterization of Intestinal Microbiota and its Interaction with Diet in Diabetes Type 2, Non-Alcoholic Fatty Liver Disease and Colon Cancer	0	0 yr 0 mth	Nutrition, Metabolism, and Diabetes	No
Allard, Nicole C	Université du Québec ‡ Rimouski	Planning Grants-Priority Announcement:Partnerships for Health System Improvement	201106MHS	Planning Grants	1er symposium de ChaudiËres Appalaches sur les services de santé pour survivants du cancer (PASS)	16595	1 yr 0 mth	#N/A	No
Allen-Scott, Lisa K	University of Calgary	Canada Graduate Scholarships - Michael Smith Foreign Study Supplements	201202FSS	Special Cases - Awards Programs	Understanding the role of community capacity for mitigation of unintended harms associated with an insecticide-treated net public health intervention in rural Tanzania.	5800	0 yr 3 mths	#N/A	No
Allen-Vercoe, Emma	Direct Payment	Canada Research Chairs - CIHR Funded - Tier 1	201804T1C	Special Cases - Awards Programs	Canada Research Chair Tier 1	1400000	7 yrs 0 mth	#N/A	No
Allen, Michael J; Tobin, Corinne	Dalhousie University (Nova Scotia)	Knowledge Translation Supplement	201010KTB	Meetings, Planning and Dissemination Grant: End of Grant Knowledge Supplement	Enhancing Continuing Education for Primary Care Providers with a Novel KT Initiative	56740	1 yr 0 mth	#N/A	No
Allen, Prudence	University of Western Ontario	Planning Grants: Priority Announcement - Reproductive and Child Health	201206MRP	Planning Grants	Exploring factors that influence the implementation of an evidence-based auditory processing abilities protocol to improve audiologic assessment & treatment for Canadian children	19000	1 yr 0 mth	Human Development, Child and Youth Health	No
Allingham, John S	Direct Payment	Canada Research Chairs - CIHR Funded - Tier 2	201104CRC	Special Cases - Awards Programs	CANADA RESEARCH CHAIRHOLDER / TITULAIRE DE CHAIRE DE RECHERCHE DU CANADA	500000	5 yrs 0 mth	#N/A	No
Allison, David J	London Health Sciences Centre Res. Inc. (Ont.)	Team Gr.:Intervention Trial in Inflam. for Chronic Condition - General Pool LOI	202303LI3	Team Grant : Intervention Trial in Inflammation for Chronic Conditions	Targeting Inflammation and the Kynurenine Pathway for the treatment of Depression & Chronic Pain.	20000	1 yr 0 mth	Neurosciences, Mental Health and Addiction	Yes
Allison, Kenneth R	Public Health Ontario (Toronto)	Planning Grants: Priority Announcement - Reproductive and Child Health	201210MRP	Planning Grants	Sparking Life Physical Activity Intervention: Evaluation Team Development	22210	1 yr 0 mth	Musculoskeletal Health and Arthritis	No
Allman, Dan B	University of Toronto	Planning and Dissemination Grant - Institute Community Support	201508PCS	Planning and Dissemination - HIV/AIDS and/or STBBIs	A Consultation and Planning Process to Explore the Capacity and Research Needs of Sex Work Organizations and their Allies addressing HIV Pre-Exposure Prophylaxis (PrEP) in Canada	14984	1 yr 0 mth	Infection and Immunity	No
Allman, Dan B	University of Toronto	Planning and Dissemination Grant - Institute Community Support	201508PCS	Planning and Dissemination - HIV/AIDS and/or STBBIs	Islam, Young People and HIV and AIDS in Ontario: Planning for a Comprehensive Study of Needs, Challenges and Priorities	14968	1 yr 0 mth	Infection and Immunity	No
Allman, Dan B	University of Toronto	Planning and Dissemination Grant - Institute Community Support	201708PCS	Planning and Dissemination - HIV/AIDS and/or STBBIs	Association for the Social Sciences and Humanities in HIV (ASSHH) 2018 Conference	20000	1 yr 0 mth	Population and Public Health	No
Allman, Dan B; Calzavara, Liviana; Godbout, Caroline	University of Toronto	Dissemination Events - Priority Announcement: HIV/AIDS	201302MHI	Dissemination Events Grants	Visualizing Survey Data: Disseminating Results from a Population Health Survey on HIV and AIDS in Canada	25000	1 yr 0 mth	Population and Public Health	No
Alman, Benjamin A	Hospital for Sick Children (Toronto)	Team Grant: Bone Health - LOI	201104TBL	Team Grant: Bone Health - LOI	Glucocorticoid Induced Osteoporosis (GIO) in the Paediatric Patient with Chronic Disease: Pathophysiology, Prediction and Management.	10000	1 yr 0 mth	Musculoskeletal Health and Arthritis	No
Almeida de Oliveira, Amanda	University of Alberta	Travel Awards - Institute Community Support	202310ISU	Travel Awards - Institute Community Support	A High Cholesterol Diet During Pregnancy Impairs Uterine Artery Function via TLR4	1500	1 yr 0 mth	Circulatory and Respiratory Health	No
Almendariz, Carla	University of Saskatchewan	Summer Program in Aging	202201SMP	Summer Program in Aging	The impact of calorie restriction mimetics on cellular phenotypes triggered by an Alzheimer disease-related presenilin-1 protein splice variant.	0	1 yr 0 mth	Aging	No
Almgren, Hannes	University of Calgary	Summer Program in Aging	202201SMP	Summer Program in Aging	Prediction of cognitive decline in neurodegenerative disorders	0	1 yr 0 mth	Aging	No
Alphonsus, Khrisha	University of Saskatchewan	Travel Awards - Institute Community Support	201601ISU	CPHA Conference	Examining the Association between Area Level Deprivation and Severity of Vehicle Collisions	1500	1 yr 0 mth	Population and Public Health	No
Alsbury, Kyla	University of Toronto	Travel Awards - Institute Community Support	201901ISU	Summer Program in Aging	Examining Referral Pathways to Exercise Programs for Older Adults with Mobility and Balance Limitations	500	1 yr 0 mth	Aging	No
Alshafie, Walaa A	Direct Payment	Travel Awards - Institute Community Support	201301ISU	Institute of Circulatory and Respiratory Health	Regulation of CFTR membrane stability by VIP: role of PKC.	700	0 yr 3 mths	Circulatory and Respiratory Health	No
Altaany, Zaid	Direct Payment	Travel Awards - Institute Community Support	201201ISU	Institute of Circulatory and Respiratory Health	Gasotransmitters Role in Vascular Function	800	0 yr 1 mth	Circulatory and Respiratory Health	No
Altaany, Zaid	Direct Payment	Travel Awards - Institute Community Support	201301ISU	Institute of Circulatory and Respiratory Health	S-sulfhydration regulation of endothelial nitric oxide synthase	550	0 yr 3 mths	Circulatory and Respiratory Health	No
Altabtbaei, Khaled; Quemerais, Bernadette	University of Alberta	CIHR-IMHA Inclusive Research Excellence Prizes - Research Impact	202402RE7	Other : CIHR-IMHA Inclusive Research Excellence Prizes	Particle Size, Mass Concentration, and Microbiota in Dental Aerosols	25000	1 yr 0 mth	Health Services and Policy Research	No
Altalhi, Wafa	University Health Network (Toronto)	Travel Awards - Institute Community Support	201607ISU	Institute of Circulatory and Respiratory Health	Specification of arterial-venous identity in engineered vascularized tissues requires perivascular cells and is impaired in diabetes	1000	1 yr 0 mth	Circulatory and Respiratory Health	No
Altier, Christophe	University of Calgary	Planning and Dissemination Grant - Institute Community Support	201909PCS	Planning and Dissemination - INMD	Kananaskis Inflammation Workshop 2020	10000	1 yr 0 mth	Nutrition, Metabolism, and Diabetes	Yes
Altier, Christophe	Direct Payment	Canada Research Chairs - CIHR Funded - Tier 2	201610CRC	Special Cases - Awards Programs	Canada Research Chair - Tier 2	500000	5 yrs 0 mth	#N/A	No
Altier, Christophe	Direct Payment	Canada Research Chairs - CIHR Funded - Tier 2	201110CRC	Special Cases - Awards Programs	CRC Tier 2	500000	5 yrs 0 mth	#N/A	No
Altin, Natasha	University of Toronto	Travel Awards - Institute Community Support	201901ISU	Institute of Aging	Harnessing the power of assistive technology to enable ageing in place: Future directions for policy development and advocacy efforts.	766	1 yr 0 mth	Aging	No
Altshuler, Douglas	University of British Columbia	Project Grant	202403PJT	Behavioural Sciences - C: Behavioural Studies, Neuroscience and Cognition	Visual control of complex locomotion by the cerebellum	902700	5 yrs 0 mth	Neurosciences, Mental Health and Addiction	No
Aluko, Eunice	University of Toronto	Undergraduate Student Research Awards (USRA)	202405URS	Special Cases - Awards Programs	Scoping review of linking STBBI testing and SRHR care for young women	6000	0 yr 6 mths	#N/A	No
Alvarado, Beatriz E	Queen's University (Kingston, Ontario)	Dissemination Events - PA: Gender, Sex and Health Research	201106DGE	Dissemination Events Grants	Strengthening Canadian and International collaborations to study gender, mobility and aging	23880	1 yr 0 mth	#N/A	No
Alvarado, Beatriz E	Queen's University (Kingston, Ontario)	Planning Grants - Priority Announcement: HIV/AIDS	201010MPL	Planning Grants	Community based prevention strategy to reduce vulnerability to HIV in LGTB communities	21610	1 yr 0 mth	#N/A	No
Alvarado, Beatriz E; Garcia, Angeles	Queen's University (Kingston, Ontario)	Planning and Dissemination Grant - Institute Community Support	201502PCS	Planning and Dissemination - IA	Friendly technologies for dementia: an environmental scan and an international collaboration to promote innovative interventions	20000	1 yr 0 mth	Aging	No
Alvarez, Elizabeth	McMaster University	Canada Graduate Scholarships - Michael Smith Foreign Study Supplements	201406FSS	Special Cases - Awards Programs	Examining the process of using a knowledge translation workbook to contextualize global health systems guidance in policy development at the national or subnational level	6000	0 yr 4 mths	#N/A	No
Alvarez, Gonzalo G	Ottawa Hospital Research Institute	Operating Grant: Programmatic Grants to tackle health and health equity - LOI	201007ROG	Programmatic Grant in Health & Health Equity (LOI)	Smoking, Tuberculosis and Obstructive Lung Disease in Nunavut Evaluation, The STONE lung health program	14990	0 yr 5 mths	Circulatory and Respiratory Health	No
Alvarez, Gonzalo G	Ottawa Hospital Research Institute	Knowledge Translation Supplement - PA: First Nations Inuit or Métis	201110KTI	Meetings, Planning and Dissemination Grant: End of Grant Knowledge Supplement	TAIMA TB (STOP TB) in Nunavut Knowledge Translation Project	100000	1 yr 0 mth	Indigenous Peoples' Health	No
Amarudjuak, Rosanna	Direct Payment	Indigenous Gender and Wellness: Idea Fair and Learning Circle	201811IGW	Special Cases - Awards Programs	Indigenous Gender and Wellness: Idea Fair and Learning Circle	7508	1 yr 0 mth	#N/A	No
Amato, Anthony T	University of Victoria (British Columbia)	Travel Awards - AIDS 2022 Conference	202205TAA	Special Cases - Awards Programs	Barriers to PrEP Uptake in Gay, Bisexual, Trans and Queer Men, Two-Spirit	2500	0 yr 1 mth	#N/A	No
Amatullah, Hajera	Direct Payment	Travel Awards - Institute Community Support	201201ISU	Institute of Circulatory and Respiratory Health	The role of DJ-1 in sepsis-induced multi-organ failure	800	0 yr 1 mth	Circulatory and Respiratory Health	No
Amegadzie, Joseph E	University of British Columbia	CIHR-ICRH Travel Awards - General pool	202309AW1	Special Cases	ARE COMMONLY USED CARDIOVASCULAR RISK SCORING TOOLS RELIABLE IN PATIENTS WITH CHRONIC OBSTRUCTIVE PULMONARY DISEASE (COPD)?	1500	1 yr 0 mth	#N/A	No
Ameis, Stephanie H	Direct Payment	Canada Research Chairs - CIHR Funded - Tier 2	202204CRC	Special Cases - Awards Programs	Canada Research Chair - Tier 2	600000	5 yrs 0 mth	#N/A	No
Ameis, Stephanie H	Centre for Addiction and Mental Health (Toronto)	Project Grant	202403PJT	Behavioural Sciences - B-2	Synaptic density as a neural marker of impairment in autism spectrum disorder	1028926	5 yrs 0 mth	Neurosciences, Mental Health and Addiction	No
Amirault, Marni D	Communities, Alliances & Networks (Saskatchewan)	Dissemination Events - Priority Announcement: HIV/AIDS	201210MHI	Dissemination Events Grants	Wise Practices VI: Creating opportunities for Knowledge Dissemination in the Aboriginal HIV & AIDS CBR Community	22500	1 yr 0 mth	Indigenous Peoples' Health	No
Amirault, Marni D	Communities, Alliances & Networks (Saskatchewan)	Indigenous Gender and Wellness: Idea Fair and Learning Circle	201811IGW	Special Cases - Awards Programs	Indigenous Gender and Wellness: Idea Fair and Learning Circle	2772	1 yr 0 mth	#N/A	No
Amirault, Marni D; Pooyak, Sherri D	Communities, Alliances & Networks (Saskatchewan)	Planning and Dissemination Grant - Institute Community Support	201502PCS	Planning and Dissemination - IIPH	Building Evaluation Capacity with the AHA Centre team	12000	1 yr 0 mth	Indigenous Peoples' Health	No
Ammar, Ali	McMaster University	Summer Program in Aging	202102SMP	Summer Program in Aging	Development of Clinical Tools to Guide Diagnosis and Treatment of Osteoporosis in Older Adults	0	1 yr 0 mth	Aging	No
Ammi, Mehdi	Carleton University (Ottawa)	Travel Awards - Institute Community Support	201505ISU	Institute of Health Services and Policy Research	Should I stay or should I go? Factors associated with family physicians' decision to quit new primary care team in Canada	1500	1 yr 0 mth	Health Services and Policy Research	No
Amog, Krystle	University of Toronto	Summer Program in Aging	202312SMP	Summer Program in Aging	Summer Program in Aging 2024	1000	1 yr 0 mth	Aging	No
Amon, Cristina; Bannon, Karen; Bazylak, Jason; Jeffrey, Melanie A	University of Toronto	Team Grant: HCIS - LOI - Urban Indigenous Health	202110LT5	Team Grant : Healthy Cities Implementation Science (HCIS) Team Grants - LOI	Caring for the Thunderbird's Nest: Characterizing and Monitoring Inequitable Exposures to Ground and Air Pollution with Fort William First Nation, Using Machine Learning Tools	24680	1 yr 0 mth	Indigenous Peoples' Health	No
Amos, Sally	Direct Payment	Travel Awards - Institute Community Support	201209ISU	Institute of Cancer Research	Identification of factors modulating sensitivity to T-cell infiltration in the breast cancer setting via next-generation sequencing	1000	0 yr 3 mths	Cancer Research	No
Amsden, Brian G; Flynn, Lauren E; Pang, Stephen C	Queen's University (Kingston, Ontario)	Emerging Team Grant: Regenerative Medicine and Nanomedicine - LOI	200911RML	Emerging Team Grant: Regenerative Medicine and Nanomedicine	Co-delivery of Adipose-derived Stem Cells and Growth Factors for Cardiac Regeneration	0	0 yr 0 mth	Circulatory and Respiratory Health	No
Amster, Ellen J	McMaster University	Planning and Dissemination Grant - Institute Community Support	201708PCS	IPPH - Global Health Priority Area	The Morocco-Canada Network for Maternal and Infant Health: Determining Research Priorities and a Framework for Action	20000	1 yr 0 mth	Population and Public Health	No
Anagnostou, Evdokia	Direct Payment	Canada Research Chairs - CIHR Funded - Tier 2	201810CRC	Special Cases - Awards Programs	Canada Research Chair - Tier 2	500000	5 yrs 0 mth	#N/A	No
Anagnostou, Evdokia	Direct Payment	Canada Research Chairs - CIHR Funded - Tier 2	201310CRC	Special Cases - Awards Programs	CRC Tier 2	500000	5 yrs 0 mth	#N/A	No
Anand, Sonia S	McMaster University	Operating Grant - Randomized Controlled Trials Mentoring Program	201410MTO	Special Cases	Randomized Controlled Trial Mentorship Plan	20000	2 yrs 0 mth	Neurosciences, Mental Health and Addiction	No
Anand, Sonia S	McMaster University	Operating Grant: Programmatic Grants in Food and Health - LOI	201205FHL	Operating Grant: Programmatic Grants in Food and Health - LOI	Understanding the impact of maternal and infant nutrition on infant/child health in the first 5 years of life	0	1 yr 0 mth	Human Development, Child and Youth Health	No
Anand, Sonia S	Direct Payment	Canada Research Chairs - CIHR Funded - Tier 1	201704T1C	Special Cases - Awards Programs	Canada Research Chair - Tier 1	1400000	7 yrs 0 mth	#N/A	No
Anand, Sonia S	Direct Payment	Canada Research Chairs - CIHR Funded - Tier 1	201010T1C	Special Cases - Awards Programs	CRC tier 1	1400000	7 yrs 0 mth	#N/A	No
Anand, Sonia S; Britz-Mckibbin, Philip; De Souza, Russell J; Paré, Guillaume; Subbarao, Padmaja	McMaster University	Team Grant: DOHaD - Implications for Men, Women, Boys and Girls - LOI	201504MWB	Team Grant: DOHaD - Implications for Men, Women, Boys and Girls - LOI	Deciphering the metabolic signatures of the metabolic syndrome (MetS) in young children	10000	1 yr 0 mth	Human Development, Child and Youth Health	No
Anand, Sonia S; Bruce, Sharon G	McMaster University	Planning and Dissemination Grant - Institute Community Support	201508PCS	Planning and Dissemination - ICRH	Planning the future follow-up, interventions and optimizing knowledge translation in the Canadian Alliance of Healthy Hearts and Minds (CAHHM) Aboriginal Cohort	24550	1 yr 0 mth	Circulatory and Respiratory Health	No
Anand, Sonia S; Gupta, Milan; Teo, Koon K	McMaster University	India-Canada Collaborative Teams in Childhood Obesity Research - LOI	200910INL	India-Canada Collaborative Teams in Childhood Obesity Research	Understanding the determinants of adiposity among newborns of Indian ancestry in Canada and India.	10000	1 yr 0 mth	Human Development, Child and Youth Health	No
Anand, Sonia S; O'Connor, John; Brook, Jeffrey R; Friedrich, Matthias G; Tu, Jack V	McMaster University	Operating Grant: Fort McKay First Nations Health Alliance	201502OFM	Special Cases	Fort McKay First Nations Health Alliance Cohort Enhancement	150000	1 yr 0 mth	#N/A	No
Anaquod, Jaqueline	University of Victoria (British Columbia)	Travel Awards - Institute Community Support	201701ISU	National Gathering of Graduate Students and New Investigator Meeting	Grounding Research in nÍhiyaw Epistemology, Ceremony, and Strength: The nÍhiyaw Language and its Connections to Health & Wellness.	988	1 yr 0 mth	Indigenous Peoples' Health	No
Anazodo, Udunna C	Direct Payment	Travel Awards - Institute Community Support	201109ISU	Institute of Aging	The neuroplastic effect of cardiac rehabilitation.	1000	0 yr 1 mth	Aging	No
Anazodo, Udunna C	London Health Sciences Centre Res. Inc. (Ont.)	Operating Grant: Joint Programme on Neurodegenerative Disease Research (JPND)	202007ENG	Special Cases	Developing BBB-ASL as non-invasive early biomarker of Alzheimer's disease (DEBBIE)	326847	3 yrs 0 mth	Aging	No
Ancuta, Petronela	Centre hospitalier de l'Université de Montréal (CHUM)	Planning and Dissemination Grant - Institute Community Support	201408PCS	Planning and Dissemination - HIV/AIDS and/or STBBIs	The CRCHUM Symposia on Research Priorities Toward a Cure in Chronic Viral Infectious Diseases: From Pathogen Sensing to Eradication	10000	1 yr 0 mth	Infection and Immunity	No
Ancuta, Petronela	Centre hospitalier de l'Université de Montréal (CHUM)	Project Grant	202403PJT	Virology & Viral Pathogenesis	Identification of Aryl Hydrocarbon Receptor as a Novel Druggable Modulator of HIV-1 Latency	1285200	5 yrs 0 mth	Infection and Immunity	No
Ancuta, Petronela; Rosenes, Ron	Centre hospitalier de l'Université de Montréal (CHUM)	CIHR Café Scientifique Program - Institute of Infection and Immunity	202303SC6	Special Cases	Finding the Perfect Time to Hunt for HIV: A Tale of 36 Hours at the CHUM	6000	1 yr 0 mth	Infection and Immunity	No
Andany, Nisha; Loutfy, Mona R	Women's College Hospital (Toronto)	Planning and Dissemination Grant - Institute Community Support	201702PCS	Planning and Dissemination - IA	Review of New and Priority Research Opportunities Related to Healthy Aging in the Community in Women with HIV Infection Living in Canada	20000	1 yr 0 mth	Aging	No
Andelfinger, Gregor U	Centre hospitalier universitaire Sainte-Justine (Montréal, Québec)	Planning and Dissemination Grant - Institute Community Support	201903PCS	Planning and Dissemination - Institute of Genetics	Weinstein Cardiovascular Development Conference 2020	15000	1 yr 0 mth	Genetics	No
Andelfinger, Gregor U	Centre hospitalier universitaire Sainte-Justine (Montréal, Québec)	Team Grant: E-Rare-3 Joint Transnational Call	201506ERT	Special Cases	Improving care for cohesinopathies: from heart phenotypes to novel therapies	325002	3 yrs 0 mth	Circulatory and Respiratory Health	No
Andermann, Anne; Awan, Saeed; Gunn, Susan; Nasrullah, Muazzam	McGill University	Operating Grant: Programmatic Grants to tackle health and health equity - LOI	201007ROG	Programmatic Grant in Health & Health Equity (LOI)	Breaking the cycle of entrenched multi-generational health inequities by developing interventions to tackle child labour and promote childhood development	14949	0 yr 5 mths	Population and Public Health	No
Andermann, Anne; Gunn, Susan; Nasrullah, Muazzam	McGill University	Planning Grants - PA: Community-based Primary Healthcare	201106MCO	Planning Grants	Meeting to finalize research protocol for testing a CBPHC intervention to tackle child labour	25000	1 yr 0 mth	#N/A	No
Andermann, Anne; Gunn, Susan; Nasrullah, Muazzam	McGill University	Planning Grants - Priority Announcement: Improve Health and Health Equity	201010PHH	Planning Grants	Meeting to prepare research protocols for international research on child labour and health equity	24782	1 yr 0 mth	#N/A	No
Andersen, Andrea M	Memorial University of Newfoundland	Travel Awards - Institute Community Support	201707ISU	Institute of Indigenous Peoples' Health	Determinants of healthy aging in Labrador and implications for community-based services	2800	1 yr 0 mth	Indigenous Peoples' Health	No
Andersen, Chris	University of Alberta	Best Brains Exchange Travel Award	201504BBR	Special Cases - Awards Programs	Best Brains Exchange: "How we can make the policy research environment a better place?" held in Ottawa (Ontario) on November 13, 2015.	2523	1 yr 0 mth	#N/A	No
Andersen, Elizabeth A	University of British Columbia	Planning Grants	201210KPE	Planning Grants	An Environmental Scan of Provincial Long-Term Care Staffing Models	23785	1 yr 0 mth	Aging	No
Andersen, Judith	University of Toronto	Team Grant: Mental Wellness in Public Safety Team Grants - LOI	201903MWL	Team Grant: Mental Wellness in Public Safety Team Grants - LOI	An Online Biopsychosocial Intervention (Autonomic Modulation Training) to Relieve Symptoms of Post-Traumatic-Stress Injury and Build Resilience Among Police.	28600	1 yr 0 mth	Neurosciences, Mental Health and Addiction	No
Andersen, Kathleen	McGill University	Travel Awards - Institute Community Support	201802ISU	Institute of Aging	Treatment initiation characteristics of anti-dementia drug therapies in the United Kingdom: a 20-year retrospective population-based inception cohort	1000	1 yr 0 mth	Aging	No
Andersen, Ross E	McGill University	CIHR Café Scientifique Program	201106SCI	CIHR Café Scientifique Program	Is it possible to manage your weight over the holiday season?	3000	1 yr 0 mth	Nutrition, Metabolism, and Diabetes	No
Anderson, Alexandrea J	University of Manitoba	Travel Awards - Institute Community Support	201909ISU	Institute of Cancer Research	Identifying potential cancer disparities for individuals living with HIV using population-based data in Manitoba and Ontario	1500	1 yr 0 mth	Cancer Research	No
Anderson, Christopher M	University of Manitoba	Meetings, Planning and Dissemination Grant: INMHA	201010MNM	Meetings, Planning and Dissemination Grant: Neurosciences, Mental Health and Addiction	Manitoba Neuroscience Network - 2nd Annual Scientific Meeting	6000	1 yr 0 mth	#N/A	No
Anderson, Geoffrey M	University of Toronto	Project Grant	202403PJT	Public, Community & Population Health 2	Identifying Risk Factors and Informing Preventative Strategies to Reduce the Incidence of Mild Cognitive Impairment and Subsequent Dementia by Analysing the Canadian Longitudinal Study of Aging Using Advanced Statistical Methods and Machine Learning	371025	2 yrs 0 mth	Population and Public Health	No
Anderson, Greg	Direct Payment	Team Grant: Mental Wellness in Public Safety Team Grants - LOI	201903MWL	Team Grant: Mental Wellness in Public Safety Team Grants - LOI	Three Pillars of Resilience Program for Public Safety Personnel	30000	1 yr 0 mth	Neurosciences, Mental Health and Addiction	No
Anderson, Greg	Direct Payment	Team Grant: Mental Wellness in Public Safety Team Grants - LOI	201903MWL	Team Grant: Mental Wellness in Public Safety Team Grants - LOI	Validation of a Mental Health Screening Tool for Public Safety Personnel	30000	1 yr 0 mth	Neurosciences, Mental Health and Addiction	No
Anderson, Kelly K	Direct Payment	Canada Research Chairs - CIHR Funded - Tier 2	201910CRC	Special Cases - Awards Programs	Canada Research Chairs - Tier 2	600000	5 yrs 0 mth	#N/A	No
Anderson, Laura N	McMaster University	CIHR - ICR / Cancer Research Society Partnership - Research Grants	202103CRP	Special Cases	Identifying changes in cancer risk factors during the COVID-19 pandemic and predicting population risk	56250	2 yrs 0 mth	Cancer Research	No
Anderson, Laura N	McMaster University	Operating Grant: CCS/CIHR Action Grants	202109POC	Special Cases	Motivational interviewing to promote healthy behaviours for obesity prevention in young adults: a pilot randomized controlled trial	97894	1 yr 0 mth	#N/A	No
Anderson, Marcia J	University of Manitoba	Meetings, Planning and Dissemination Grant: Aboriginal Peoples' Health	200902MAP	Meetings, Planning and Dissemination Grant: Aboriginal Peoples' Health	Indigenous Western and Traditional Doctors Forum	25000	1 yr 0 mth	#N/A	No
Anderson, Melissa	University of Manitoba	Heart and Stroke Personnel Awards for Indigenous Scholars - Doctoral	202309AI9	Special Cases	Developing PET/MR Methods for Brain Imaging	77500	3 yrs 0 mth	Circulatory and Respiratory Health	No
Anderson, Michele K	Sunnybrook Research Institute (Toronto, Ontario)	Project Grant - PA: Pandemic Preparedness and Health Emergencies Research	202403PPE	Immunology	Development and function of IL-17 producing gamma delta T cells	100000	1 yr 0 mth	Infection and Immunity	No
Anderson, Nicole D	Baycrest Centre for Geriatric Care (Toronto)	Planning and Dissemination Grant - Institute Community Support	201809PCS	Planning and Dissemination - IA	Aging and Brain Health: Prevention and Early Detection of Dementia	20000	1 yr 0 mth	Aging	No
Anderson, Stacy	CIUSSS de l'Ouest-de-l'Ile-de-Montréal-Douglas Hospital	Indigenous Gender and Wellness: Idea Fair and Learning Circle	201811IGW	Special Cases - Awards Programs	Indigenous Gender and Wellness: Idea Fair and Learning Circle	3152	1 yr 0 mth	#N/A	No
Anderson, Todd J	University of Calgary	CIHR Café Scientifique Program	201305SCI	CIHR Café Scientifique Program	Tools in the Prevention of Sudden Cardiac Death: Designer Drugs, Genomics and Fancy Devices	3000	1 yr 0 mth	Circulatory and Respiratory Health	No
Andersson, Neil; Brass, Gregory M; Delormier, Treena; Fletcher, Christopher; Kirmayer, Laurence J; McComber, Alex M; Sioui, George	McGill University	Training Grant: Indigenous Mentorship Network Program - Quebec	201701MN7	Indigenous Mentorship Network Program	Quebec Network for Indigenous Health Research Mentorship	1000000	5 yrs 0 mth	Indigenous Peoples' Health	No
Andersson, Neil; Sioui, George	CIET Canada (Ottawa)	Operating Grant: Programmatic Grants in Food and Health - LOI	201205FHL	Operating Grant: Programmatic Grants in Food and Health - LOI	Revitalising traditional foodways and diabetes prevention: a research program with First Nations communities	0	1 yr 0 mth	Indigenous Peoples' Health	No
Andrault, Pierre-Marie	University of British Columbia	Travel Awards - Institute Community Support	201901ISU	Institute of Circulatory and Respiratory Health	Elastolytic activity of cysteine cathepsins K, S and V promotes vascular calcification	1000	1 yr 0 mth	Circulatory and Respiratory Health	No
Andrea, Kori A	Memorial University of Newfoundland	Lindau Prize	201910LPR	Special Cases - Awards Programs	70th Lindau Nobel Laureate Meeting Travel Award Recipient	0	1 yr 0 mth	#N/A	No
Andreazza, Ana C	Direct Payment	Canada Research Chairs - CIHR Funded - Tier 2	202011CRC	Special Cases - Awards Programs	Canada Research Chair - Tier 2	500000	5 yrs 0 mth	#N/A	No
Andreazza, Ana C	Direct Payment	Canada Research Chairs - CIHR Funded - Tier 2	201510CRC	Special Cases - Awards Programs	Canada Research Chair Tier 2	500000	5 yrs 0 mth	#N/A	No
Andrew, Caroline P	University of Ottawa	Meetings, Planning and Dissemination Grant: Gender, Sex and Health	201006MHG	Meetings, Planning and Dissemination Grant: Gender, Sex and Health	Combining forces to improve systematic reviews: Gender, Equity and Bias	20195	1 yr 0 mth	Gender and Health	No
Andrews, Brenda J	Direct Payment	Canada Research Chairs - CIHR Funded - Tier 1	202004T1C	Special Cases - Awards Programs	Canada Reserch Chair - Tier 1	1400000	7 yrs 0 mth	#N/A	No
Andrews, David F	Direct Payment	Canada Research Chairs - CIHR Funded - Tier 1	201504T1C	Special Cases - Awards Programs	Canada Research Chair Tier 1	1400000	7 yrs 0 mth	#N/A	No
Andrews, Natalie M	Ottawa Hospital Research Institute	CIHR Synapse Mentorship Award	201003MEN	CIHR Synapse Mentorship Awards	2010 Synapse Mentorship Award (Graduate student/postdoctoral fellow)	5000	1 yr 0 mth	#N/A	No
Angel, Jonathan B	Ottawa Hospital Research Institute	Dissemination Events - Priority Announcement: HIV/AIDS	201210MHI	Dissemination Events Grants	Ensuring the inclusion and participation of First Nations, Inuit and Métis peoples in Canada at the Canadian Association for HIV Research (CAHR) New Researcher Workshop	15000	1 yr 0 mth	Indigenous Peoples' Health	No
Angel, Jonathan B	Ottawa Hospital Research Institute	Dissemination Events - PA: First Nations, Inuit and Métis Health	201302DFN	Dissemination Events Grants	Ensuring the inclusion and participation of First Nations, Inuit and Métis peoples in Canada at the Canadian Association for HIV Research (CAHR) New Researcher Workshop	13750	1 yr 0 mth	Indigenous Peoples' Health	No
Angel, Jonathan B	Ottawa Hospital Research Institute	Dissemination Events - Priority Announcement: HIV/AIDS	201210MHI	Dissemination Events Grants	Canadian Association for HIV Research (CAHR) 2013 Research Conference	25000	1 yr 0 mth	Infection and Immunity	No
Angel, Jonathan B	Ottawa Hospital Research Institute	Dissemination Events - Priority Announcement: HIV/AIDS	201206MHI	Dissemination Events Grants	Spreading the Word: Development of an HIV/AIDS Journal Supplement	25000	1 yr 0 mth	Infection and Immunity	No
Angel, Jonathan B	Ottawa Hospital Research Institute	Planning and Dissemination Grant - Institute Community Support	201708PCS	Planning and Dissemination - HIV/AIDS and/or STBBIs	HIV Vaccines: Where do we go next?	20000	1 yr 0 mth	Infection and Immunity	No
Angel, Jonathan B	Ottawa Hospital Research Institute	Planning and Dissemination Grant - Institute Community Support	202402PCS	Planning and Dissemination Grants	HIV Vaccines: Search for a Cure	20000	1 yr 0 mth	Infection and Immunity	No
Angel, Jonathan B	Ottawa Hospital Research Institute	Planning and Dissemination Grant - Institute Community Support	202207PCS	Planning and Dissemination - HIV/AIDS and/or STBBIs	HIV Vaccines: Taking Stock	15000	1 yr 0 mth	Infection and Immunity	No
Angel, Jonathan B	Ottawa Hospital Research Institute	Planning and Dissemination Grant - Institute Community Support	202307PCS	Planning and Dissemination Grants	Reality Check: HIV Vaccine Failures, Progress and the Way Forward	20000	1 yr 0 mth	Infection and Immunity	No
Angel, Jonathan B	Ottawa Hospital Research Institute	Planning Grants - Priority Announcement: HIV/AIDS	201206MPL	Planning Grants	Planning for the Future: An HIV/AIDS Strategic Plan	25000	1 yr 0 mth	Infection and Immunity	No
Angel, Jonathan B; Cooper, Curtis L	Ottawa Hospital Research Institute	Planning and Dissemination Grant - Institute Community Support	201502PCS	Planning and Dissemination - HIV/AIDS and/or STBBIs	25th Annual Canadian Conference on HIV/AIDS Research (CAHR 2016)	12500	1 yr 0 mth	Infection and Immunity	No
Angel, Jonathan B; Grant, Michael D	Ottawa Hospital Research Institute	Planning and Dissemination Grant - Institute Community Support	201508PCS	Planning and Dissemination - HIV/AIDS and/or STBBIs	HIV Vaccines: Maintaining the Momentum	15000	1 yr 0 mth	Infection and Immunity	No
Angel, Jonathan B; Grant, Michael D	Ottawa Hospital Research Institute	Dissemination Events - Priority Announcement: HIV/AIDS	201306MHI	Dissemination Events Grants	Getting the Word Out: HIV Research Journal Supplement	25000	1 yr 0 mth	Infection and Immunity	No
Angel, Jonathan B; Grant, Michael D	Ottawa Hospital Research Institute	Planning and Dissemination Grant - Institute Community Support	201803PCS	Planning and Dissemination - HIV/AIDS and/or STBBIs	HIV Vaccines: Progress, Failures and New Directions	19000	1 yr 0 mth	Infection and Immunity	No
Angel, Jonathan B; Grant, Michael D	Ottawa Hospital Research Institute	Planning and Dissemination Grant - Institute Community Support	201601PCS	Planning and Dissemination - HIV/AIDS and/or STBBIs	The Road Ahead: HIV Vaccines	15000	1 yr 0 mth	Infection and Immunity	No
Angers, Stephane	Direct Payment	Canada Research Chairs - CIHR Funded - Tier 2	201110CRC	Special Cases - Awards Programs	CANADA RESEARCH CHAIRHOLDER/TITULAIRE DE CHAIRES DE RECHERCHE DU CANADA	500000	5 yrs 0 mth	#N/A	No
Angers, Stephane; Hampson, David R; Heximer, Scott P; Wells, James W	University of Toronto	Dissemination Events	201006KDE	Dissemination Events Grants	11th Annual Joint Meeting of the Great Lakes GPCR Retreat and le Club des Récepteurs ‡ 7 TM	10000	1 yr 0 mth	#N/A	No
Anglesio, Michael S	University of British Columbia	PRIZE - Project Grant - PA: Prize: Early Career Investigator in Cancer	202209PJF	Special Cases	Prize 202209PJT - Early Career Award in Cancer: Deconvoluting Prognostic and Targetable Features of Endometrioid Ovarian Carcinomas of No Specific Molecular Profile	25000	1 yr 0 mth	Cancer Research	No
Angus, Camille	Direct Payment	Travel Awards - Institute Community Support	201205ISU	Institute of Aging	The effects of physical and mental health status on future living arrangements of community-dwelling middle-aged and older Canadians - a longitudinal analysis	1000	0 yr 1 mth	Aging	No
Aningmiuq, Annie J	Direct Payment	Travel Award: Symposium on Mental Wellness in Circumpolar Communities	201501MWC	Special Cases - Awards Programs	Symposium on Mental Wellness in Circumpolar Communities	3627	0 yr 2 mths	#N/A	No
Anis, Aslam H	University of British Columbia	Planning and Dissemination Grant - Institute Community Support	201408PCS	Planning and Dissemination - HIV/AIDS and/or STBBIs	Engaging Bangladeshi Partners in Clinical Trials	9945	1 yr 0 mth	Population and Public Health	No
Anis, Aslam H	University of British Columbia	Planning and Dissemination Grant - Institute Community Support	201408PCS	Planning and Dissemination - III	Engaging Bangladeshi Partners in Cohort Development	9965	1 yr 0 mth	Infection and Immunity	No
Anis, Aslam H	University of British Columbia	Planning Grants - Priority Announcement: Infection and Immunity	201106MPI	Planning Grants	CTN-Russian Collaboration Final Planning	15820	1 yr 0 mth	#N/A	No
Anis, Aslam H	University of British Columbia	Planning Grants - Priority Announcement: HIV/AIDS	201010MPL	Planning Grants	Engaging Russian Partners in clinical trials and training	22500	1 yr 0 mth	#N/A	No
Anis, Aslam H; Margolese, Shari L	University of British Columbia	Planning and Dissemination Grant - Institute Community Support	201803PCS	Planning and Dissemination - HIV/AIDS and/or STBBIs	Sharing the CIHR Canadian HIV Trials Network's Experience With Community-Investigator Collaborations: AIDS 2018 - Amsterdam, Netherlands	19925	1 yr 0 mth	Infection and Immunity	No
Anis, Aslam H; Thabane, Lehana	University of British Columbia	Planning and Dissemination Grant - Institute Community Support	201601PCS	Planning and Dissemination - HIV/AIDS and/or STBBIs	CIHR Canadian HIV Trials Network Prevention of Mother to Child Transmission Workshop: AIDS 2016, Durban, South Africa, International Post-doctoral Fellowship Satellite Symposium	15000	1 yr 0 mth	Infection and Immunity	No
Anita, Natasha	Sunnybrook Research Institute (Toronto, Ontario)	CIHR-ICRH Travel Awards - ICRH / Vascular pool	202309AW3	Special Cases	Linoleic acid-derived oxylipin species and cognitive function in type 2 diabetes mellitus	1500	1 yr 0 mth	#N/A	No
Anmole, Gursev S	Simon Fraser University (Burnaby, B.C.)	Travel Awards - Institute Community Support	201510ISU	HIV/AIDS and/or other Sexually Transmitted and Blood-borne Infections (STBBIs).	Characterizing TCR function in HIV controllers: strategies for novel vaccines and immune based therapeutics	1500	1 yr 0 mth	Infection and Immunity	No
Anmole, Gursev S	Simon Fraser University (Burnaby, B.C.)	Travel Awards - Institute Community Support	201409ISU	HIV/AIDS and/or other Sexually Transmitted and Blood-borne Infections (STBBIs).	Construction of a Novel Chimeric T Cell Antigen Receptor That Targets HIV gp120 on Reactivating Cells	1500	1 yr 0 mth	Infection and Immunity	No
Anmole, Gursev S	Direct Payment	Travel Awards - Institute Community Support	201309ISU	HIV/AIDS and/or other Sexually Transmitted and Blood-borne Infections (STBBIs).	Identification of HIV-1 peptide mimotopes using a T cell receptor reporter assay	1500	0 yr 3 mths	Infection and Immunity	No
Anmole, Gursev S	Simon Fraser University (Burnaby, B.C.)	Travel Awards - Institute Community Support	201707ISU	HIV/AIDS and/or other Sexually Transmitted and Blood-borne Infections (STBBIs).	Characterization of T-cell receptor sequence and signaling activity towards HIV-1 HLA-B*81- and HLA-B*42-restricted Gag TL9 epitope	1500	1 yr 0 mth	Infection and Immunity	No
Annabi, Mohamed Salah	Université Laval	Travel Awards - Institute Community Support	201901ISU	Institute of Circulatory and Respiratory Health	Benefit of Aortic Valve Replacement in Aortic Stenosis With Very Low Left Ventricular Ejection Fraction	1000	1 yr 0 mth	Circulatory and Respiratory Health	No
Anowai, Anthonia	University of Calgary	Travel Awards - Institute Community Support	201901ISU	Institute of Circulatory and Respiratory Health	N-terminomics identifies protease substrates between heterogeneous macrophage populations in chronic obstructive pulmonary disease	1000	1 yr 0 mth	Circulatory and Respiratory Health	No
Ansari, Daniel	Direct Payment	Canada Research Chairs - CIHR Funded - Tier 1	201904T1C	Special Cases - Awards Programs	Canada Research Chair - Tier 1	1400000	7 yrs 0 mth	#N/A	No
Ansermino, John M	University of British Columbia	Planning and Dissemination Grant - Institute Community Support	201708PCS	IPPH - Global Health Priority Area	The Pediatric Sepsis Data Colaboratory (tools for quality improvement)	19995	1 yr 0 mth	Population and Public Health	No
Ansermino, John M; Dumont, Guy A	University of British Columbia	Meetings, Planning and Dissemination Grant: Circulatory and Respiratory Health	201006MCR	Meetings, Planning and Dissemination Grant: Circulatory and Respiratory Health	Cell phone oximetry workshop: Canadians working towards improved anesthesia safety around the world	9175	1 yr 0 mth	Circulatory and Respiratory Health	No
Anstett, Kaitlin	Direct Payment	Travel Awards - Institute Community Support	201405ISU	HIV/AIDS and/or other Sexually Transmitted and Blood-borne Infections (STBBIs).	Characterization of Dolutegravir Resistance Mutation R263K by Combination with Primary INSTI Resistance Mutations	1500	0 yr 3 mths	Infection and Immunity	No
Anstett, Kaitlin	McGill University	Travel Awards - Institute Community Support	201501ISU	HIV/AIDS and/or other Sexually Transmitted and Blood-borne Infections (STBBIs).	Investigation of the sequential development of integrase strand transfer inhibitor resistance mutations in HIV.	1500	1 yr 0 mth	Infection and Immunity	No
Anthony, Samantha J	Direct Payment	Travel Awards - Institute Community Support	201401ISU	Institute of Circulatory and Respiratory Health	Symbolism of the Heart as a Transplanted Organ: "You realize you have someone else's heart and it's kind of weird"	900	0 yr 3 mths	Circulatory and Respiratory Health	No
Anthony, Samantha J	Hospital for Sick Children (Toronto)	Travel Awards - Institute Community Support	201808ISU	Institute of Health Services and Policy Research	Patient-reported outcome measures in pediatric solid organ transplantation: A systematic review	1500	1 yr 0 mth	Health Services and Policy Research	No
Antoine-Allan, Emma	Direct Payment	Indigenous Gender and Wellness: Idea Fair and Learning Circle	201811IGW	Special Cases - Awards Programs	Indigenous Gender and Wellness: Idea Fair and Learning Circle	3828	1 yr 0 mth	#N/A	No
Antonescu, Costin N	Toronto Metropolitan University	Planning and Dissemination Grant - Institute Community Support	201702PCS	Planning and Dissemination - Institute of Genetics	Organelle Dynamics and Systems Biology Joint Scientific Sessions	10000	1 yr 0 mth	Genetics	No
Antonescu, Costin N	Toronto Metropolitan University	CIHR - ICR / Cancer Research Society Partnership - Research Grants	201902CRP	Special Cases	Metabolic and mitogenic cues regulate glycogen synthase kinase 3ﬂ localization dynamics to impact cancer cell survival and growth	60000	2 yrs 0 mth	Cancer Research	No
Antoniou, Tony	Unity Health Toronto	Dissemination Events - Priority Announcement: HIV/AIDS	201310MHI	Dissemination Events Grants	Closing the knowledge translation and exchange circle: translating evidence from a peer-led summit for heterosexual men with HIV into action.	24850	1 yr 0 mth	Infection and Immunity	No
Antoniou, Tony	Unity Health Toronto	Planning Grants - PA: HIV/AIDS-CBR (General and Aboriginal streams)	201110MPB	Planning Grants	Involving heterosexual men living with the human immunodeficiency virus in developing a research and policy agenda for their community	24450	1 yr 0 mth	Infection and Immunity	No
Aoyama, Kazuyoshi	Direct Payment	Travel Awards - Institute Community Support	201401ISU	Institute of Circulatory and Respiratory Health	Incidence of Peripartum Cardiomyopathy in Canada -First Canadian Population based Study-	900	0 yr 3 mths	Circulatory and Respiratory Health	No
Aparicio, Samuel J	Direct Payment	Canada Research Chairs - CIHR Funded - Tier 2	200904CRC	Special Cases - Awards Programs	CANADA RESEARCH CHAIRHOLDER / TITULAIRE DE CHAIRE DE RECHERCHE DU CANADA	500000	5 yrs 0 mth	#N/A	No
Aparicio, Samuel J	Direct Payment	Canada Research Chairs - CIHR Funded - Tier 1	202110T1C	Special Cases - Awards Programs	Canada Research Chair - Tier 1	1400000	7 yrs 0 mth	#N/A	No
Aparicio, Samuel J	Direct Payment	Canada Research Chairs - CIHR Funded - Tier 1	201410T1C	Special Cases - Awards Programs	Canada Research Chair Tier 1	1400000	7 yrs 0 mth	#N/A	No
Apedaile, Dorothy	University of Toronto	Travel Awards - AIDS 2022 Conference	202205TAA	Special Cases - Awards Programs	HIV Incidence and Death Among Orphaned and Non-Orphaned Children and Adolescents living in Family-based Settings in Western Kenya	2100	0 yr 1 mth	#N/A	No
Apel, Dmitry	University of British Columbia	Canada Graduate Scholarships - Michael Smith Foreign Study Supplements	201101FSS	Special Cases - Awards Programs	The development of a luciferase expression system to investigate Campylobacter jejuni colonization of a natural host	5500	0 yr 3 mths	#N/A	No
Apibunyopas, Yajai	Vancouver Island Health Authority	Travel Awards - Institute Community Support	201707ISU	Institute of Health Services and Policy Research	Ultrasound-Guided Erecter Spinae Plane (ESP) Block: A Novel Emergency Department intervention for Lower Back Pain (LBP) and Thoracic Back Pain Management: A Case Series	1000	1 yr 0 mth	Musculoskeletal Health and Arthritis	Yes
Appel-Cresswell, Silke; Finlay, Barton B; Martino, Davide; Rousseaux, Maxime W; Schlossmacher, Michael G	University of British Columbia	Team Grant: Canadian Microbiome Initiative 2: Research Teams - LOI	201811MOT	Team Grant : Canadian Microbiome Initiative 2: Research Teams	A disease-modifying role for the microbiome in Parkinson's disease: from clinical progression to intervention	25000	1 yr 0 mth	Neurosciences, Mental Health and Addiction	No
Appleton, Mary E	IWK Health Centre (Halifax)	Planning Grants - Priority Announcement: Infection and Immunity	200910MPI	Meetings, Planning and Dissemination Grant: III	Canadian Center for Vaccinology (CCfV) Annual Symposium April 22, 2010	9760	1 yr 0 mth	#N/A	No
Apramian, Tavis	University of Western Ontario	Travel Awards - Institute Community Support	201501ISU	Institute of Health Services and Policy Research	Workplace-Based Assessment and the Surgical Practice Variation Process: A Grounded Theory Study	1500	1 yr 0 mth	Health Services and Policy Research	No
Aqib, Asma	McGill University	Travel Awards - Institute Community Support	201808ISU	HIV/AIDS and/or other Sexually Transmitted and Blood-borne Infections (STBBIs).	Feasibility and applicability of platform trials for the development of electronic patient reported outcomes :Systematic Review	1500	1 yr 0 mth	Infection and Immunity	No
Arabzadeh, Azadeh	Direct Payment	Travel Awards - Institute Community Support	201201ISU	Institute of Cancer Research	Expression of CEACAM1 in host versus tumor cells differentially regulates the fate of metastatic colorectal cancer cells: friend or foe?	1000	0 yr 1 mth	Cancer Research	No
ARAGON, ALIYA	Brock University (Ontario)	Undergraduate Student Research Awards (USRA)	202305URS	Special Cases - Awards Programs	Eliminating implicit bias in health system delivery	6000	0 yr 4 mths	#N/A	No
Arbel, Ifah	Baycrest Centre for Geriatric Care (Toronto)	Travel Awards - Institute Community Support	201601ISU	Summer Program in Aging	Supporting spousal caregivers of people with dementia living at home: Development of an individualized management approach.	0	1 yr 0 mth	Aging	No
Arbour, Caroline; Beaulieu-Bonneau, Simon	Université de Montréal	Project Grant	202403PJT	Health Services Evaluation & Interventions Research 3	…tude MORF…E : Miser sur le sOmmeil pouR Favoriser la r…cupération aprËs un traumatismE craniocérébral léger	225676	3 yrs 0 mth	Health Services and Policy Research	No
Arbour, Laura T	University of British Columbia	Planning and Dissemination Grant - Institute Community Support	201601PCS	Planning and Dissemination - IIPH	Bringing it Home: A Gathering to Share Results and Experiences of a Decade of Community-Research Partnership and Plan for Next Steps	11510	1 yr 0 mth	Indigenous Peoples' Health	No
Arbour, Laura T	University of British Columbia	Genomics and Personalized Health -Large-Scale Applied Genomics Res Projects	201710GP1	Special Cases	Silent Genomes: Reducing health care disparities and improving diagnostic success for children with genetic diseases from Indigenous populations.	2800000	4 yrs 0 mth	Genetics	No
Arcand, JoAnne	Direct Payment	Travel Awards - Institute Community Support	201201ISU	Institute of Nutrition, Metabolism and Diabetes	Sodium levels in hospital patient menus exceed recommended levels	1457	0 yr 1 mth	Nutrition, Metabolism, and Diabetes	No
Archambault, Denis	Université du Québec ‡ Montréal	Operating Grant: SARS-CoV-2 variants supplement stream 1	202102VS1	Special Cases	COVID-19 Variant Supplement - SARS-CoV-2 immunization strategies to enhance protective immunity with reduced risk of antibody-dependent enhancement (ADE)	50000	1 yr 0 mth	Infection and Immunity	No
Archambault, Patrick; Lapointe, Jean	Université Laval	Planning Grants - Priority Announcement: Health Services and Policy Research	201306PLH	Planning Grants	Development and planning of a theory-based implementation of a national wiki-based reminder system promoting best practices in trauma care	24956	1 yr 0 mth	Health Services and Policy Research	No
Archambault, Philippe	McGill University	Planning and Dissemination Grant - Institute Community Support	201608PCS	Planning and Dissemination - IMHA	International Conference on Virtual Rehabilitation 2017	10000	1 yr 0 mth	Musculoskeletal Health and Arthritis	No
Archambault, Vincent	Université de Montréal	Maud Menten New Principal Investigator Prize - Biomedical	200903MMB	Special Cases	Regulation of the Polo kinase by the Aurora and Greatwall kinases in Drosophila	30000	1 yr 0 mth	Cancer Research	No
Archambault, Vincent	Université de Montréal	Project Grant	202403PJT	Cell Biology - Molecular/Fundamental	Deciphering Mitotic Functions of Phosphoprotein Phosphatases in Drosophila	918000	5 yrs 0 mth	Cancer Research	No
Archer, Stephen L	Direct Payment	Canada Research Chairs - CIHR Funded - Tier 1	201304T1C	Special Cases - Awards Programs	CANADA RESEARCH CHAIRHOLDER - Tier 1 / TITULAIRE DE CHAIRE DE RECHERCHE DU CANADA - Niveau 1	1400000	7 yrs 0 mth	#N/A	No
Archibald, Mandy M	University of Manitoba	Operating Grant: SickKids-CIHR-IHDCYH New Investigator Grants	202104SKF	Special Cases	A Living Lab for Mental Health in Youth Onset Type 2 Diabetes	0	3 yrs 0 mth	#N/A	No
Archie, Suzanne	McMaster University	Dissemination Events - PA: Neurosciences, Mental Health and Addiction	201306NIN	Dissemination Events Grants	Translating research into a videogame to disseminate knowledge about cannabis, psychosis, and early intervention	25000	1 yr 0 mth	Neurosciences, Mental Health and Addiction	No
Ardolino, Michele	Ottawa Hospital Research Institute	Planning and Dissemination Grant - Institute Community Support	202402PCS	Planning and Dissemination Grants	2024 Canadian-Natural Killer Cell Consortium annual symposium: Contract killers for human health.	20000	1 yr 0 mth	Infection and Immunity	No
Aregger, Michael	University of Toronto	Travel Awards - Institute Community Support	201802ISU	Institute of Cancer Research	Global mapping of metabolic genetic interaction networks using CRISPR-Cas screens to reveal novel cancer vulnerabilities and biomarkers	1000	1 yr 0 mth	Genetics	No
Aremu, Favour	University of Windsor (Ontario)	Undergraduate Student Research Awards (USRA)	202405URS	Special Cases - Awards Programs	Culturing synovial tissue	6000	0 yr 6 mths	#N/A	No
Argento, Elena	University of British Columbia	Travel Awards - Institute Community Support	201601ISU	HIV/AIDS and/or other Sexually Transmitted and Blood-borne Infections (STBBIs).	HIV and Socio-Structural Predictors of Initiating Crystal Methamphetamine Injection among Sex Workers in Vancouver, Canada	2500	1 yr 0 mth	Infection and Immunity	No
Argento, Elena	University of British Columbia	Travel Awards - Institute Community Support	201707ISU	HIV/AIDS and/or other Sexually Transmitted and Blood-borne Infections (STBBIs).	Preventing Sexually Transmitted and Blood Borne Infections (STBBIs) among Sex Workers: A Review of the Evidence on Determinants and Interventions in High-Income Countries	2500	1 yr 0 mth	Infection and Immunity	No
Argento, Elena	University of British Columbia	Travel Awards - Institute Community Support	201808ISU	Institute of Indigenous Peoples' Health	Correlates of suicidality among a community-based cohort of women sex workers: The protective effect of social cohesion	2650	1 yr 0 mth	Indigenous Peoples' Health	No
Argento, Frances	Hospital for Sick Children (Toronto)	Travel Awards - Institute Community Support	202310ISU	Travel Awards - Institute Community Support	An Evaluation of Patient Engagement in the Rare Pediatric Cancer Biobank	1500	1 yr 0 mth	Cancer Research	No
Arias Reyes, Christian A	Université Laval	Travel Awards - Institute Community Support	201808ISU	Institute of Circulatory and Respiratory Health	Colonizing high altitude hypoxic environments: strategies to deal with metabolic needs	1000	1 yr 0 mth	Circulatory and Respiratory Health	No
Armstrong, Heather	Direct Payment	Canada Research Chairs - CIHR Funded - Tier 2	202104CRC	Special Cases - Awards Programs	Canada Research Chair - Tier 2	600000	5 yrs 0 mth	#N/A	No
Armstrong, Heather; Lunken, Genelle R; Perry, Troy; Vallance, Bruce A; Wine, Eytan	University of Manitoba	Tm Gr.: Emb. Diversity to Achieve Prec./Health Eq-Nutrition/Metabolic Health-LOI	202402EL8	Team Grant: Embracing Diversity to Achieve Precision & Health Equity	Uncovering how ethnic diversity in diet and environmental factors in a Canadian pediatric Crohn's disease population underlies the role of host and microbiome in pCD progression, surgery and post-operative recurrence	20000	1 yr 0 mth	Nutrition, Metabolism, and Diabetes	No
Armstrong, Joshua J	Direct Payment	Travel Awards - Institute Community Support	201305ISU	Institute of Aging	(1)Frailty in relation to late-life cognition: Poisson regression models in data from the Honolulu-Asian Aging Study (2)Developing Contextual Understanding of Rehabilitation Therapy Services for Older Adults in the Ontario Home Care System: Semi-structured Interviews within a Knowledge Discovery in Databases (KDD) Project	2500	0 yr 3 mths	Aging	No
Armstrong, Kathleen	University of Toronto	Travel Awards - Institute Community Support	201501ISU	Institute of Health Services and Policy Research	Replacing in-person follow-up care with mobile app follow-up care amongst postoperative ambulatory surgery patients: is it cost-effective?	1500	1 yr 0 mth	Health Services and Policy Research	No
Armstrong, Marcia	Direct Payment	Planning and Dissemination Grant - Institute Community Support	201408PCS	Planning and Dissemination - ICR	Development and publication of a scientific framework on Canadian priorities for pancreatic cancer research.	8520	1 yr 0 mth	Cancer Research	No
Armstrong, Pat	York University (Toronto, Ontario)	Meetings, Planning and Dissemination Grant: Aging	201010MPA	Meetings, Planning and Dissemination Grant: Aging	Archival and Ethnographic Methods for Studies of Aging and Long-term Care	10000	1 yr 0 mth	#N/A	No
Armstrong, Pat	York University (Toronto, Ontario)	CIHR Café Scientifique Program	201106SCI	CIHR Café Scientifique Program	How Does Gender Matter in Long-term Residential Care?	3000	1 yr 0 mth	Aging	No
Armstrong, Pat	York University (Toronto, Ontario)	Team Grant-Joint call for Res Appl (JCRA) Ageing Res-ERA-AGE2	201203TEA	Special Cases	Healthy Ageing in Residential Places	215032	3 yrs 0 mth	Aging	No
Arnold-Oatley, Alexandra E	Direct Payment	Travel Awards - Institute Community Support	201209ISU	Institute of Human Development, Child and Youth Health	Using Eye-Tracking to Develop an Emotion Perception Treatment and Tackle the Challenge of Community Integration After Traumatic Brain Injury (TBI)	1000	0 yr 3 mths	Human Development, Child and Youth Health	No
Arnold, Catherine M	University of Saskatchewan	Planning and Dissemination Grant - Institute Community Support	201909PCS	Planning and Dissemination - Strategy for Patient-Oriented Research	Staying Strong, Balance and FAST: Together, Let's Prevent Fall Injuries	19953	1 yr 0 mth	Aging	No
Arnold, Donald M	McMaster University	Planning and Dissemination Grant - Institute Community Support	201909PCS	Planning and Dissemination - ICR	Planning Meeting: Developing A Clinical Trial Protocol for Red Blood Cell Transfusion Thresholds in Acute Leukemia	9500	1 yr 0 mth	Cancer Research	No
Arnold, Donald M	McMaster University	Planning and Dissemination Grant - Institute Community Support	202307PCS	Planning and Dissemination Grants	The Canadian Donations and Transfusions Database (CANDAT): A Big-Data Solution to Blood Safety and Sustainability Research	20000	1 yr 0 mth	Infection and Immunity	No
Arnold, Paul D	Hospital for Sick Children (Toronto)	Team Grant: Mental Disorders	201306TMD	Special Cases	Discovering genetic risk variants for neuropsychiatric disorders and their consequences using dogs, humans and mice	223341	3 yrs 0 mth	Genetics	No
Arora, Anish	McGill University	Travel Awards - Institute Community Support	201808ISU	Institute of Health Services and Policy Research	Developing a New Questionnaire to Assess the Usability of Faculty Development Blended Learning Programs for Family Doctors	1500	1 yr 0 mth	Health Services and Policy Research	No
Arora, Anish	McGill University	Travel Awards - Institute Community Support	201909ISU	Institute of Health Services and Policy Research	Usability in Blended Learning Programs within Health Professions Education: A Scoping Review	1500	1 yr 0 mth	Health Services and Policy Research	No
Arora, Anish	McGill University	Travel Awards - Institute Community Support	202310ISU	Travel Awards - Institute Community Support	Impact of social determinants of health on time to HIV treatment and viral undetectability among migrants: The 'ASAP' Study	2600	1 yr 0 mth	Infection and Immunity	No
Arora, Paul	University of Toronto	Canada Graduate Scholarships - Michael Smith Foreign Study Supplements	200906FSS	Special Cases - Awards Programs	Enhancing HIV-1 surveillance with statistical and mathematical modeling of pathogenesis and spread	6000	0 yr 6 mths	#N/A	No
Arora, Rakesh C	University of Manitoba	Planning Grants	201210KPE	Planning Grants	The DISCERN Study: Discovering Innovative Strategies for prevention of delirium in Cardiac surgery patients through Evaluation of perioperative Risk and Novel biomarkers	23879	1 yr 0 mth	Aging	No
Arrandale, Victoria H	Direct Payment	Travel Awards - Institute Community Support	201301ISU	Institute of Gender and Health	The WHAT-ME Study: Relationships between work practices and urinary metal concentrations among women working in non-traditional trades.	2353	0 yr 3 mths	Population and Public Health	No
Arrandale, Victoria H	University of Toronto	Op Gr: Spark Grants in Novel Technologies in Cancer Prevention & Early Detection	202010SGN	Special Cases	Combining contact lens sensors, metabolomics and artificial intelligence to characterize exposure and breast cancer biomarkers	149720	1 yr 0 mth	Cancer Research	No
Arredondo Sanchez Lira, Jaime	Direct Payment	Canada Research Chairs - CIHR Funded - Tier 2	202011CRC	Special Cases - Awards Programs	Canada Research Chair - Tier 2	600000	5 yrs 0 mth	#N/A	No
Arrieta Mendez, Marie C	University of Calgary	Operating Grant: SickKids-CIHR-IHDCYH New Investigator Grants	201804SKF	Special Cases	Early-life gut fungal dysbiosis in asthma development	0	3 yrs 0 mth	#N/A	No
Arrieta Mendez, Marie C	University of Calgary	CAAIF/CIHR-III/CIHR-ICRH Food Allergy Research Grant	202309ALG	Special Cases	The early-life mycobiome as a determinant of oral tolerance to food allergens	100000	1 yr 0 mth	#N/A	No
Arrieta Mendez, Marie C; Azad, Meghan; Giesbrecht, Gerald F; Kembel, Steven W; Kozyrskyj, Anita L; Lacaze-Masmonteil, Thierry; Langille, Morgan G; McNagny, Kelly M	University of Calgary	Team Grant: Canadian Microbiome Initiative 2: Research Teams - LOI	201811MOT	Team Grant : Canadian Microbiome Initiative 2: Research Teams	The microbiome of premature infants in asthma risk	25000	1 yr 0 mth	Human Development, Child and Youth Health	No
Arrowsmith, Cheryl H	University of Toronto	Dissemination Events - Priority Announcement: Cancer Research	201110DCA	Dissemination Events Grants	Symposium "Epigenetics of Cancer and Stem Cells"	7500	1 yr 0 mth	Cancer Research	No
Arrowsmith, Cheryl H	University of Toronto	Meetings, Planning and Dissemination Grant: Genetics	201010MPG	Meetings, Planning and Dissemination Grant: Genetics	International Conference on Structural Genomics 2011	5000	1 yr 0 mth	#N/A	No
Arrowsmith, Cheryl H	Direct Payment	Canada Research Chairs - CIHR Funded - Tier 1	201004T1C	Special Cases - Awards Programs	CANADA RESEARCH CHAIRHOLDER / TITULAIRE DE CHAIRE DE RECHERCHE DU CANADA	1400000	7 yrs 0 mth	#N/A	No
Arroyave, Luisa	University of Manitoba	Travel Awards - Institute Community Support	202310ISU	Travel Awards - Institute Community Support	Health inequalities among people diagnosed with human immunodeficiency virus and tuberculosis in Manitoba: Missed opportunities in the access to testing, treatment, and linkage to care	3000	1 yr 0 mth	Population and Public Health	No
Arruda Carvalho, Maithe	University of Toronto	Operating Grant: SickKids-CIHR-IHDCYH New Investigator Grants	201804SKF	Special Cases	Early Development of the Social Brain: Implications for Autism	0	3 yrs 0 mth	#N/A	No
Arsenault, Althea	Direct Payment	Best Brains Exchange Travel Award	201804BBR	Special Cases - Awards Programs	Poverty Reduction ? Implementing Promising Evidence-Based Practices in Prince Edward Island BBE, Charlottetown, PEI, November 7, 2018.	1389	1 yr 0 mth	#N/A	No
Arsenault, Benoit	Université Laval	Planning and Dissemination Grant - Institute Community Support	202307PCS	Planning and Dissemination Grants	Réunion scientifique conjointe SQLNM/CMDO : La santé cardiométabolique ‡ tous les stades de la vie	10000	1 yr 0 mth	Nutrition, Metabolism, and Diabetes	No
Arsenault, Benoit	Université Laval	Team Grant: Transnational Cardiovascular Research Projects	201806TCR	Special Cases	Unravelling proprotein convertase subtilisin/kexin type 9 (PCSK9) mechanisms in calcific aortic valve disease: from aortic valve sclerosis to stenosis	291600	3 yrs 0 mth	Circulatory and Respiratory Health	No
Arsenault, Hailey	University of Prince Edward Island (Charlottetown)	Travel Awards - Institute Community Support	201707ISU	Institute of Health Services and Policy Research	A retrospective review: Examining the link between a specialized Chronic Obstructive Pulmonary Disease (COPD) clinic and patients' mental health	1000	1 yr 0 mth	Health Services and Policy Research	No
Arsenio, Janilyn	Direct Payment	Canada Research Chairs - CIHR Funded - Tier 2	201710CRC	Special Cases - Awards Programs	Canada Research Chair - Tier 2 - CIHR Funded	500000	5 yrs 0 mth	#N/A	No
Artenie, Andreea A	Direct Payment	Travel Awards - Institute Community Support	201309ISU	HIV/AIDS and/or other Sexually Transmitted and Blood-borne Infections (STBBIs).	Applying the Gelberg-Andersen Behavioral Health Model to assess correlates of primary care access among HIV- and HCV-seronegative persons who inject drugs	2111	0 yr 3 mths	Infection and Immunity	No
Artenie, Andreea A	Centre hospitalier de l'Université de Montréal (CHUM)	Canada Graduate Scholarships - Michael Smith Foreign Study Supplements	201806FSS	Special Cases - Awards Programs	Patterns of drug use and injection risk behaviors among people who inject drugs during and following direct-acting antiviral treatment for hepatitis C: The SIMPLIFY and D3FEAT studies	5760	0 yr 2 mths	#N/A	No
Arthritis Society Canada, .	Direct Payment	Planning and Dissemination Grant - Institute Community Support	201909PCS	Planning and Dissemination - IMHA	An Arthritis Society partnership pilot: Convening the arthritis community at the inaugural Canadian Arthritis Research Conference	15000	1 yr 0 mth	Musculoskeletal Health and Arthritis	No
Arthritis Society Canada, .	Direct Payment	Planning and Dissemination Grant - Institute Community Support	202402PCS	Planning and Dissemination Grants	Patient and public engagement in developing a nationwide Arthritis Action Plan	20000	1 yr 0 mth	Musculoskeletal Health and Arthritis	No
Arts, Eric J	Direct Payment	Canada Research Chairs - CIHR Funded - Tier 1	201504T1C	Special Cases - Awards Programs	Canada Research Chair Tier 1	1400000	7 yrs 0 mth	#N/A	No
Arts, Eric J	Direct Payment	Canada Research Chairs - CIHR Funded - Tier 1	202204T1C	Special Cases - Awards Programs	Canada Research Chair - Tier 1	1400000	7 yrs 0 mth	#N/A	No
Arumugam, Vanitha	Direct Payment	Travel Awards - Institute Community Support	201209ISU	Institute of Musculoskeletal Health and Arthritis	Content Analysis of Work Disability Scales Using ICF and IPF	1000	0 yr 3 mths	Musculoskeletal Health and Arthritis	No
Aryal, Komal	McMaster University	Summer Program in Aging	202211SMP	Summer Program in Aging	Understanding Longer-Living Older Adult Research: The Summer Program on Aging	675	1 yr 0 mth	Aging	No
Asada, Yukiko; Kindig, David; Norheim, Ole F	Dalhousie University (Nova Scotia)	Planning Grants - Priority Announcement: Ethics	201206MPE	Planning Grants	Health Equity: What People Think	25000	1 yr 0 mth	Population and Public Health	No
Asai, Yuka; Daley, Denise	Queen's University (Kingston, Ontario)	Planning and Dissemination Grant - Institute Community Support	201803PCS	Planning and Dissemination - INMD	International Food Allergy Consortium (InFAC) Meeting	20000	1 yr 0 mth	Genetics	No
Asfaha, Samuel	University of Western Ontario	CIHR - ICR / Cancer Research Society Partnership - Research Grants	201902CRP	Special Cases	Defining the cellular origin of colorectal cancer.	60000	2 yrs 0 mth	Cancer Research	No
Asfaha, Samuel	University of Western Ontario	CIHR - ICR / Cancer Research Society Partnership - Research Grants	201702CRP	Special Cases	In vivo targeting of cancer stem cells in colon cancer	60000	3 yrs 0 mth	Cancer Research	No
Asghar, Muhammad W	Direct Payment	Travel Awards - Institute Community Support	201301ISU	Institute of Circulatory and Respiratory Health	Potential Role of RAS Enzymes in NSAID-Induced Cardiovascular Changes	1200	0 yr 3 mths	Circulatory and Respiratory Health	No
Asghari, Shabnam	Memorial University of Newfoundland	Operating Grant: SPOR iCT Rewarding Success - Travel Awards - NL	201711TA4	SPOR iCT Rewarding Success - Phase 1: Idea Brief	SurgeCon: An Emergency Department Surge Management Platform	2500	0 yr 6 mths	Health Services and Policy Research	No
Asghari, Shabnam; Aubrey-Bassler, F. Kris; Godwin, Marshall S; Maddalena, Victor	Memorial University of Newfoundland	Planning Grants - PA: Community-based Primary Healthcare	201106MCO	Planning Grants	Primary Healthcare Access in Atlantic Canada:Comparison,collaboration,and research capacity building	24999	1 yr 0 mth	#N/A	No
Ashbolt, Nicholas J	University of Alberta	Working Groups on Antimicrobial Resistance	201606WGA	Special Cases	Bridging the gap between exposure to AMR in the environment and impact to human health	34799	1 yr 0 mth	#N/A	No
Ashbolt, Nicholas J; Tymensen, Lisa; Charrois, Jeffrey W; Ensminger, Alexander W; Medema, Gertjan; Neumann, Norman F; Springett, Jane	University of Alberta	Team Grant: Environments and Health: Intersectoral Prevention Research - LOI	201510IP1	Team Grant: Environments and Helath: Intersectoral Prevention Research - LOI	Developing a Framework for Wastewater Reuse in Canada: Using Quantitative Microbial Risk Assessment, Risk Communication, and Community Engagement for Evaluating Water-Fit-For-Purpose Reuse	50000	1 yr 0 mth	Infection and Immunity	No
Ashcroft, Rachelle R	Direct Payment	Travel Awards - Institute Community Support	201405ISU	Institute of Health Services and Policy Research	An exploratory study of the incentives and disincentives influencing quality of care for depression and anxiety in Ontario Family Health Teams - physicians' perspectives	1500	0 yr 3 mths	Health Services and Policy Research	No
Ashdown-Franks, Garcia Lorraine	University of Toronto	Canada Graduate Scholarships - Michael Smith Foreign Study Supplements	201706FSS	Special Cases - Awards Programs	From Feasibility to Randomized Controlled Trials: Physical Activity and Mental Health Among Individuals with Serious Mental Illness	6000	0 yr 6 mths	#N/A	No
Ashe, Maureen C	University of British Columbia	Meetings, Planning and Dissemination Grant: Aging	200902MPA	Meetings, Planning and Dissemination Grant: Aging	Enhancing Mobility in Older Adults after a Hip Fracture: An International Collaboration	7500	1 yr 0 mth	#N/A	No
Ashe, Maureen C	Direct Payment	Canada Research Chairs - CIHR Funded - Tier 2	201504CRC	Special Cases - Awards Programs	Canada Research Chair Tier 2	500000	5 yrs 0 mth	#N/A	No
Ashe, Maureen C	Direct Payment	Canada Research Chairs - CIHR Funded - Tier 2	202004CRC	Special Cases - Awards Programs	Canada Research Chairs - Tier 2	500000	5 yrs 0 mth	#N/A	No
Ashe, Maureen C; Condon, Karen	University of British Columbia	Planning Grants-Priority Announcement:Partnerships for Health System Improvement	201102MHS	Planning Grants	Developing Sustainable Programs for Health Promotion in Assisted Living	13835	1 yr 0 mth	#N/A	No
Ashe, Maureen C; Madden, Kenneth M	University of British Columbia	Meetings, Planning and Dissemination Grant: Aging	201002MPA	Meetings, Planning and Dissemination Grant: Aging	Understanding the Role of Sedentary Behaviour and Type 2 Diabetes Mellitus on Seniors' Bone Health	7828	1 yr 0 mth	#N/A	No
Ashe, Maureen C; Waddell, James; Mckay, Heather A	University of British Columbia	Team Grant: Boys' and Men's Health - LOI	201402TEI	Team Grant: Boy's and Men's Health	Break Free - Building Bone Strength Across the Lifespan	10000	1 yr 0 mth	Gender and Health	No
Ashkar, Ali A	Direct Payment	Canada Research Chairs - CIHR Funded - Tier 1	202011T1C	Special Cases - Awards Programs	Canada Research Chair - Tier 1	1400000	7 yrs 0 mth	#N/A	No
Ashkar, Ali A	Direct Payment	Canada Research Chairs - CIHR Funded - Tier 1	201310T1C	Special Cases - Awards Programs	CRC Tier 1	1400000	7 yrs 0 mth	#N/A	No
Ashley-Martin, Jillian	Direct Payment	Travel Awards - Institute Community Support	201401ISU	Institute of Human Development, Child and Youth Health	Prenatal exposure to heavy metals and perfluoroalkyl acids and umbilical cord blood levels of immune system biomarkers in a Canadian birth cohort	1000	0 yr 3 mths	Population and Public Health	No
ashouri, Zahra	Ottawa Heart Institute Research Corporation (Ontario)	Travel Awards - Institute Community Support	201909ISU	Institute of Circulatory and Respiratory Health	Dynamic PET Image Reconstruction Using the Wavelet Kernel Method	1000	1 yr 0 mth	Circulatory and Respiratory Health	No
Ashraf, Ahmed	University of Manitoba	Team Grant: Canada-Japan CEEHRC Teams in Advancing Epigenetic Technologies	202010CJP	Special Cases	Artificial Intelligence based adaptive and interpretable models for analyzing multi-track epigenomic sequential data	298500	3 yrs 0 mth	Genetics	No
ASHRAF, yahya	Institut de recherches cliniques de Montréal	Travel Awards - Institute Community Support	201802ISU	ICRH - International Symposium on Atherosclerosis (ISA) Travel Awards	The proprotein convertase 7 (PCSK7) regulates triglyceride levels via enhanced apolipoprotein A5 degradation	1000	1 yr 0 mth	Nutrition, Metabolism, and Diabetes	No
Aslam, Henna	Hospital for Sick Children (Toronto)	Canada Graduate Scholarships - Michael Smith Foreign Study Supplements	201806FSS	Special Cases - Awards Programs	Dis/Orienting Pathways: Autism Pathways for Racialized Children	6000	0 yr 2 mths	#N/A	No
Aslanova, Rana	Memorial University of Newfoundland	Travel Awards - Institute Community Support	201505ISU	HIV/AIDS and/or other Sexually Transmitted and Blood-borne Infections (STBBIs).	Prevalence of High Risk HPV Genotypes and Associated Precursor Lesions and Malignancy in HIV-positive Adults: An Atlantic Canada Prospective Cohort Study.	2500	1 yr 0 mth	Infection and Immunity	No
Asmaro, Deyar T	Simon Fraser University (Burnaby, B.C.)	Canada Graduate Scholarships - Michael Smith Foreign Study Supplements	201202FSS	Special Cases - Awards Programs	Investigating the neural correlates of nicotine cue reactivity	5250	0 yr 3 mths	#N/A	No
Asselin, Eric	Direct Payment	Canada Research Chairs - CIHR Funded - Tier 2	201104CRC	Special Cases - Awards Programs	CANADA RESEARCH CHAIRHOLDER / TITULAIRE DE CHAIRE DE RECHERCHE DU CANADA	500000	5 yrs 0 mth	#N/A	No
Astell, Arlene J	Direct Payment	Planning and Dissemination Grant - Institute Community Support	201408PCS	Planning and Dissemination - IA	Planning a new integrated approach to dementia care	20000	1 yr 0 mth	Aging	No
Astell, Arlene J	University of Toronto	Operating Grant: Active and Assisted Living Program	201805AAL	Special Cases	RESILIEN-T: Technology driven self-management for building resilience among people with early stage cognitive impairment	351285	3 yrs 0 mth	Aging	No
Astell, Arlene J	Ontario Shores Centre for Mental Health Sciences (Whitby, Ontario)	Team Grant: More Years / Better Lives	201704MYB	Special Cases	Dementia or mild cognitive impairment: @work in progress	333200	3 yrs 0 mth	Aging	No
Atanasoff, Mark	Direct Payment	Indigenous Gender and Wellness: Idea Fair and Learning Circle	201811IGW	Special Cases - Awards Programs	Indigenous Gender and Wellness: Idea Fair and Learning Circle	3077	1 yr 0 mth	#N/A	No
Atkins, Stella	Simon Fraser University (Burnaby, B.C.)	Collaborative Health Research Projects (NSERC partnered)	200812CPG	Special Cases	Improving diagnosis of atypical moles	166000	3 yrs 0 mth	#N/A	No
Atkinson, Katherine	Ottawa Hospital Research Institute	Travel Awards - Institute Community Support	201701ISU	Institute of Health Services and Policy Research	Using mobile apps to facilitate reporting of vaccination status. Preliminary results of a pilot study with BORN, ImmunizeCA and Ottawa Public Health.	1490	1 yr 0 mth	Health Services and Policy Research	No
Atkinson, Stephanie A	Direct Payment	Best Brains Exchange Travel Award	201404BBR	Special Cases - Awards Programs	Best Brains Exchange: ''Vitamin D fortification of the food supply: Are changes to the existing vitamin D policy warranted?'' March 6, 2015, Ottawa.	2015	1 yr 0 mth	#N/A	No
Atkinson, Stephanie A	McMaster University	Meetings Planning & Dissemination Grant: Reproductive and Child Health	201010MHD	Meetings Planning & Dissemination Grant: Human Development Child & Youth Hlth	Satellite Workshop by MICYRN Birth Cohort Network to 2nd Canadian National Obesity Summit	10000	1 yr 0 mth	#N/A	No
Atkinson, Stephanie A; McDonald, Sarah D; Phillips, Stuart M; Taylor, Valerie Hannah	McMaster University	Team Grant - Maternal Health: From Pre-conception to the Empty Nest-LOI	201006MAL	Maternal Health - LOI	Improving Health Outcomes in Pregnancy (I-HOP) Research Team	3900	0 yr 6 mths	Human Development, Child and Youth Health	No
Atlas, Maya	Toronto Metropolitan University	Canada Graduate Scholarships - Michael Smith Foreign Study Supplements	202306FSS	Special Cases - Awards Programs	Surpassing Symptomatology: Exploring Posttraumatic Growth in MDMA-Facilitated Brief Cognitive Behavioral Conjoint Therapy for Posttraumatic Stress Disorder	6000	0 yr 4 mths	#N/A	No
Atlookan, Lucille	Direct Payment	Indigenous Gender and Wellness: Idea Fair and Learning Circle	201811IGW	Special Cases - Awards Programs	Indigenous Gender and Wellness: Idea Fair and Learning Circle	1842	1 yr 0 mth	#N/A	No
Atoyebi, Oladele A	University of British Columbia	Travel Awards - Institute Community Support	201802ISU	Institute of Aging	User-centred innovations for improving the experience of family caregivers of older adults living with neurocognitive disorders	1000	1 yr 0 mth	Aging	No
Attarpour, Ahmadreza	Sunnybrook Research Institute (Toronto, Ontario)	Summer Program in Aging	202201SMP	Summer Program in Aging	Investigating Structural and Functional Network Dysfunction in Alzheimer's Disease	0	1 yr 0 mth	Aging	No
Attisano, Liliana	Direct Payment	Canada Research Chairs - CIHR Funded - Tier 1	201010T1C	Special Cases - Awards Programs	CANADA RESEARCH CHAIRHOLDER / TITULAIRE DE CHAIRE DE RECHERCHE DU CANADA	1400000	7 yrs 0 mth	#N/A	No
Atzema, Clare L	Sunnybrook Research Institute (Toronto, Ontario)	Planning and Dissemination Grant - Institute Community Support	201408PCS	Planning and Dissemination - IA	Addressing the Frequency and Timeliness of Follow-up Care After a Visit to the Emergency Department in Patients with Chronic Disease	20000	1 yr 0 mth	Aging	No
Au, Alesia W	University of Alberta	Summer Program in Aging	202211SMP	Summer Program in Aging	No place like home: Exploring social belonging for older immigrant Muslim women	769	1 yr 0 mth	Aging	No
Au, Jason	McMaster University	Travel Awards - Institute Community Support	201701ISU	Institute of Circulatory and Respiratory Health	Diastolic carotid artery longitudinal wall motion is sensitive to both aging and coronary artery disease status independent of arterial stiffness	1000	1 yr 0 mth	Circulatory and Respiratory Health	No
Auais, Mohammad	Direct Payment	Travel Awards - Institute Community Support	201201ISU	Institute of Musculoskeletal Health and Arthritis	An Extended Exercise Rehabilitation Program Post Hip Fracture Improves Patients' Physical Functioning: A Systematic Review and Meta-Analysis.	1000	0 yr 1 mth	Aging	No
Auais, Mohammad	Queen's University (Kingston, Ontario)	Travel Awards - Institute Community Support	201601ISU	Summer Program in Aging	How to help frail older adults live well in their communities: An international longitudinal study of determinants of mobility, participation, and health-related quality of life	500	1 yr 0 mth	Aging	No
Auais, Mohammad	Queen's University (Kingston, Ontario)	Travel Awards - Institute Community Support	201701ISU	Institute of Health Services and Policy Research	The Impact of Falls and Fear of Falling on Mobility for Community-Dwelling Older Adults: An International Perspective	1500	1 yr 0 mth	Population and Public Health	No
Auais, Mohammad	Queen's University (Kingston, Ontario)	Planning and Dissemination Grant - Institute Community Support	201909PCS	Planning and Dissemination - IA	The Stronger at Home Study: Planning for a Trial to Evaluate a New Home-based Rehabilitation Program for Hip Fracture Patients Using an Integrated Knowledge Translation Approach	20000	1 yr 0 mth	Aging	No
Auais, Mohammad; Alvarado, Beatriz E; Deshpande, Nandini	Queen's University (Kingston, Ontario)	Planning and Dissemination Grant - Institute Community Support	201508PCS	Planning and Dissemination - IA	Setting the Agenda for Recovery Research in Older Adults with Hip Fractures: Considering the Bigger Picture	20000	1 yr 0 mth	Aging	No
Auais, Mohammad; Belanger, Emmanuelle; French, Simon D	Queen's University (Kingston, Ontario)	Planning and Dissemination Grant - Institute Community Support	201702PCS	Planning and Dissemination - IHSPR	Promoting the Health and Well-Being of Community-Dwelling Older Adults: An International Perspective	10000	1 yr 0 mth	Health Services and Policy Research	No
Aubert, Isabelle	Direct Payment	Canada Research Chairs - CIHR Funded - Tier 1	201810T1C	Special Cases - Awards Programs	Canada Research Chair - Tier 1	1400000	7 yrs 0 mth	#N/A	No
Aubertin, Mylene C	Direct Payment	Canada Research Chairs - CIHR Funded - Tier 1	202210T1C	Special Cases - Awards Programs	Canada Research Chairs - Tier 1	1400000	7 yrs 0 mth	#N/A	No
Aubin, Karine	Direct Payment	Travel Awards - Institute Community Support	201201ISU	Institute of Health Services and Policy Research	La continuité des soins, les infirmiËres et les politiques de services en santé mentale au Québec: quand un "silence" vaut mille mots...	1500	0 yr 1 mth	Health Services and Policy Research	No
Aubrecht, Catherine M	St. Francis Xavier University (Nova Scotia)	Travel Awards - Institute Community Support	201501ISU	Institute of Health Services and Policy Research	"There's No Magic Pill": What Comfort Means to Family Caregivers of Older Adults Managing Multiple Chronic Conditions that Include Dementia	1500	1 yr 0 mth	Health Services and Policy Research	No
Aubrecht, Catherine M	Direct Payment	Travel Awards - Institute Community Support	201401ISU	Institute of Health Services and Policy Research	Governing through 'Impairment': A Critical Disability Studies Analysis of Dementia Care	1130	0 yr 3 mths	Health Services and Policy Research	No
Aubrecht, Catherine M	Mount Saint Vincent University (Halifax)	Travel Awards - Institute Community Support	201802ISU	Institute of Aging	From Disabling Transitions to (Re)Stabilizing Care: Analyzing the Global Challenge of Dementia from a Service Delivery Perspective	667	1 yr 0 mth	Aging	No
Aubrecht, Catherine M	Mount Saint Vincent University (Halifax)	Travel Awards - Institute Community Support	201601ISU	Summer Program in Aging	2016 Summer Program on Aging	730	1 yr 0 mth	Aging	No
Aubrecht, Catherine M	Direct Payment	Canada Research Chairs - CIHR Funded - Tier 2	201710CRC	Special Cases - Awards Programs	Canada Research Chair - Tier 2 - CIHR Funded	500000	5 yrs 0 mth	#N/A	No
Aubrecht, Catherine M	Direct Payment	Canada Research Chairs - CIHR Funded - Tier 2	202210CRC	Special Cases - Awards Programs	Canada Research Chair - Tier 2	500000	5 yrs 0 mth	#N/A	No
Aubrey-Bassler, F. Kris	Memorial University of Newfoundland	Operating Grant: SPOR iCT Rewarding Success - Travel Awards - NL	201711TA4	SPOR iCT Rewarding Success - Phase 1: Idea Brief	Building Information Tools to Enhance Health Outcomes and Maximize Efficiency	2500	0 yr 6 mths	Health Services and Policy Research	No
Auclair, Isabelle	Université de Montréal	Travel Awards - Institute Community Support	201901ISU	Summer Program in Aging	Les différentes perceptions ‡ l'égard de l'implication des proches dans les soins de fin de vie d'une personne ‚gée vivant en CHSLD	0	1 yr 0 mth	Aging	No
Auclair, Karine	Direct Payment	Canada Research Chairs - CIHR Funded - Tier 1	201904T1C	Special Cases - Awards Programs	Canada Research Chair - Tier 1	1400000	7 yrs 0 mth	#N/A	No
Aucoin, Sylvie D; Forster, Alan J; Kidd, Gurlavine D; Lalu, Manoj M; McIsaac, Daniel I	Ottawa Hospital Research Institute	Operating Grant: SPOR Innovative Clinical Trial Multi-Year Grant - LOI	202303MYH	Operating Grant : SPOR Innovative Clinical Trial Multi-Year Grant - LOI	Virtual, Innovative, postsurgical Care To Optimize Return home for older people with frailtY: the VICTORY randomized trial	0	1 yr 0 mth	Aging	No
Audas, Richard P	Memorial University of Newfoundland	Team Grant: Community-Based Primary Healthcare - LOI	201205TTL	Team Grant: Community-Based Primary Healthcare - LOI	Assessing the mental and behavioural health of children and youth in Atlantic Canada	0	1 yr 0 mth	Health Services and Policy Research	No
Audas, Timothy E	Simon Fraser University (Burnaby, B.C.)	Planning and Dissemination Grant - Institute Community Support	202202PCS	Planning and Dissemination - Institute of Genetics	16th Annual RiboWest Conference	10000	1 yr 0 mth	Genetics	No
Audet-Walsh, …tienne	Direct Payment	Canada Research Chairs - CIHR Funded - Tier 2	201910CRC	Special Cases - Awards Programs	Canada Research Chairs - Tier 2	600000	5 yrs 0 mth	#N/A	No
Audet-Walsh, …tienne	Université Laval	CIHR - ICR / Cancer Research Society Partnership - Research Grants	201802CRP	Special Cases	Deciphering the role of KLF5 and NFYA in prostate cancer.	60000	3 yrs 0 mth	Cancer Research	No
Audet, Julie; Ellis, James R; Warsh, Jerry J	University of Toronto	Emerging Team Grant: Regenerative Medicine and Nanomedicine - LOI	200911RML	Emerging Team Grant: Regenerative Medicine and Nanomedicine	Stem Cell-Based Cellular and Molecular Disease Investigations in Bipolar Disorder	0	0 yr 0 mth	Neurosciences, Mental Health and Addiction	No
Auger, MichËle	Université Laval	Collaborative Health Research Projects (NSERC partnered)	200812CPG	Special Cases	Development and characterization of reconstructed psoriatic skin	180000	3 yrs 0 mth	#N/A	No
Auger, Roxanne	Direct Payment	Indigenous Gender and Wellness: Idea Fair and Learning Circle	201811IGW	Special Cases - Awards Programs	Indigenous Gender and Wellness: Idea Fair and Learning Circle	3288	1 yr 0 mth	#N/A	No
Auluck, Ajit	Direct Payment	Travel Awards - Institute Community Support	201109ISU	Institute of Gender and Health	It's better than smoking: betel quid and tobacco chewing	2120	0 yr 1 mth	Gender and Health	No
Aumont, …tienne	Université du Québec ‡ Montréal	Travel Awards - Institute Community Support	202310ISU	Travel Awards - Institute Community Support	Hippocampal subfield atrophy associated with longitudinal increases of Braak stage II tau-PET signal	2000	1 yr 0 mth	Aging	No
Aumont, …tienne	Université du Québec ‡ Montréal	Summer Program in Aging	202201SMP	Summer Program in Aging	Caractérisation in vivo des altérations cholinergiques dans le trouble cognitif léger de type amnésique ‡ l'aide du [18F] fluoroethoxybenzovesamicol (FEOBV).	0	1 yr 0 mth	Aging	No
Auriat, Angela M	University of British Columbia	Travel Awards - Institute Community Support	201501ISU	Institute of Circulatory and Respiratory Health	Cognition and resting state connectivity in chronic stroke.	500	1 yr 0 mth	Circulatory and Respiratory Health	No
Auriat, Angela M	Direct Payment	Travel Awards - Institute Community Support	201401ISU	Institute of Circulatory and Respiratory Health	Constrained spherical deconvolution tractography improves sensitivity to white matter abnormalities in chronic stroke.	800	0 yr 3 mths	Circulatory and Respiratory Health	No
Aurrora, Rolly	Direct Payment	Travel Awards - AIDS 2022 Conference	202207TAA	Special Cases - Awards Programs	AIDS 2022 Conference Travel Award	3000	1 yr 0 mth	#N/A	No
Austin, Jehannine C	University of British Columbia	Planning and Dissemination Grant - Institute Community Support	202302PCS	Planning and Dissemination Grants	World Congress of Psychiatric Genetics	10000	1 yr 0 mth	Neurosciences, Mental Health and Addiction	No
Austin, Jehannine C	Direct Payment	Canada Research Chairs - CIHR Funded - Tier 2	201504CRC	Special Cases - Awards Programs	Canada Research Chair Tier 2	500000	5 yrs 0 mth	#N/A	No
Austin, Jehannine C	Direct Payment	Canada Research Chairs - CIHR Funded - Tier 2	201004CRC	Special Cases - Awards Programs	CANADA RESEARCH CHAIRHOLDER ? TIER 2 / TITULAIRE DE CHAIRE DE RECHERCHE DU CANADA ? NIVEAU 2	500000	5 yrs 0 mth	#N/A	No
Austin, Jehannine C	University of British Columbia	Knowledge Translation Supplement	201106KTB	Meetings, Planning and Dissemination Grant: End of Grant Knowledge Supplement	Providing access to genetic counseling for people with serious mental illness	100000	1 yr 0 mth	#N/A	No
Austin, Nichole	McGill University	Travel Awards - Institute Community Support	201601ISU	Institute of Health Services and Policy Research	TRAP laws and abortion rates: do restrictions matter?	1500	1 yr 0 mth	Health Services and Policy Research	No
Austin, Richard C	McMaster University	Team Grant: Health Challenges in Chronic Inflammation Initiative (LOI)	201211THL	Team Grant: Health Challenges in Chronic Inflammation Initiative (LOI)	Endoplasmic reticulum (ER) stress and the unfolded protein response as modulators of inflammation in chronic disease.	20000	1 yr 0 mth	Circulatory and Respiratory Health	No
Austin, Stephanie E	McGill University	Canada Graduate Scholarships - Michael Smith Foreign Study Supplements	201506FSS	Special Cases - Awards Programs	Public Health Adaptation to Climate Change Across Jurisdictions in OECD Countries	6000	0 yr 3 mths	#N/A	No
Austin, Wendy J	University of Alberta	Dissemination Events - Priority Announcement: Ethics	201210MET	Dissemination Events Grants	Addressing the Moral Distress of PICU Teams through a Progressive, Participatory Action, Transmedia Dissemination Project	24852	1 yr 0 mth	Neurosciences, Mental Health and Addiction	No
Autexier, Chantal	McMaster University	Meetings, Planning & Dissemination Grant: Cancer Research	200910MPC	Meetings, Planning and Dissemination Grant: ICR	Seventh Canadian Symposium on Telomeres and Telomerase	20000	1 yr 0 mth	#N/A	No
Autism Alliance of Canada, .; Bopp, Karen; Nakane, Shino; Singal, Deepa; Penner, Melanie	Autism Alliance of Canada (Toronto)	Training Gr.: POR Training Gr.-Health Sys. Stream- Health Services & Policy Res.	202209PO1	Training Grant: Patient-Oriented Research Training Grant - Health System Stream	Advancing Patient-Oriented Research Capacity of Autism Alliance of Canada through an Embedded Patient-Oriented Implementation Project: National Autism Waitlist Initiative	200000	2 yrs 0 mth	Health Services and Policy Research	No
Avard, Denise M	McGill University	Planning Grants - Priority Announcement: International Research Collaborations	201210MIN	Planning Grants	International Pediatric Biobank Research Platform; Second Annual Meeting	20000	1 yr 0 mth	Human Development, Child and Youth Health	No
Averill-Bates, Diana A	Université du Québec ‡ Montréal	Planning and Dissemination Grant - Institute Community Support	201909PCS	Planning and Dissemination - ICR	11th Meeting of the Canadian Oxidative Stress Consortium	10000	1 yr 0 mth	Cancer Research	No
Averill-Bates, Diana A	Université du Québec ‡ Montréal	Collaborative Health Research Projects (NSERC partnered)	200812CPG	Special Cases	Novel technology using plant proteins for cryopreservation of mammalian cells for clinical applications	222000	3 yrs 0 mth	#N/A	No
Avery Kinew, Kathi	University of Manitoba	Planning Grants	201006KPE	Planning Grants	Enigok 2010: Strengthening the Manitoba First Nations Health Information Research Committee (HIRGC)	17500	1 yr 0 mth	#N/A	No
Avery Kinew, Kathi	University of Manitoba	Planning Grants - PA: First Nations, Inuit or Métis Planning Activities	201110PME	Planning Grants	"Ki nisitotawin na?" ("Do you understand me?"): First Nations in Manitoba setting their own health research priorities.	25000	1 yr 0 mth	Indigenous Peoples' Health	No
Avgil Tsadok, Meytal	Direct Payment	Travel Awards - Institute Community Support	201109ISU	Institute of Gender and Health	Sex Differences in Risk Factors, Treatment Patterns and Clinical Outcomes of Stroke among Patients with Atrial Fibrillation	1081	0 yr 1 mth	Gender and Health	No
Avila, Maria L	Hospital for Sick Children (Toronto)	Operating Grant: SickKids-CIHR-IHDCYH New Investigator Grants	202204SKF	Special Cases	Accuracy and Usability of a Smart Device to Measure Adherence to Compression Garment Wear	0	3 yrs 0 mth	#N/A	No
Avina-Zubieta, Juan A	Direct Payment	Best Brains Exchange Travel Award	201504BBR	Special Cases - Awards Programs	Using Administrative, Electronic Medical Record and Patient Health Record Data in Clinical Trials	2794	1 yr 0 mth	#N/A	No
Avina-Zubieta, Juan A	University of British Columbia	Planning and Dissemination Grant - Institute Community Support	201903PCS	Planning and Dissemination - IMHA	Towards Improving Screening of Retinal Toxicity of Hydroxychloroquine in patients with Systemic Lupus Erythematosus (SLE) and Rheumatoid Arthritis (RA).	10000	1 yr 0 mth	Musculoskeletal Health and Arthritis	No
Avis, Jillian L	Direct Payment	Travel Awards - Institute Community Support	201405ISU	Institute of Nutrition, Metabolism and Diabetes	Attrition and the Management of Pediatric Obesity: An Integrative Review	1470	0 yr 3 mths	Nutrition, Metabolism, and Diabetes	No
Avitzur, Naama	University of Calgary	CIHR-ICRH Travel Awards - General pool	202301AW1	Special Cases	Dyspnea during sexual activity in patients with fibrotic interstitial lung disease	1500	1 yr 0 mth	#N/A	No
Awadalla, Philip	Centre hospitalier universitaire Sainte-Justine (Montréal, Québec)	Planning and Dissemination Grant - Institute Community Support	201402PCS	Planning and Dissemination - CSO	Population Biobanks, Big Data and Next-Generation Technologies in the Era of Personalized Medicine	25000	1 yr 0 mth	Population and Public Health	No
Awadalla, Philip	Ontario Institute for Cancer Research (Toronto, Ontario)	Operating Grant: CCS/CIHR Action Grants	202109POC	Special Cases	Prevention strategies and risk reduction for breast cancers	100000	1 yr 0 mth	#N/A	No
Awadalla, Philip; Spinelli, John Joseph	Centre hospitalier universitaire Sainte-Justine (Montréal, Québec)	Environments, Genes and Chronic Disease - LOI	201501EGC	Environments, Genes and Chronic Disease - LOI	Determining the genetic and environmental factors associated with metabolic phenotypes across Canada	0	0 yr 6 mths	Population and Public Health	No
Awatramani, Gautam B	Direct Payment	Canada Research Chairs - CIHR Funded - Tier 2	201604CRC	Special Cases - Awards Programs	CRC Tier 2	500000	5 yrs 0 mth	#N/A	No
Awatramani, Gautam B	Direct Payment	Canada Research Chairs - CIHR Funded - Tier 2	201010CRC	Special Cases - Awards Programs	CRC tier 2	500000	5 yrs 0 mth	#N/A	No
Awatramani, Gautam B; Awatramani, Rajeshwar B; Baldridge, William H; Roska, Botond	Dalhousie University (Nova Scotia)	Emerging Team Grant: Regenerative Medicine and Nanomedicine - LOI	200911RML	Emerging Team Grant: Regenerative Medicine and Nanomedicine	New Nanomedical Tools for Regernetion of Visual Fucntion	0	0 yr 0 mth	Aging	No
Ayas, Najib	University of British Columbia	Sleep and Circadian Rhythms - Team - LOI	200910STL	Team Grant: Sleep and Circadian Rhythms	Respiratory Sleep Disorders Research Team	10000	1 yr 0 mth	Circulatory and Respiratory Health	No
Ayeni, Olufemi	McMaster University	CIHR-IMHA Inclusive Research Excellence Prizes - Research Impact	202302RE7	Other : CIHR-IMHA Inclusive Research Excellence Prizes	Multimodal opioid-sparing postoperative pain protocol versus standard of care for patients undergoing knee and shoulder arthroscopy: a randomized controlled trial and knowledge translation strategy	25000	1 yr 0 mth	Musculoskeletal Health and Arthritis	Yes
Ayeni, Olufemi	McMaster University	CIHR-IMHA Inclusive Research Excellence Prizes - Team Science	202302RE9	Other : CIHR-IMHA Inclusive Research Excellence Prizes	Multimodal opioid-sparing postoperative pain protocol versus standard of care for patients undergoing knee and shoulder arthroscopy: a randomized controlled trial and knowledge translation strategy	25000	1 yr 0 mth	Musculoskeletal Health and Arthritis	Yes
Ayeni, Olufemi	Direct Payment	Canada Research Chairs - CIHR Funded - Tier 2	202104CRC	Special Cases - Awards Programs	Canada Research Chair - Tier 2	600000	5 yrs 0 mth	#N/A	No
Ayilara, Olawale Fatai	University of Manitoba	Travel Awards - Institute Community Support	201808ISU	Institute of Health Services and Policy Research	Methods for Handling Missing Data in Clinical Registries	1500	1 yr 0 mth	Population and Public Health	No
Ayilara, Olawale Fatai	University of Manitoba	Travel Awards - Institute Community Support	201901ISU	Institute of Health Services and Policy Research	Impact of Missing Data and Auxiliary Information on Bias and Precision when Estimating Longitudinal Change in Patient- Reported Outcomes from Clinical Registries	1500	1 yr 0 mth	Health Services and Policy Research	No
Ayoo, Kennedy	University of Toronto	Heart and Stroke Personnel Awards for Black Scholars - Master's	202305AB1	Special Cases	Carotid Atherosclerosis following cervical radiotherapy in head and neck cancer patients	40833	2 yrs 0 mth	Circulatory and Respiratory Health	No
Azad, Meghan	Direct Payment	Travel Awards - Institute Community Support	201401ISU	Institute of Nutrition, Metabolism and Diabetes	Breastfeeding, infant gut microbiota, and early childhood overweight	1500	0 yr 3 mths	Nutrition, Metabolism, and Diabetes	No
Azad, Meghan	Direct Payment	Travel Awards - Institute Community Support	201305ISU	Institute of Human Development, Child and Youth Health	Role of maternal distress in the perinatal programming of allergic disease	1000	0 yr 3 mths	Human Development, Child and Youth Health	No
Azad, Meghan	University of Alberta	Lindau Prize	201310LPR	Special Cases - Awards Programs	64th Lindau Nobel Laureate Meeting Recipient	5000	1 yr 0 mth	#N/A	No
Azad, Meghan	Direct Payment	Canada Research Chairs - CIHR Funded - Tier 2	201704CRC	Special Cases - Awards Programs	Canada Research Chair - Tier 2	500000	5 yrs 0 mth	#N/A	No
Azad, Meghan	Direct Payment	Canada Research Chairs - CIHR Funded - Tier 2	202304CRC	Special Cases - Awards Programs	Canada Research Chair - Tier 2	500000	5 yrs 0 mth	#N/A	No
Azad, Taha	Queen's University (Kingston, Ontario)	Lindau Prize	201710LPR	Special Cases - Awards Programs	68th Lindau Nobel Laureate Meeting Travel Award Recipient	5000	1 yr 0 mth	#N/A	No
Azar, Marleine	McGill University	Travel Awards - Institute Community Support	201601ISU	Institute of Health Services and Policy Research	Transparency of outcome reporting and trial registration of randomized controlled trials published in the Journal of Consulting and Clinical Psychology	1500	1 yr 0 mth	Health Services and Policy Research	No
Azar, Rima	Mount Allison University (New Brunswick)	CIHR Café Scientifique Program	201205SCI	CIHR Café Scientifique Program	My body is simmering: Minimizing the inflammatory effects of stress and depression	3000	1 yr 0 mth	Neurosciences, Mental Health and Addiction	No
Aziz, Naveed	Hospital for Sick Children (Toronto)	CIHR Café Scientifique Program - Institute of Genetics	202303CS7	Special Cases	Breaking down barriers: Exploring the role of equity in the future of precision medicine	6000	1 yr 0 mth	Genetics	No
Babineau, Vanessa	CIUSSS de Centre-Ouest-de-l'Ile-de-Montréal-Jewish General	Travel Awards - Institute Community Support	201409ISU	Institute of Human Development, Child and Youth Health	The interplay of maternal mood, exposure to psychotropic medication and 5-HTTLPR in the development dysregulation	1000	1 yr 0 mth	Human Development, Child and Youth Health	No
Babineau, Vanessa	Direct Payment	Travel Awards - Institute Community Support	201301ISU	Institute of Human Development, Child and Youth Health	The development of infant and early childhood regulation as an outcome of prenatal maternal depression and 5-HTTLPR genotype	1000	0 yr 3 mths	Human Development, Child and Youth Health	No
Babu, Mohan	University of Regina (Saskatchewan)	Maud Menten New Principal Investigator Prize - Biomedical	201303MMB	Genomics: Systems and computational biology	Elucidating the Physical and Functional Interactome of Mitochondria in Yeast	1000	1 yr 0 mth	Genetics	No
Babu, Mohan; Siqueira, Walter L	University of Regina (Saskatchewan)	Operating Grant: SARS-CoV-2 variants supplement stream 1	202102VS1	Special Cases	COVID-19 Variant Supplement - Development of SARS-CoV-2 Peptide Therapeutics and Point-of-Care Salivary Diagnostics for Rapid Viral Detection	50000	1 yr 0 mth	Genetics	No
Babu, Mohan; Siqueira, Walter L	University of Regina (Saskatchewan)	Operating Grant: SARS-CoV-2 variants supplement stream 2	202102VS2	Special Cases	COVID-19 Variant Network - Development of SARS-CoV-2 Peptide Therapeutics and Point-of-Care Salivary Diagnostics for Rapid Viral Detection	100000	1 yr 0 mth	Genetics	No
Bach, Horacio	University of British Columbia	Op Grant: Sex as a Biological Variable Supplement: COVID-19 Rapid Research FO	202004SBC	Special Cases	Sex as a Biological Variable Supplement - Neutralizing human-derived single-chain antibodies against SARS-CoV-2	50000	1 yr 0 mth	Infection and Immunity	No
Bach, Horacio	University of British Columbia	Operating Grant: SARS-CoV-2 variants supplement stream 1	202102VS1	Special Cases	COVID-19 Variant Supplement - Neutralizing human-derived single-chain antibodies against SARS-CoV-2	50000	1 yr 0 mth	Infection and Immunity	No
Bach, Horacio; Hafeli, Urs O	University of British Columbia	Operating Grant:Joint Programming Initiative on Antimicrobial Resistance(JPIAMR)	201407JPG	Special Cases	Investigating the Mechanism of Eradication of Multi Drug Resistant Bacteria by Inorganic (mixed metal oxides), Organic (antibiotic), and Protein-based Nanoparticles	297723	3 yrs 0 mth	#N/A	No
Bachand, Francois	Université de Sherbrooke	Maud Menten New Principal Investigator Prize - Biomedical	201003MMB	Special Cases	Characterization of a novel function for PABPN1: the product of the oculopharyngeal muscular dystrophy disease gene	1000	1 yr 0 mth	Genetics	No
Bachand, Francois	Direct Payment	Canada Research Chairs - CIHR Funded - Tier 2	201010CRC	Special Cases - Awards Programs	CRC tier 2	500000	5 yrs 0 mth	#N/A	No
Bachand, Francois	Direct Payment	Canada Research Chairs - CIHR Funded - Tier 2	201510CRC	Special Cases - Awards Programs	Canada Research Chair Tier 2	500000	5 yrs 0 mth	#N/A	No
Bacher, Veronica	Mount Saint Vincent University (Halifax)	Operating Grant: Secretariat for the responsible conduct of Research	201804PRE	Special Cases	Research Atlantic	2715	1 yr 0 mth	#N/A	No
Bachvarov, Dimcho R; Plante, Marie	Université Laval	Dissemination Events	201106KDE	Dissemination Events Grants	Sixth Canadian Conference on Ovarian Cancer Research (CCOCR 2012)	18500	1 yr 0 mth	#N/A	No
Backman, Chantal; Costa, Andrew P; Kobewka, Daniel M; Tanuseputro, Peter	University of Ottawa	Project Grant	202403PJT	Health Services Evaluation & Interventions Research	Understanding and improving the use of acute care hospitals for older adults in retirement homes	455176	3 yrs 0 mth	Health Services and Policy Research	No
Backman, Chantal; Manuel, Douglas G	University of Ottawa	Project Grant	202403PJT	Public, Community & Population Health	Understanding and improving patient safety for older adults in retirement homes	543152	4 yrs 0 mth	Population and Public Health	No
Backx, Peter H	Direct Payment	Canada Research Chairs - CIHR Funded - Tier 1	202204T1C	Special Cases - Awards Programs	Canada Research Chair - Tier 1	1400000	7 yrs 0 mth	#N/A	No
Backx, Peter H	Direct Payment	Canada Research Chairs - CIHR Funded - Tier 1	201504T1C	Special Cases - Awards Programs	Canada Research Chair Tier 1	1400000	7 yrs 0 mth	#N/A	No
Bacon, Jack V	University of British Columbia	Travel Awards - Institute Community Support	201808ISU	Institute of Cancer Research	Identifying DNA Biomarkers of Bacillus Calmette-Guerin (BCG) Resistance in Non-Muscle-Invasive Bladder Cancer	1100	1 yr 0 mth	Cancer Research	No
Bacon, Jack V	University of British Columbia	Travel Awards - Institute Community Support	201909ISU	Institute of Cancer Research	Using ctDNA analysis from liquid biopsy to inform clinical management of metastatic renal cell carcinoma	1500	1 yr 0 mth	Cancer Research	No
Bacon, Simon L	Concordia University (Montreal, Quebec)	SPOR Mentorship Chair in Innovative Clinical Trials	201611SMC	SPOR Mentorship Chair in Innovative Clinical Trials	Chair in Innovative, Patient-Oriented, Behavioural Clinical Trials	500000	5 yrs 0 mth	Circulatory and Respiratory Health	No
Bacon, Simon L	Concordia University (Montreal, Quebec)	CIHR Café Scientifique Program	201106SCI	CIHR Café Scientifique Program	Things that you can do to improve your health after a heart attack or stroke	3000	1 yr 0 mth	Circulatory and Respiratory Health	No
Bacon, Simon L	Concordia University (Montreal, Quebec)	Tm. Gr: GACD 2021: NCD risk prev. acr. the life -PRIOR. 1: Lifecycle Approach	202203NDB	Special Cases	Adaptation and development of an implementation strategy for a novel artificial intelligence-driven ehealth behaviour change program in Colombia	2000000	5 yrs 0 mth	Population and Public Health	No
Bacon, Simon L; Alberga, Angela S; Campbell, Tavis S; Carlson, Linda E; Gordon, Jennifer L; Jung, Mary E; Lavoie, Kim; Locke, Sean R; Presseau, Justin; Rash, Josh A; Vallis, Micheal T	Concordia University (Montreal, Quebec)	Training Grant: Clinical Trials Training Platforms - Indirect Costs	202207CT3	Clinical Trials Training Platforms (CTTP)	The Canadian Behavioural Trials and Interventions Training Platform	444018	3 yrs 0 mth	Population and Public Health	No
Bacon, Simon L; Alberga, Angela S; Campbell, Tavis S; Carlson, Linda E; Gordon, Jennifer L; Jung, Mary E; Lavoie, Kim; Locke, Sean R; Presseau, Justin; Rash, Josh A; Vallis, Micheal T	Concordia University (Montreal, Quebec)	Training Grant: Clinical Trials Training Platforms	202207CTT	Clinical Trials Training Platforms (CTTP)	The Canadian Behavioural Trials and Interventions Training Platform	1776068	3 yrs 0 mth	Population and Public Health	No
Bacon, Simon L; Lavoie, Kim	CIUSSS du Nord-de-l'Ile-de Montréal - HÙpital Sacré Coeur	Planning Grants - Priority Announcement: Ethics	201306MPE	Planning Grants	International Behavioural Trials Network - Planning meeting	25000	1 yr 0 mth	Health Services and Policy Research	No
Bacon, Simon L; Lavoie, Kim	Concordia University (Montreal, Quebec)	Operating Grant: SARS-CoV-2 variants supplement stream 1	202102VS1	Special Cases	COVID-19 Variant Supplement - A behavioural science approach to evaluate the prevalence and predictors of COVID-19-related mental health issues and maladaptive behavioural coping (MBC) to inform the development of strategies for tailored interventions	42000	1 yr 0 mth	Health Services and Policy Research	No
Bacsu, Juanita R	University of Regina (Saskatchewan)	Travel Awards - Institute Community Support	201901ISU	Summer Program in Aging	Addressing stigma of dementia in rural communities	747	1 yr 0 mth	Aging	No
Bacsu, Juanita R	Direct Payment	Canada Research Chairs - CIHR Funded - Tier 2	202110CRC	Special Cases - Awards Programs	Canada Research Chair - Tier 2	600000	5 yrs 0 mth	#N/A	No
Bacsu, Juanita R	Thompson Rivers University (Kamloops, BC)	Operating Grant: Alzheimer Society Research Program - NI Grants	202311ASR	Special Cases	Improving rural cognitive healthcare through lived experience: Care priorities, programs, and service needs	200000	4 yrs 0 mth	#N/A	No
Badrov, Mark	University of Western Ontario	Canada Graduate Scholarships - Michael Smith Foreign Study Supplements	201410FSS	Special Cases - Awards Programs	Chemoreflex, baroreflex, lung-stretch receptors, and drive-to-breathe: Interactions in autonomic responses to voluntary apnea	6000	0 yr 3 mths	#N/A	No
Baena Perez, Daniel	McGill University	CIHR-ICRH Travel Awards - CSS pool	202301AW2	Special Cases	Cerebral activation differences between slow wave-coupled and uncoupled spindles correlate with intellectual abilitiesg and Human intelligence	300	1 yr 0 mth	#N/A	No
Baetz, Kristin K	Direct Payment	Canada Research Chairs - CIHR Funded - Tier 2	201004CRC	Special Cases - Awards Programs	CANADA RESEARCH CHAIRHOLDER / TITULAIRE DE CHAIRE DE RECHERCHE DU CANADA	500000	5 yrs 0 mth	#N/A	No
Bagna, Maimouna	Université Laval	Travel Awards - Institute Community Support	201501ISU	Summer Program in Aging	Key factors characterizing working older men and women aged 65 years and over as revealed by Cluster analysis, Logistic regression and Decision tree methods	620	1 yr 0 mth	Aging	No
Bagot, Rosemary C	Direct Payment	Canada Research Chairs - CIHR Funded - Tier 2	201904CRC	Special Cases - Awards Programs	Canada Research Chair - Tier 2	600000	5 yrs 0 mth	#N/A	No
Bagot, Rosemary C	McGill University	Project Grant	202403PJT	Gender, Sex & Health	Sex differences in neural encoding of threat discrimination in nucleus accumbens glutamatergic afferents	1040400	5 yrs 0 mth	Gender and Health	No
Bagshaw, Sean M	Direct Payment	Canada Research Chairs - CIHR Funded - Tier 2	201010CRC	Special Cases - Awards Programs	CRC tier 2	500000	5 yrs 0 mth	#N/A	No
Bagshaw, Sean M	Direct Payment	Canada Research Chairs - CIHR Funded - Tier 1	202104T1C	Special Cases - Awards Programs	Canada Research Chair - Tier 1	1400000	7 yrs 0 mth	#N/A	No
Bagshaw, Sean M	Direct Payment	Canada Research Chairs - CIHR Funded - Tier 2	201510CRC	Special Cases - Awards Programs	Canada Research Chair - Tier 2	500000	5 yrs 0 mth	#N/A	No
Bah, Thierno M	Direct Payment	Travel Awards - Institute Community Support	201401ISU	Institute of Circulatory and Respiratory Health	Effects of Chronic Sleep Restriction on Cardiac Measures and Body Temperature in Rats	500	0 yr 3 mths	Circulatory and Respiratory Health	No
Bahig, Houda	Centre hospitalier de l'Université de Montréal (CHUM)	PRIZE - Project Grant - PA: Prize: Early Career Investigator in Cancer	202109PJF	Tri-Agency Interdisciplinary - CIHR TIR	Prize - 202109PJT - Artificial Intelligence to Monitor Radiotherapy Efficacy and Complications through Imaging Technology (AI-REACT)	25000	1 yr 0 mth	Cancer Research	No
Baiden, Deborah	University of Toronto	Heart and Stroke Personnel Awards for Black Scholars - Doctoral	202305AB2	Special Cases	Addressing Known hypertensive disorders of pregnancy in women of African descent	90000	3 yrs 0 mth	Circulatory and Respiratory Health	No
Baier Law, Perdita	Direct Payment	Indigenous Gender and Wellness: Idea Fair and Learning Circle	201811IGW	Special Cases - Awards Programs	Indigenous Gender and Wellness: Idea Fair and Learning Circle	3893	1 yr 0 mth	#N/A	No
Baikie, Gail	Memorial University of Newfoundland	Travel Awards - Institute Community Support	201505ISU	Institute of Indigenous Peoples' Health	Indigenous social work: (De)colonizing praxis in-between worldviews	1000	1 yr 0 mth	Indigenous Peoples' Health	No
Baikie, Gail	Dalhousie University (Nova Scotia)	Indigenous Gender and Wellness: Idea Fair and Learning Circle	201811IGW	Special Cases - Awards Programs	Indigenous Gender and Wellness: Idea Fair and Learning Circle	2583	1 yr 0 mth	#N/A	No
Bailey, Christopher	McGill University	Travel Awards - Institute Community Support	201901ISU	Institute of Aging	Sex-independent and sex-dependent effects of older age on motor input variability during preferred-speed gait	1000	1 yr 0 mth	Aging	No
Bailey, Janice L	Université Laval	Indigenous Gender and Wellness: Idea Fair and Learning Circle	201811IGW	Special Cases - Awards Programs	Indigenous Gender and Wellness: Idea Fair and Learning Circle	1431	1 yr 0 mth	#N/A	No
Bailey, Janice L; MacFarlane, Amanda; Dewailly, …ric; Kimmins, Sarah; Trasler, Jacquetta M	Université Laval	Team Grant: Boys' and Men's Health - LOI	201402TEI	Team Grant: Boy's and Men's Health	Father's lasting influence: Molecular foundations of transgenerational transmission of the paternal environment	10000	1 yr 0 mth	Gender and Health	No
Bailey, Kristen M	Direct Payment	Travel Awards - Institute Community Support	201405ISU	Institute of Human Development, Child and Youth Health	Services for Pediatric Chronic Pain in Canada: Results of a National Survey	1000	0 yr 3 mths	Human Development, Child and Youth Health	Yes
Bailey, Kristen M	Direct Payment	Travel Awards - Institute Community Support	201301ISU	Institute of Human Development, Child and Youth Health	Relation of pre-operative anxiety on subsequent recall of perioperative experience in children undergoing ambulatory surgery	1000	0 yr 3 mths	Human Development, Child and Youth Health	No
Bailey, Swneke D	Research Institute of the McGill University Health Centre	CIHR - ICR / Cancer Research Society Partnership - Research Grants	201902CRP	Special Cases	Identifying somatically acquired molecular events promoting the progression of esophago-gastric adenocarcinoma to peritoneal metastasis	60000	2 yrs 0 mth	Cancer Research	No
Bailey, Tracey M	University of Alberta	Planning Grants	201006KPE	Planning Grants	Issues of Consent in Electronic Health Records: Canadian and International Perspectives--Meeting	17500	1 yr 0 mth	#N/A	No
Baillargeon, Jean-Patrice	Université de Sherbrooke	Meetings, Planning and Dissemination Grant: PHSI	201002MPS	Meetings, Planning and Dissemination Grant: Partnerships for Health System Improvement	Networking and partnership development meeting for management of obesity in infertile women	15000	1 yr 0 mth	#N/A	No
Baillet, Sylvain	Direct Payment	Canada Research Chairs - CIHR Funded - Tier 1	201710T1C	Special Cases - Awards Programs	Canada Research Chair - Tier 1 - CIHR Funded	1400000	7 yrs 0 mth	#N/A	No
Baillie, Colin P	Direct Payment	Travel Awards - Institute Community Support	201305ISU	Institute of Indigenous Peoples' Health	By the Community, For the Community: Working with Aboriginal Communities to Create a Culturally Relevant Physical Activity (PA) Environment Assessment Tool	1000	0 yr 3 mths	Indigenous Peoples' Health	No
Baillie, Colin P	Queen's University (Kingston, Ontario)	Travel Awards - Institute Community Support	201808ISU	Institute of Indigenous Peoples' Health	Establishing Criteria for the Evaluation of Land-Based Indigenous Physical Activity Environment Assessment Tools	1300	1 yr 0 mth	Indigenous Peoples' Health	No
Baillie, Colin P	Queen's University (Kingston, Ontario)	Travel Awards - Institute Community Support	201505ISU	Institute of Indigenous Peoples' Health	Youth Physical Activity in First Nations Communities: An Exploration Using Two-Eyed Seeing	2500	1 yr 0 mth	Indigenous Peoples' Health	No
Baillie, Colin P	Queen's University (Kingston, Ontario)	Travel Awards - Institute Community Support	201701ISU	National Gathering of Graduate Students and New Investigator Meeting	Indigenous Land-Based Tools: Establishing Reliability and Validity	1293	1 yr 0 mth	Indigenous Peoples' Health	No
Baillot, Aurelie	Université du Québec en Outaouais	Planning and Dissemination Grant - Institute Community Support	201708PCS	Planning and Dissemination - INMD	Optimisation de la prise en charge en activité physique lors de la chirurgie bariatrique : stratégie de recherche axée sur le patient	19867	1 yr 0 mth	Nutrition, Metabolism, and Diabetes	No
Bainbridge, Lesley A	University of British Columbia	Planning Grants	201110KPE	Planning Grants	Embedding Interprofessional Accreditation Standards: A National Research Collaboration	25000	1 yr 0 mth	Health Services and Policy Research	No
Bainbridge, Lesley A; Achilles, Sheila J	University of British Columbia	Planning Grants-Priority Announcement:Partnerships for Health System Improvement	201210MHS	Planning Grants	A Theory-based Approach to IP Interventions for a Sustainable Workforce	25000	1 yr 0 mth	Health Services and Policy Research	No
Bairami Hekmati, Firoozeh	Dalhousie University (Nova Scotia)	Summer Program in Aging	202312SMP	Summer Program in Aging	The impact of retirement income programs on the wellbeing of seniors	1280	1 yr 0 mth	Health Services and Policy Research	No
Bajnok, Irmajean; Grinspun, Doris R.	Direct Payment	Planning Grants	201010KPE	Planning Grants	RNAO's Best Practice Spotlight Organization Knowledge Translation Initiative	22500	1 yr 0 mth	#N/A	No
Bak, Jessi	Dalhousie University (Nova Scotia)	Canada Graduate Scholarships - Michael Smith Foreign Study Supplements	202306FSS	Special Cases - Awards Programs	Tissue-level Determinants of Mechanically-induced Arrythmias	6000	0 yr 2 mths	#N/A	No
Baker-Ismail, Samar	Direct Payment	College and Community Innovation	201204COL	Special Cases	Antimicrobial efficacy of dental therapeutics	0	0 yr 6 mths	#N/A	No
Baker, Jacquie	University of Calgary	CIHR-ICRH Travel Awards - General pool	202301AW1	Special Cases	Postural hyperventilation in POTS is not driven by exaggerated peripheral chemoreceptor activity	1500	1 yr 0 mth	#N/A	No
Baker, Kristi	University of Alberta	CIHR - ICR / Cancer Research Society Partnership - Research Grants	201702CRP	Special Cases	Inducing anti-tumor immunity against colorectal cancer using exosome-Ig immune complexes	60000	3 yrs 0 mth	Cancer Research	No
Baker, Nicole	Direct Payment	Indigenous Gender and Wellness: Idea Fair and Learning Circle	201811IGW	Special Cases - Awards Programs	Indigenous Gender and Wellness: Idea Fair and Learning Circle	3035	1 yr 0 mth	#N/A	No
Balaban, Jason	Direct Payment	Dissemination Events - Priority Announcement: Infection and Immunity	201006MII	Dissemination Events Grants	2011 Broken Arrow Conference	22500	1 yr 0 mth	#N/A	No
Balasko, Allison	University of Manitoba	Travel Awards - AIDS 2022 Conference	202205TAA	Special Cases - Awards Programs	Immunotherapeutic blockades targeting LAG-3 and PD-1 immune checkpoint inhibitors on invariant Natural Killer T cells: Implications in chronic HIV infection	2500	0 yr 1 mth	#N/A	No
Balcom, Skylar	Direct Payment	Indigenous Gender and Wellness: Idea Fair and Learning Circle	201811IGW	Special Cases - Awards Programs	Indigenous Gender and Wellness: Idea Fair and Learning Circle	2504	1 yr 0 mth	#N/A	No
Balfour, Louise C	Ottawa Hospital Research Institute	Planning Grants - Priority Announcement: International Research Collaborations	201010MIN	Planning Grants	Planning Meeting - International HIV prevention	17565	1 yr 0 mth	#N/A	No
Balint, Brittany	University of Western Ontario	Travel Awards - Institute Community Support	201505ISU	Institute of Circulatory and Respiratory Health	Ascending aortic dilation in patients with bicuspid aortic valve disease is marked by accelerated vascular smooth muscle cell aging.	1200	1 yr 0 mth	Circulatory and Respiratory Health	No
Balit, Jude	McGill University	Canada Graduate Scholarships - Michael Smith Foreign Study Supplements	202306FSS	Special Cases - Awards Programs	Premature birth as a mediator in the association between prenatal nutrition and substance use	6000	0 yr 2 mths	#N/A	No
Ball, Geoff D	University of Alberta	Planning and Dissemination Grant - Institute Community Support	202207PCS	Planning and Dissemination - INMD	Partnering with stakeholders to set research priorities in pediatric obesity management	10000	1 yr 0 mth	Nutrition, Metabolism, and Diabetes	No
Ball, Terry B	University of Manitoba	Dissemination Events - Priority Announcement: HIV/AIDS	201010MHI	Dissemination Events Grants	2nd International Symposium on Natural Immunity to HIV	22500	1 yr 0 mth	#N/A	No
Ballantyne, Clifford T	CIUSSS de l'Ouest-de-l'Ile-de-Montréal-Douglas Hospital	Indigenous Gender and Wellness: Idea Fair and Learning Circle	201811IGW	Special Cases - Awards Programs	Indigenous Gender and Wellness: Idea Fair and Learning Circle	3922	1 yr 0 mth	#N/A	No
Ballard, Myrle	University of Manitoba	Travel Awards - Institute Community Support	201505ISU	Institute of Indigenous Peoples' Health	Little Saskatchewan First Nation Elders' Experiences and Health Outcomes of Induced Displacement	1200	1 yr 0 mth	Indigenous Peoples' Health	No
Bally, Jill M; Spurr, Shelley	University of Saskatchewan	Planning and Dissemination Grant - Institute Community Support	201909PCS	Planning and Dissemination - IHDCYH	Developing a Doorway to Accessible Supportive Care Resources for Parents of Seriously Ill Children: An Innovative Pediatric Palliative Care ePortal	9995	1 yr 0 mth	Human Development, Child and Youth Health	No
Bally, Marcel B; Evgin, Laura E	University of British Columbia	Project Grant	202403PJT	Pharmaceutical Sciences	Copper Associated Immunogenic Cell Death: Improving the Therapeutic Potential of Immune Check Point Inhibitors for the Treatment of Metastatic Bladder Cancer	1028926	5 yrs 0 mth	Cancer Research	No
Balneaves, Lynda G	University of British Columbia	Meetings, Planning & Dissemination Grant: Cancer Research	200902MPC	Meetings, Planning and Dissemination Grant: ICR	CAM Curriculum for Oncology Nurses: Development Workshop	15000	1 yr 0 mth	#N/A	No
Balneaves, Lynda G	University of British Columbia	Planning Grants-Priority Announcement:Partnerships for Health System Improvement	201202MHS	Planning Grants	Cannabis for Therapeutic Purposes in Provincial Health Systems: A Priority Setting Workshop	24471	1 yr 0 mth	Health Services and Policy Research	No
Balneaves, Lynda G; Seely, Dugald M	University of British Columbia	Dissemination Events - Priority Announcement: Cancer Research	201302DCA	Dissemination Events Grants	Translational Science in Integrative Oncology:"From Bedside, to Bench, to Best Practices"	20000	1 yr 0 mth	Cancer Research	No
Baltz, Jay M; Clarke, Hugh J; Dufort, Daniel; Foster, Warren G; Gibb, William; Gruslin, Andree M; Hales, Barbara F; Kidder, Gerald M; Leader, Arthur; Leveille, Marie-Claude; Liu, Johne X; Macdonald, Colla J; Mann, Mellissa; McDonald, Sarah D; Murphy, Bruce D; Nisker, Jeffrey A; Richard, François; Robaire, Bernard; Sirard, Marc-André; Smith, Lawrence C; Tanphaichitr, Nongnuj; Trasler, Jacquetta M;…	Ottawa Hospital Research Institute	Training Grant	200811TGF	CIHR Training Program Grants "A"	CIHR Training Program in Reproduction, Early Development, and the Impact on Health (REDIH)	1787598	6 yrs 0 mth	Human Development, Child and Youth Health	No
Bandara, Thilina; Neudorf, Cordell (Cory) O; Muhajarine, Nazeem	University of Saskatchewan	Cat. Gr.:CPHO Report - Centre for Res. on Pand. Prepar. and Health Emerg.	202402FO3	Catalyst Grant : Chief Public Health Officer (CPHO) Report 2023	Community-based, networked emergency response: A model for local public health crisis management	121020	1 yr 0 mth	Population and Public Health	No
Bandara, Thilina; Neudorf, Cordell (Cory) O; Plante, Charles	University of Saskatchewan	Planning and Dissemination Grant - Institute Community Support	202302PCS	Planning and Dissemination Grants	Addressing the data gaps in comparative local public health research	20000	1 yr 0 mth	Population and Public Health	No
Banerjee, Ananya T	University of Toronto	Travel Awards - Institute Community Support	201802ISU	IPPH - Starting Investigators Workshop Travel Bursaries	Ananya Banerjee's application for the CIHR-IPPH-Starting Investigators Workshop Travel Bursaries	1316	1 yr 0 mth	Population and Public Health	No
Banerjee, Ananya T	McGill University	Planning and Dissemination Grant - Institute Community Support	202202PCS	Planning and Dissemination - IPPH - Social Science for Population Health	Addressing South Asian health inequities in Canada: Confronting power and privilege for inclusive and healthy communities through Anti-Oppression Training	19200	1 yr 0 mth	Population and Public Health	No
Banerjee, Ananya T; Desai, Palak; Parvez, Maryam	McGill University	Planning and Dissemination Grant - Institute Community Support	202307PCS	Planning and Dissemination Grants	Why has academic public health research on "South Asians" failed to mobilize South Asian knowledge and reduce South Asian health disparities in Canada?	19888	1 yr 0 mth	Population and Public Health	No
Banerjee, Ananya T; Moidu, Nora; Parvez, Maryam; Senga, Joyeuse	McGill University	CIHR Café Scientifique Program - Open Pool	202303IC0	Special Cases	Linking Knowledge to Action: Advocating for Vaccine Confidence and Trust (ACT) in Parc-Extension	6000	1 yr 0 mth	Population and Public Health	No
Banerjee, Arinjay	University of Saskatchewan	Travel Awards - Institute Community Support	202310ISU	Travel Awards - Institute Community Support	Application for 2024 CIHR NIF (ECR): Investigating the role of SARS-CoV-2 and MERS-CoV transcription regulatory sequence (TRS) in viral gene expression and virulence	2600	1 yr 0 mth	Infection and Immunity	No
Banerjee, Arinjay	University of Saskatchewan	Project Grant	202403PJT	Virology & Viral Pathogenesis	Discovery and characterization of bat interferon stimulated genes as antiviral agents against highly pathogenic bat origin coronaviruses	738226	5 yrs 0 mth	Infection and Immunity	No
Banerjee, Priyankana	CIUSSS de Centre-Ouest-de-l'Ile-de-Montréal-Jewish General	Cancer Research Society Doctoral Research Awards - CBCI	202304CR6	Special Cases	Elucidating how inflammation modulates metabolic signals in tumoricidal neutrophils in breast cancer.	35000	2 yrs 0 mth	Cancer Research	No
Banerji, Anna	Unity Health Toronto	Planning and Dissemination Grant - Institute Community Support	201402PCS	Planning and Dissemination - IIPH	Indigenous Health Conference: Challenging Health Inequities	12000	1 yr 0 mth	Indigenous Peoples' Health	No
Banihashemi, M. Amin	University of Toronto	Canada Graduate Scholarships - Michael Smith Foreign Study Supplements	202306FSS	Special Cases - Awards Programs	Outcomes of observation-only care of chronic subdural hematoma in ageing and dementia	6000	0 yr 5 mths	#N/A	No
Banister, Elizabeth; Boissonneault, Guylain; Garber, Gary E; Leung, Peter C; Stewart, Donna E; Tremblay, Yves	University of Victoria (British Columbia)	Dissemination Events - PA: Gender, Sex and Health Research	201106DGE	Dissemination Events Grants	Sex & Gender in Reproductive Health: Symposium for Chinese Society for Reproductive Medicine AGM	14400	1 yr 0 mth	#N/A	No
Banks, Laura J	University of Toronto	Travel Awards - Institute Community Support	201808ISU	Institute of Circulatory and Respiratory Health	The association between cardiac structure and fibrosis in middle-aged endurance athletes and recreationally-active adults	1000	1 yr 0 mth	Circulatory and Respiratory Health	No
Banks, Laura J; Randhawa, Varinder K	University Health Network (Toronto)	Planning and Dissemination Grant - Institute Community Support	201809PCS	Planning and Dissemination - IGH	Evaluation of Gender Equity within Cardiovascular Medicine and Research Careers	9500	1 yr 0 mth	Gender and Health	No
Banner-Lukaris, Davina J	University of Northern British Columbia	Planning and Dissemination Grant - Institute Community Support	201702PCS	Planning and Dissemination - ICRH	Patient Engagement in Canadian Circulatory and Respiratory Research Networks: An Inter-network consultation on priority setting and planning for meaningful patient engagement.	15000	1 yr 0 mth	Circulatory and Respiratory Health	No
Banner-Lukaris, Davina J; Chernesky, John; Adhami, Nassim	University of Northern British Columbia	Planning and Dissemination Grant - Institute Community Support	202302PCS	Planning and Dissemination Grants	Pathing the way for responsive pressure injury prevention and management for persons living with spinal cord injury	25000	1 yr 0 mth	Musculoskeletal Health and Arthritis	No
Banner-Lukaris, Davina J; King-Shier, Kathryn M	University of Northern British Columbia	Planning Grants - Priority Announcement: Health Services and Policy Research	201206PLH	Planning Grants	Novel and Innovative Approaches to Atrial Fibrillation Management in Rural and Northern Canada.	15000	1 yr 0 mth	Health Services and Policy Research	No
Banquy, Xavier	Direct Payment	Canada Research Chairs - CIHR Funded - Tier 2	201804CRC	Special Cases - Awards Programs	Canada Research Chair Tier 2	500000	5 yrs 0 mth	#N/A	No
Banquy, Xavier	Direct Payment	Canada Research Chairs - CIHR Funded - Tier 2	201304CRC	Special Cases - Awards Programs	CANADA RESEARCH CHAIRHOLDER - Tier 2 / TITULAIRE DE CHAIRE DE RECHERCHE DU CANADA - Niveau 2	500000	5 yrs 0 mth	#N/A	No
Bansback, Nicholas	Direct Payment	Travel Awards - Institute Community Support	201109ISU	Institute of Health Services and Policy Research	Value clarification in decision aids: a missing element?	1500	0 yr 1 mth	Health Services and Policy Research	No
Bansback, Nicholas	University of British Columbia	Planning and Dissemination Grant - Institute Community Support	202302PCS	Planning and Dissemination Grants	Improving participation through informing trial design: setting a research agenda	19779	1 yr 0 mth	Health Services and Policy Research	No
Banwell, Brenda L	Hospital for Sick Children (Toronto)	Planning Grants	201110KPE	Planning Grants	Understanding cognitive impairment in children with multiple sclerosis: Multimodal imaging analyses of brain structure and neural function	15100	1 yr 0 mth	Human Development, Child and Youth Health	No
Barabash, Victoria M	Queen's University (Kingston, Ontario)	Travel Awards - Institute Community Support	201901ISU	Institute of Aging	Implementation of a consensus statement: an analysis of care plans for frail and pre-frail adults with intellectual and developmental disabilities in Ontario, Canada.	1000	1 yr 0 mth	Aging	No
Baracos, Vickie E	University of Alberta	Team Grant: Physical Activity, Mobility and Health (LOI)	200901PAL	Team Grant: Physical Activity, Mobility and Health	Sarcopenia: prevalence, implications & treatment in patients with cancer	10000	1 yr 0 mth	Musculoskeletal Health and Arthritis	No
Barbaree, Howard E	University of Toronto	Planning and Dissemination Grant - Institute Community Support	201702PCS	Planning and Dissemination - INMHA	Waypoint Research Institute 5th Annual Conference: Implementing Evidence-Based Practices in Mental Health and Addictions	9164	1 yr 0 mth	Neurosciences, Mental Health and Addiction	No
Barbat, Sébastien	Direct Payment	Travel Awards - Institute Community Support	201201ISU	Institute of Gender and Health	Effects Of Taichi Training On Health Status In Normoweight, Overweight And Obese Postmenopausal Women	1902	0 yr 1 mth	Gender and Health	No
Barbeau, Benoit	Université du Québec ‡ Montréal	Dissemination Events	201206KDE	Dissemination Events Grants	16th International Conference on Human Retrovirology: HTLV and Related Viruses	25000	1 yr 0 mth	Infection and Immunity	No
Barbeau, Benoit	Direct Payment	Canada Research Chairs - CIHR Funded - Tier 2	200911CRC	Special Cases - Awards Programs	CANADA RESEARCH CHAIRHOLDER - TITULAIRE DE CHAIRE DE RECHER DU CANADA - Tier 2	500000	5 yrs 0 mth	#N/A	No
Barber, Claire E	University of Calgary	Planning Grants - PA: Musculoskeletal Health, Arthritis, Skin and Oral Health	201302PMH	Planning Grants	Developing Cardiovascular Quality Indicators for Rheumatoid Arthritis	15000	1 yr 0 mth	Musculoskeletal Health and Arthritis	No
Barber, David	Queen's University (Kingston, Ontario)	Hacking AMR 2019 - Using the digital world to fight Antimicrobial Resistance	201910HAR	Special Cases	JPIAMR-Virtual Research Institute Event	3000	0 yr 1 mth	#N/A	No
Barbosa dos Santos, Renato	University of Toronto	Summer Program in Aging	202312SMP	Summer Program in Aging	Applying an equity lens to the design and conduct of a virtual exercise program for older adults with mobility limitations	678	1 yr 0 mth	Aging	No
Barclay, Ruth E; Salbach, Nancy	University of Manitoba	Planning and Dissemination Grant - Institute Community Support	202402PCS	Planning and Dissemination Grants	Community organization needs, challenges, priorities and strategies for future community implementation of an outdoor walking group for older adults with walking difficulties: a planning meeting	10000	1 yr 0 mth	Aging	No
Bardon, Cécile	Université du Québec ‡ Montréal	Planning and Dissemination Grant - Institute Community Support	201909PCS	Planning and Dissemination - IHDCYH	Prévention du suicide, synthËses de connaissances : diffuser des synthËses de connaissances scientifiques en français sur le suicide chez les enfants et les adolescents pour les milieux de pratique	10000	1 yr 0 mth	Human Development, Child and Youth Health	No
Bardwell, Geoff; Perlman, Christopher M	University of Waterloo (Ontario)	Project Grant - PA: Pandemic Preparedness and Health Emergencies Research	202403PPE	Public, Community & Population Health	Community health impacts of policing behaviour in response to illegal drug use: A mixed method study examining changes in police policy and practices in smaller urban and rural communities	100000	1 yr 0 mth	Population and Public Health	No
Barer, Morris L	University of British Columbia	Planning and Dissemination Grant - Institute Community Support	201508PCS	Planning and Dissemination - IHSPR	Contested Ground: Why are some policies health and others not	10000	1 yr 0 mth	Health Services and Policy Research	No
Barha, Cindy	University of British Columbia	Travel Awards - Institute Community Support	201701ISU	Institute of Aging	Sex-Dependent Effect of Exercise on Cognition and Brain Derived Neurotrophic Factor in Older Adults With Vascular Cognitive Impairment	1000	1 yr 0 mth	Aging	No
Barha, Cindy	Direct Payment	Canada Research Chairs - CIHR Funded - Tier 2	202210CRC	Special Cases - Awards Programs	Canada Research Chairs - Tier 2	600000	5 yrs 0 mth	#N/A	No
Baribeau, Véronique	Université de Montréal	Travel Awards - Institute Community Support	201501ISU	Institute of Human Development, Child and Youth Health	La prise de médicaments anti-asthmatiques pendant la grossesse et le risque de diabËte gestationnel	1000	1 yr 0 mth	Human Development, Child and Youth Health	No
Baril, Andrée-Ann	Direct Payment	Travel Awards - Institute Community Support	201405ISU	Institute of Aging	Association between obstructive sleep apnea severity and changes in regional cerebral perfusion in older individuals: A high resolution SPECT study.	1000	0 yr 3 mths	Aging	No
Baril, Andrée-Ann	Direct Payment	Travel Awards - Institute Community Support	201301ISU	Institute of Circulatory and Respiratory Health	Association between waking EEG and cognitive evoked potentials in obstructive sleep apneas	500	0 yr 3 mths	Circulatory and Respiratory Health	No
Baril, Andrée-Ann	McGill University	Lindau Prize	202210LPR	Special Cases - Awards Programs	72th Lindau Nobel Laureate Meeting Travel Award Recipient	5000	0 yr 6 mths	#N/A	No
Baril, Andrée-Ann	CIUSSS de l'Ouest-de-l'Ile-de-Montréal-Douglas Hospital	Operating Grant: Alzheimer Society Research Program - NI Grants	202211ASR	Special Cases	Plasma biomarkers of Alzheimer's disease in insomnia before and after cognitive behavioral therapy for insomnia	198641	3 yrs 0 mth	#N/A	No
Barkema, Herman W; Cheng, Zhenyu; Lee, Amy H; Nguyen, Dao; Otto, Simon J; Wiktorowicz, Mary E	University of Calgary	Training Grant: HRTP - One Health - Antimicrobial Resistance	202402HR5	Health Research Training Platform (2024/2025)	Canadian One Health Antimicrobial Resistance Health Research Training Network (CAN-AMR-Net)	2700000	6 yrs 0 mth	Infection and Immunity	No
Barkema, Herman W; Pruvot, Mathieu	University of Calgary	Operating Grant: 13th JPIAMR transnational call for research projects	202107JTR	Special Cases	From a mono-sectoral colistin ban in the poultry sector to a multi-sectoral community-based One Health intervention: Impact of reducing colistin use on colistin resistance in humans and poultry in Indonesia	167473	3 yrs 0 mth	Population and Public Health	No
Barken, Rachel E	York University (Toronto, Ontario)	Travel Awards - Institute Community Support	201808ISU	Institute of Aging	Home support workers' perspectives on caring for older male clients: Implications for policy and practice	1000	1 yr 0 mth	Aging	No
Barken, Rachel E	York University (Toronto, Ontario)	Travel Awards - Institute Community Support	201607ISU	Institute of Aging	Family Contributions to Long-term Residential Care: Exploring Work and Skills	1000	1 yr 0 mth	Aging	No
Barker, Megan	Centre for Addiction and Mental Health (Toronto)	Travel Awards - Institute Community Support	201701ISU	Institute of Indigenous Peoples' Health	Reducing Barriers to Commercial Tobacco Cessation among First Nations, Inuit, and Métis Populations through a Participatory Approach: An Application of the Interactive Systems Framework	1300	1 yr 0 mth	Indigenous Peoples' Health	No
Barker, Philip A	Direct Payment	Canada Research Chairs - CIHR Funded - Tier 1	201304T1C	Special Cases - Awards Programs	CANADA RESEARCH CHAIRHOLDER - Tier 1 / TITULAIRE DE CHAIRE DE RECHERCHE DU CANADA - Niveau 1	1400000	7 yrs 0 mth	#N/A	No
Barkun, Alan N; von Renteln, Daniel	Research Institute of the McGill University Health Centre	Operating Grant: COVID-19 - Project Grant	202011MM1	Special Cases	Digestive endoscopy in the era of COVID19: An opportunity for optimizing timely equitable care during the pandemic and beyond	784125	2 yrs 0 mth	Health Services and Policy Research	No
Barlow, Karen M	University of Calgary	Team Grant: External Insults to the Nervous System	201606EIN	Special Cases	International Collaboration On Neuroinflammation in Traumatic Brain Injury (ICON-TBI)	224922	3 yrs 0 mth	Neurosciences, Mental Health and Addiction	No
Barnabe, Cheryl C	Direct Payment	Canada Research Chairs - CIHR Funded - Tier 2	201804CRC	Special Cases - Awards Programs	Canada Research Chair Tier 2	500000	5 yrs 0 mth	#N/A	No
Barnabe, Cheryl C	Direct Payment	Canada Research Chairs - CIHR Funded - Tier 2	202304CRC	Special Cases - Awards Programs	Canada Research Chair - Tier 2	500000	5 yrs 0 mth	#N/A	No
Barnabe, Cheryl C; Fox, Terri-Lynn; Montesanti, Stephanie R; O'Neil, Liam J; Roach, Pamela Marie	University of Calgary	Team Gr.: Emb. Diversity to Achieve Precision/Health Eq-Infection & Immunity-LOI	202402EL7	Team Grant: Embracing Diversity to Achieve Precision & Health Equity	Indigenous Inflammatory Arthritis Prevention And Treatment approaches for Health equity (IIA-PATH)	20000	1 yr 0 mth	Musculoskeletal Health and Arthritis	No
Barnabe, Cheryl C; Healy, Bonnie A; Tailfeathers, Esther; Crowshoe, Lynden L; Currie, Cheryl L; Fellner, Karlee; Henry, Robert; Voyageur, Cora J	University of Calgary	Training Grant: Indigenous Mentorship Network Program - Alberta	201701MN3	Indigenous Mentorship Network Program	Alberta Indigenous Mentorship in Health Innovation Network (AIM-HI Network)	1000000	5 yrs 0 mth	Indigenous Peoples' Health	No
Barnard, Dorothy	Dalhousie University (Nova Scotia)	CIHR Café Scientifique Program	201006SCI	Special Cases	Envisioning Pathways to Community Health Through the Eyes of North End Haligonians	3000	1 yr 0 mth	Health Services and Policy Research	No
Barnett, Tracie A; Bélanger-Gravel, Ariane; Després, Jean-Pierre; Gauvin, Lise	McGill University	Planning and Dissemination Grant - Institute Community Support	202207PCS	Planning and Dissem. - Personalized Health Initiative	Co-constructing and evaluating a precision health strategy to promote physical activity in primary care: a multi-stakeholder plan	20000	1 yr 0 mth	Health Services and Policy Research	No
Baron, Corey A	Direct Payment	Canada Research Chairs - CIHR Funded - Tier 2	201804CRC	Special Cases - Awards Programs	Canada Research Chair Tier 2	500000	5 yrs 0 mth	#N/A	No
Baron, Murray	CIUSSS de Centre-Ouest-de-l'Ile-de-Montréal-Jewish General	Meetings, Planning and Dissemination Grant: Musculoskeletal Health and Arthritis	201102MHA	Meetings, Planning and Dissemination Grant: Musculoskeletal Health and Arthritis	Meeting of the Canadian Consortium of Rheumatology Cohorts (CANCoRC)	24093	1 yr 0 mth	#N/A	No
Baron, Murray	CIUSSS de Centre-Ouest-de-l'Ile-de-Montréal-Jewish General	Meetings, Planning and Dissemination Grant: Musculoskeletal Health and Arthritis	201010MHA	Meetings, Planning and Dissemination Grant: Musculoskeletal Health and Arthritis	Meeting of the Canadian Consortium of Rheumatology Cohorts (CANCoRC)	20000	1 yr 0 mth	#N/A	No
Baron, Murray	CIUSSS de Centre-Ouest-de-l'Ile-de-Montréal-Jewish General	Planning and Dissemination Grant - Institute Community Support	201708PCS	Planning and Dissemination - IMHA	Canadian Scleroderma Research Group Meeting: Training and standardization of biospecimen collection and biobanking protocols for Scleroderma Research in Canada	9498	1 yr 0 mth	Musculoskeletal Health and Arthritis	No
Baron, Murray; Hudson, Marie; Larche, Mark; Wither, Joan E	CIUSSS de Centre-Ouest-de-l'Ile-de-Montréal-Jewish General	Team Grant: Human Immunology - LOI - Autoimmune diseases related to IMHA pool	201810HU1	Human Immunology Initiative - Research Teams	Early Immune System Events Leading to Systemic Sclerosis	19999	1 yr 0 mth	Musculoskeletal Health and Arthritis	No
Baron, Murray; Radstake, Timothy R	CIUSSS de Centre-Ouest-de-l'Ile-de-Montréal-Jewish General	Personalized Medicine in Inflammation Network - LOI	201512PMI	Personalized Medicine in Inflammation Network	Canada Netherlands Systemic Sclerosis Collaborative Research Project	20000	1 yr 0 mth	Musculoskeletal Health and Arthritis	No
Barr, Rachel	Direct Payment	Indigenous Gender and Wellness: Idea Fair and Learning Circle	201811IGW	Special Cases - Awards Programs	Indigenous Gender and Wellness: Idea Fair and Learning Circle	2665	1 yr 0 mth	#N/A	No
Barr, Ronald D	McMaster University	Planning and Dissemination Grant - Institute Community Support	201408PCS	Planning and Dissemination - ICR	Moving forward with a Canadian adolescent and young adult (AYA) alliance: A catalyst for advancing AYA cancer care and research	10000	1 yr 0 mth	Cancer Research	No
Barr, Ronald D	McMaster University	Meetings, Planning & Dissemination Grant: Cancer Research	200910MPC	Meetings, Planning and Dissemination Grant: ICR	Adolescents and Young Adults with Cancer: Towards Better Outcomes in Canada	15000	1 yr 0 mth	#N/A	No
Barr, Ronald G	Direct Payment	Canada Research Chairs - CIHR Funded - Tier 1	200911T1C	Special Cases - Awards Programs	CANADA RESEARCH CHAIRHOLDER / TITULAIRE DE CHAIRE DE RECHERCHE DU CANADA	1400000	7 yrs 0 mth	#N/A	No
Barr, Stephen D; Arts, Eric J; Kang, Chil Yong; Troyer, Ryan	University of Western Ontario	Operating Grant: SARS-CoV-2 variants supplement stream 1	202102VS1	Special Cases	COVID-19 Variant Supplement - Shutting down emerging Coronaviruses in humans now and in the future	50000	1 yr 0 mth	Infection and Immunity	No
Barr, Stephen D; Arts, Eric J; Kang, Chil Yong; Troyer, Ryan	University of Western Ontario	Op Grant: Sex as a Biological Variable Supplement: COVID-19 Rapid Research FO	202004SBC	Special Cases	Sex as a Biological Variable Supplement - Shutting down emerging Coronaviruses in humans now and in the future	50000	1 yr 0 mth	Infection and Immunity	No
Barralet, Jake E	Direct Payment	Canada Research Chairs - CIHR Funded - Tier 2	200811CRC	Special Cases - Awards Programs	CANADA RESEARCH CHAIRHOLDER / TITULAIRE DE CHAIRE DE RECHERCHE DU CANADA	500000	5 yrs 0 mth	#N/A	No
Barreiro, Luis B	Direct Payment	Canada Research Chairs - CIHR Funded - Tier 2	201210CRC	Special Cases - Awards Programs	CANADA RESEARCH CHAIRHOLDER - Tier 2 / TITULAIRE DE CHAIRE DE RECHERCHE DU CANADA - Niveau 2	500000	5 yrs 0 mth	#N/A	No
Barreto, Daniella F	University of British Columbia	Travel Awards - Institute Community Support	201601ISU	HIV/AIDS and/or other Sexually Transmitted and Blood-borne Infections (STBBIs).	The role of women-centered care and peer support for women living with HIV (WLWH) in Metro Vancouver, Canada	2500	1 yr 0 mth	Gender and Health	No
Barrett, Peter	Direct Payment	Best Brains Exchange Travel Award	201404BBR	Special Cases - Awards Programs	Best Brains Exchange: ?Appropriateness of Care? (Toronto, ON) April 30, 2014	2623	1 yr 0 mth	#N/A	No
Barry, Julianne C	University of British Columbia	Indigenous Gender and Wellness: Idea Fair and Learning Circle	201811IGW	Special Cases - Awards Programs	Indigenous Gender and Wellness: Idea Fair and Learning Circle	2700	1 yr 0 mth	#N/A	No
Barry, Marie M	Direct Payment	Canada Research Chairs - CIHR Funded - Tier 2	200811CRC	Special Cases - Awards Programs	CANADA RESEARCH CHAIRHOLDER / TITULAIRE DE CHAIRE DE RECHERCHE DU CANADA	1400000	7 yrs 0 mth	#N/A	No
Barsalani, Razieh	Direct Payment	Travel Awards - Institute Community Support	201301ISU	Institute of Aging	Variation in C-reactive protein in response to weight loss in overweight and obese impaired insulin sensitive postmenopausal women: is there an independent contribution of lean body mass?	1000	0 yr 3 mths	Aging	No
Barsoum, Ivraym B	Direct Payment	Travel Awards - Institute Community Support	201201ISU	Institute of Cancer Research	A novel mechanism of immune escape in cancer and its regulation by nitric oxide	1000	0 yr 1 mth	Cancer Research	No
Barsyte-Lovejoy, Dalia	University of Toronto	PRIZE - Project Grant - PA: Prize: Early Career Investigator in Cancer	202309PJF	Cancer Progression & Therapeutics 2	Targeting protein arginine methylation in the 9p21.3 loss tumor microenvironment	25000	1 yr 0 mth	Cancer Research	No
Bartels, Susan A	Direct Payment	Canada Research Chairs - CIHR Funded - Tier 2	201910CRC	Special Cases - Awards Programs	Canada Research Chairs - Tier 2	600000	5 yrs 0 mth	#N/A	No
Bartlett-Esquilant, Gillian	McGill University	Planning Grants - Priority Announcement: International Research Collaborations	200910MIN	Meetings, Planning and Dissemination Grant: International	Building International Collaborations for Education in Primary Care Genomics	17500	1 yr 0 mth	#N/A	No
Bartlett-Esquilant, Gillian	McGill University	CIHR Café Scientifique Program	201106SCI	CIHR Café Scientifique Program	Small in Numbers, Big in Knowledge: CIHR Café Scientifique for Rural Southern New Brunswick	3000	1 yr 0 mth	Nutrition, Metabolism, and Diabetes	No
Bartlett-Esquilant, Gillian	McGill University	CIHR Café Scientifique Program	201205SCI	CIHR Café Scientifique Program	Small in Numbers, Big in Knowledge: CIHR Café Scientifique for Rural Southern New Brunswick Part II	3000	1 yr 0 mth	Nutrition, Metabolism, and Diabetes	No
Bartlett, Doreen J	University of Western Ontario	Knowledge Translation Supplement	201002KTB	Meetings, Planning and Dissemination Grant: End of Grant Knowledge Supplement	Collaborating with Parents and Therapists to Develop Dissemination Products: The Move & PLAY Study	39220	1 yr 0 mth	#N/A	No
Bartlett, Karen H	University of British Columbia	Dissemination Events	201110KDE	Dissemination Events Grants	Let's Talk Ticks: Knowledge translation of protective practices against ticks and tick-borne diseases	24000	1 yr 0 mth	Population and Public Health	No
Barton, Jason J	Direct Payment	Canada Research Chairs - CIHR Funded - Tier 1	201210T1C	Special Cases - Awards Programs	CANADA RESEARCH CHAIRHOLDER - Tier 1 / TITULAIRE DE CHAIRE DE RECHERCHE DU CANADA - Niveau 1	1400000	7 yrs 0 mth	#N/A	No
Barton, Jason J	Direct Payment	Canada Research Chairs - CIHR Funded - Tier 1	201910T1C	Special Cases - Awards Programs	Canada Research Chair - Tier 1	1400000	7 yrs 0 mth	#N/A	No
Barton, Jason J	Direct Payment	Canada Research Chairs - CIHR Funded - Tier 2	200811CRC	Special Cases - Awards Programs	CANADA RESEARCH CHAIRHOLDER / TITULAIRE DE CHAIRE DE RECHERCHE DU CANADA	500000	5 yrs 0 mth	#N/A	No
Barton, Nathan	Dalhousie University (Nova Scotia)	Undergraduate Student Research Awards (USRA)	202305URS	Special Cases - Awards Programs	Characterization of metabolic contribution from the microbiota in the gut-brain axis	6000	0 yr 4 mths	#N/A	No
Barton, Sylvia S	University of Alberta	Meetings Planning & Dissemination Grant: Reproductive and Child Health	201102MHD	Meetings Planning & Dissemination Grant: Human Development Child & Youth Hlth	Building Partnerships and Capacity to Explore the Consequences of Caesarean Delivery, Birth Policies	10000	1 yr 0 mth	#N/A	No
Barwick, Melanie A	Hospital for Sick Children (Toronto)	Meetings, Planning and Dissemination Grant: Knowledge Translation	200902KWS	Meetings, Planning and Dissemination Grant: Knowledge Translation	Getting to Uptake: Leveraging Social Innovation for Practice Change	15000	1 yr 0 mth	#N/A	No
Barwick, Melanie A	Hospital for Sick Children (Toronto)	Planning and Dissemination Grant - Institute Community Support	201909PCS	Planning and Dissemination - INMHA	User-Centered Design for eHealth Technology to Support Effective Implementation of Evidence-Based Practices in Child and Youth Mental Health: The Implementation Playbook	19966	1 yr 0 mth	Human Development, Child and Youth Health	No
Barwick, Melanie A	Hospital for Sick Children (Toronto)	Project Grant	202403PJT	Knowledge Translation Research	Catalyzing Change: Enhancing Capacity for Implementing Evidence-Based Interventions in Community Child and Youth Mental Health	133876	1 yr 8 mths	Health Services and Policy Research	No
Bashashati, Ali; Black, Peter C; Wang, Gang	University of British Columbia	Project Grant	202403PJT	Medical Physics & Imaging	aRtificial intelligence-driven computational pathology platform for blAdder Cancer subTyping (REACT)	845326	5 yrs 0 mth	Cancer Research	No
Bashir, Naazish	Hospital for Sick Children (Toronto)	Travel Awards - Institute Community Support	201808ISU	Institute of Health Services and Policy Research	The Impact of Imputing Missing Patient-Level Data and Propensity Score Analysis on the Incremental Cost-Effectiveness Ratio in a Cost-Effectiveness Analysis in Pediatric Crohn's Disease	1500	1 yr 0 mth	Health Services and Policy Research	No
Basik, Mark; Maleki, Saman; Ng, Terry L	CIUSSS de Centre-Ouest-de-l'Ile-de-Montréal-Jewish General	Project Grant	202403PJT	Cancer Progression & Therapeutics 2	Altering the gut microbiome in Triple- negative breast cancer: a pilot study	1510875	4 yrs 0 mth	Cancer Research	No
Basran, Jenny F	University of Saskatchewan	Planning Grants - Priority Announcement: Aging	201106MAG	Planning Grants	Ambulatory Activity of Older Adults in Acute Care	21266	1 yr 0 mth	#N/A	No
Bassett, Anne S	Centre for Addiction and Mental Health (Toronto)	Planning and Dissemination Grant - Institute Community Support	201803PCS	Planning and Dissemination - Institute of Genetics	11th Biennial International 22q11.2 Conference	20000	1 yr 0 mth	Genetics	No
Bassett, Anne S	University Health Network (Toronto)	Planning and Dissemination Grant - Institute Community Support	202402PCS	Planning and Dissemination Grants	Expanding access to clinical practice recommendations for 22q11.2 deletion syndrome across the lifespan	15000	1 yr 0 mth	Genetics	No
Bassett, Anne S	Direct Payment	Canada Research Chairs - CIHR Funded - Tier 2	200904CRC	Special Cases - Awards Programs	CANADA RESEARCH CHAIRHOLDER / TITULAIRE DE CHAIRE DE RECHERCHE DU CANADA	1400000	7 yrs 0 mth	#N/A	No
Bassett, Kenneth L	University of British Columbia	Meetings, Planning and Dissemination Grant: Gender, Sex and Health	200910MHG	Meetings, Planning and Dissemination Grant: Gender, Sex and Health	Gender and blindness in Africa: sharing strategies & building partnerships to reduce gender inequity	22500	1 yr 0 mth	#N/A	No
Bassett, Kenneth L; Perry, Thomas L; Taylor, Suzanne C	University of British Columbia	Dissemination Events	201110KDE	Dissemination Events Grants	Bringing Best Evidence to Primary Care Clinicians	17428	1 yr 0 mth	Health Services and Policy Research	No
Bassil, Kate; Walker, Mark C	Sinai Health System (Toronto)	Meetings Planning & Dissemination Grant: Reproductive and Child Health	201010MHD	Meetings Planning & Dissemination Grant: Human Development Child & Youth Hlth	Improving the Health of Late Preterm Infants: Developing a Canadian Research Agenda	9845	1 yr 0 mth	#N/A	No
Basta, Nicole	Direct Payment	Canada Research Chairs - CIHR Funded - Tier 2	201910CRC	Special Cases - Awards Programs	Canada Research Chairs - Tier 2	600000	5 yrs 0 mth	#N/A	No
Bastarache, Sophie	Direct Payment	Travel Awards - Institute Community Support	201305ISU	HIV/AIDS and/or other Sexually Transmitted and Blood-borne Infections (STBBIs).	HIV Viral Protein Nef Downmodulates MHC class I Molecules at the Cell Surface After Reactivation From Latency	1500	0 yr 3 mths	Infection and Immunity	No
Batal, Malek	University of Ottawa	Operating Grant: International Res Initiative on Adapt to Climate Change..LOI	201001CLC	Special Cases	Food and climate change adaptability in Canada, Ecuador and Yemen	26410	1 yr 0 mth	#N/A	No
Batal, Malek	Direct Payment	Canada Research Chairs - CIHR Funded - Tier 1	201910T1C	Special Cases - Awards Programs	Canada Research Chairs - Tier 1	1400000	7 yrs 0 mth	#N/A	No
Batal, Malek	Université de Montréal	Team - GACD Interv. scale-up - Primary Prev. of hyper and/or diabetetes in LMIC	201807HA1	Special Cases	Evaluating, refining and bringing to scale the endogenous health-promoting attributes of alternative food networks to address diabetes mellitus and hypertension among Ecuadorian farmers	500000	5 yrs 0 mth	Indigenous Peoples' Health	No
Batal, Malek	Université de Montréal	Tm. Gr: GACD 2021: NCD risk prev. acr. the life -PRIOR. 1: Lifecycle Approach	202203NDB	Special Cases	Leveraging Guatemalan farmers' existing organization around food sovereignty and agroecology for reducing risk of diet- and pesticide-related noncommunicable diseases	1999358	5 yrs 0 mth	Indigenous Peoples' Health	No
Batal, Malek; Deaconu, Ana L	Université de Montréal	CIHR Café Scientifique Program - Institute of Nutrition, Metabolism and Diabetes	202303SC8	Special Cases	Bringing nutrition to life among vulnerable populations: experiences from Latin America and Canada	6000	1 yr 0 mth	Nutrition, Metabolism, and Diabetes	No
Batal, Malek; Isaac-Mann, Sonia T	University of Ottawa	Planning Grants - PA: First Nations, Inuit or Métis Planning Activities	201210PME	Planning Grants	Pulling Together For Health: Assessing and Developing Sustainable Food Security Interventions in First Nation communities.	22500	1 yr 0 mth	Indigenous Peoples' Health	No
Batist, Gerald	CIUSSS de Centre-Ouest-de-l'Ile-de-Montréal-Jewish General	Meetings, Planning & Dissemination Grant: Cancer Research	201006MPC	Meetings, Planning and Dissemination Grant: ICR	2nd Quebec Conference on Therapeutic Resistance in Cancer	17500	1 yr 0 mth	#N/A	No
Batista Heitor Carneiro, Matheus	University of Calgary	Travel Awards - Institute Community Support	202310ISU	Travel Awards - Institute Community Support	Mechanisms of vector transmitted pathogen dissemination in the mammalian host	1813	1 yr 0 mth	Infection and Immunity	No
Batorowicz, Beata	Direct Payment	Travel Awards - Institute Community Support	201205ISU	Institute of Human Development, Child and Youth Health	A toolbox of innovative techniques and instruments to assess youth activity settings and experiences	1000	0 yr 1 mth	Human Development, Child and Youth Health	No
Batten, Lisa	Direct Payment	Travel Awards - Institute Community Support	201401ISU	Institute of Gender and Health	Treatment of Depressed Mothers and Fathers: Impact of Remission on Child Outcome	2500	0 yr 3 mths	Gender and Health	No
Batten, Lisa	University of Ottawa	Dissemination Events - Priority Announcement: Ethics	201110MET	Dissemination Events Grants	The 4th Annual IMHR Young Researchers' Conference: Collaborations for Change	13685	1 yr 0 mth	Neurosciences, Mental Health and Addiction	No
Batten, Lisa; Addicks, Gregory C; Phillips, Jennifer L	University of Ottawa	Meetings, Planning and Dissemination Grant: INMHA	201010MNM	Meetings, Planning and Dissemination Grant: Neurosciences, Mental Health and Addiction	3rd Annual IMHR Young Researchers' Conference	9705	1 yr 0 mth	#N/A	No
Batthish, Michelle; Robeson, Paula; Gorter, Jan Willem	McMaster University	Planning and Dissemination Grant - Institute Community Support	202202PCS	Planning and Dissemination - IHDCYH	Transition to Adult Healthcare: Creating a National Research Agenda	10000	1 yr 0 mth	Human Development, Child and Youth Health	No
Bauer, Greta R; Hammond, Rebecca; Scheim, Ayden; Travers, Robb	University of Western Ontario	Planning and Dissemination Grant - Institute Community Support	201502PCS	Planning and Dissemination - IGH	Planning Trans PULSE Canada: A National Survey of Transgender Health	9972	1 yr 0 mth	Gender and Health	No
Baumholtz, Amanda	Direct Payment	Travel Awards - Institute Community Support	201305ISU	Institute of Human Development, Child and Youth Health	The Claudin Family of Tight Junction Proteins Is Essential for Neural Tube Closure	1000	0 yr 3 mths	Human Development, Child and Youth Health	No
Baxter-Jones, Adam D	University of Saskatchewan	Team Grant: Bone Health - LOI	201104TBL	Team Grant: Bone Health - LOI	Bone health and fracture Prevention Across the LifeSpan (BonePALS) Team: Understanding bone architecture and strength, transforming bone imaging	10000	1 yr 0 mth	Musculoskeletal Health and Arthritis	No
Baxter, Katherine E	University of Ottawa	Travel Awards - Institute Community Support	201601ISU	Institute of Cancer Research	Investigating the use of an oncolytic vaccine in the perioperative treatment of a murine model of pancreatic cancer	1000	1 yr 0 mth	Cancer Research	No
Baxter, Kristy L	University of British Columbia	Canada Graduate Scholarships - Michael Smith Foreign Study Supplements	201706FSS	Special Cases - Awards Programs	Examining How Medical Practitioners Establish Therapeutic Alliance with Patients	6000	0 yr 3 mths	#N/A	No
Baxter, Nancy N	Unity Health Toronto	Planning and Dissemination Grant - Institute Community Support	201909PCS	Planning and Dissemination - ICR	BEFORE: Education and dissemination of an oncofertility decision aid	10000	1 yr 0 mth	Cancer Research	No
Baxter, Nancy N	Unity Health Toronto	Operating Grant - Knowledge to Action Grants -CCSRI	201706KAG	Special Cases	Improving rectal cancer survivorship by reducing the incidence of parastomal hernias	39489	1 yr 0 mth	Cancer Research	No
Baxter, Pamela E	McMaster University	Planning Grants - Priority Announcement: Health Services and Policy Research	201210PLH	Planning Grants	Health Care Organization Leaders' Responses to Patient Based Funding	22664	1 yr 0 mth	Health Services and Policy Research	No
Baxter, Pamela E	McMaster University	Knowledge Translation Supplement	201102KTB	Meetings, Planning and Dissemination Grant: End of Grant Knowledge Supplement	Priorities & Strategies for Primary Health Care Nurse Practitioner Education in Ontario	25329	1 yr 0 mth	#N/A	No
Baxter, Pamela E; Acorn, Michelle; Schulz, Mary E	McMaster University	Planning and Dissemination Grant - Institute Community Support	201909PCS	Planning and Dissemination - IA	Resident-to-Resident Aggression (RRA) in Long-term Care Homes: Examining the role of healthcare leadership in the identification, management, and reduction of RRA.	16818	1 yr 0 mth	Aging	No
Baxter, Sharon; Heyland, Daren K	Direct Payment	Planning Grants	201010KPE	Planning Grants	Moving the Research Agenda for Advance Care Planning Forward in Canada	22500	1 yr 0 mth	#N/A	No
Baydala, Lola T	University of Alberta	Planning and Dissemination Grant - Institute Community Support	201408PCS	Planning and Dissemination - IIPH	Maskwacis Life Skills Training Program - Final Outcomes of a community-based participatory research study	12000	1 yr 0 mth	Indigenous Peoples' Health	No
Baydala, Lola T	University of Alberta	CIHR Café Scientifique Program	201305SCI	CIHR Café Scientifique Program	Substance Abuse Prevention in First Nations Communities	3000	1 yr 0 mth	Indigenous Peoples' Health	No
Baydala, Lola T; Bruno, Roxanne; Ksay-yin, Ki'sikaw; Mclean, Barb; Moonias, Mary; Rabbit, Natasha	University of Alberta	Dissemination Events - PA: First Nations, Inuit and Métis Health	201210DFN	Dissemination Events Grants	Community Based Participatory Research; Working in Partnership with First Nations Communities.	13690	1 yr 0 mth	Indigenous Peoples' Health	No
Bayfield, Mark A	York University (Toronto, Ontario)	Planning and Dissemination Grant - Institute Community Support	201909PCS	Planning and Dissemination - Institute of Genetics	6th Biennial Meeting of the La and La-related Protein Society	12500	1 yr 0 mth	Genetics	No
Bayley, Mark T	University Health Network (Toronto)	Planning and Dissemination Grant - Institute Community Support	202307PCS	Planning and Dissemination Grants	Share. Learn. Scale. Implementing best practices for equitable care after brain and spinal cord injuries: Neurotrauma Care Pathways Conference	10000	1 yr 0 mth	Health Services and Policy Research	No
Bayley, Mark T; Colantonio, Angela; Eng, Janice J; Jaglal, Susan B; O'Connell, Colleen	University Health Network (Toronto)	SPOR Networks in Chronic Disease - LOI	201501SCD	SPOR Networks in Chronic Disease	Neurotrauma to Neurorecovery (NtoN) Network	50000	1 yr 0 mth	Neurosciences, Mental Health and Addiction	No
Baylis, Françoise	Direct Payment	Best Brains Exchange Travel Award	201604BBR	Special Cases - Awards Programs	Best Brains Exchange: Online Gambling in Nova Scotia.	1000	1 yr 0 mth	#N/A	No
Baylis, Françoise	Direct Payment	Best Brains Exchange Travel Award	201704BBR	Special Cases - Awards Programs	Path Forward for the Assisted Human Reproduction Act.	2186	1 yr 0 mth	#N/A	No
Baylis, Françoise	Dalhousie University (Nova Scotia)	Dissemination Events - Priority Announcement: Ethics	201110MET	Dissemination Events Grants	Family-Making: Contemporary Ethical Challenges	20000	1 yr 0 mth	Human Development, Child and Youth Health	No
Baylis, Françoise	Dalhousie University (Nova Scotia)	Planning Grants - Priority Announcement: Ethics	201202MPE	Planning Grants	Impact Ethics: Making a Difference	25000	1 yr 0 mth	Health Services and Policy Research	No
Baylis, Françoise	Dalhousie University (Nova Scotia)	CIHR Café Scientifique Program	201205SCI	CIHR Café Scientifique Program	The Human Egg Trade	3000	1 yr 0 mth	Human Development, Child and Youth Health	No
Baylis, Françoise	Direct Payment	Canada Research Chairs - CIHR Funded - Tier 1	201004T1C	Special Cases - Awards Programs	CANADA RESEARCH CHAIRHOLDER / TITULAIRE DE CHAIRE DE RECHERCHE DU CANADA	1400000	7 yrs 0 mth	#N/A	No
Bayly, Melanie K	University of Saskatchewan	Travel Awards - Institute Community Support	201802ISU	Summer Program in Aging	Dementia-related support and education service accessibility and use in rural areas: Barriers and promising solutions	458	1 yr 0 mth	Aging	No
Bayoumi, Ahmed M	Unity Health Toronto	Dissemination Events	201006KDE	Dissemination Events Grants	Dissemination of Findings from the Toronto and Ottawa Supervised Consumption Site Assessment (TOSCA)	22494	1 yr 0 mth	#N/A	No
Bayoumi, Ahmed M; Dodd, Zoe; Firestone, Michelle	Unity Health Toronto	Planning and Dissemination Grant - Institute Community Support	202202PCS	Planning and Dissemination - IPPH - Social Science for Population Health	Decriminalization of Drugs: A Community-Based Systems Approach to Planning for Evaluation	20000	1 yr 0 mth	Population and Public Health	No
Bayoumi, Ahmed M; Kendall, Claire; Strike, Carol J	Unity Health Toronto	Planning and Dissemination Grant - Institute Community Support	201408PCS	Planning and Dissemination - III	Establishing Longitudinal Cohort Studies of People who Use Drugs in Ontario	10000	1 yr 0 mth	Infection and Immunity	No
Baz Etchebarne, Mariana	Direct Payment	Canada Research Chairs - CIHR Funded - Tier 2	202210CRC	Special Cases - Awards Programs	Canada Research Chair - Tier 2	600000	5 yrs 0 mth	#N/A	No
Bazinet, Richard P	Direct Payment	Canada Research Chairs - CIHR Funded - Tier 2	201210CRC	Special Cases - Awards Programs	CANADA RESEARCH CHAIRHOLDER - Tier 2 / TITULAIRE DE CHAIRE DE RECHERCHE DU CANADA - Niveau 2	500000	5 yrs 0 mth	#N/A	No
Bazinet, Richard P	Direct Payment	Canada Research Chairs - CIHR Funded - Tier 2	201710CRC	Special Cases - Awards Programs	Canada Research Chair - Tier 2 - CIHR Funded	500000	5 yrs 0 mth	#N/A	No
Bazzi, Zainab	University of British Columbia	Travel Awards - Institute Community Support	201901ISU	Institute of Cancer Research	Immune cell infiltration and tumour location predicts prognosis in colorectal cancer	1500	1 yr 0 mth	Cancer Research	No
Bc Non-Profit Housing, Association V; Ponic, Pamela L	Direct Payment	Meetings, Planning and Dissemination Grant: Gender, Sex and Health	200910MHG	Meetings, Planning and Dissemination Grant: Gender, Sex and Health	Translating Photovoice Data on the Barriers to Housing for Women Fleeing Violence	14525	1 yr 0 mth	#N/A	No
Beach, Adam	Concordia University (Montreal, Quebec)	Canada Graduate Scholarships - Michael Smith Foreign Study Supplements	201306FSS	Special Cases - Awards Programs	Molecular Mechanisms Underlying A Previously Unknown Form of Cell Death	6000	0 yr 3 mths	#N/A	No
Beals, Ann Marie	Direct Payment	Indigenous Gender and Wellness: Idea Fair and Learning Circle	201811IGW	Special Cases - Awards Programs	Indigenous Gender and Wellness: Idea Fair and Learning Circle	4230	1 yr 0 mth	#N/A	No
Bear, Christine E	Hospital for Sick Children (Toronto)	Project Grant	202403PJT	Commercialization	Preclinical studies of a novel CFTR potentiator for commercialization as a therapy for chronic obstructive pulmonary disease.	325125	2 yrs 0 mth	Circulatory and Respiratory Health	No
Bear, Marilyn	Direct Payment	Indigenous Gender and Wellness: Idea Fair and Learning Circle	201811IGW	Special Cases - Awards Programs	Indigenous Gender and Wellness: Idea Fair and Learning Circle	3612	1 yr 0 mth	#N/A	No
Beardy, Taralee N	Direct Payment	Indigenous Gender and Wellness: Idea Fair and Learning Circle	201811IGW	Special Cases - Awards Programs	Indigenous Gender and Wellness: Idea Fair and Learning Circle	4229	1 yr 0 mth	#N/A	No
Beatch, Michelle L	Direct Payment	Indigenous Gender and Wellness: Idea Fair and Learning Circle	201811IGW	Special Cases - Awards Programs	Indigenous Gender and Wellness: Idea Fair and Learning Circle	3316	1 yr 0 mth	#N/A	No
Beaucage, Mary B	University of British Columbia	Indigenous Gender and Wellness: Idea Fair and Learning Circle	201811IGW	Special Cases - Awards Programs	Indigenous Gender and Wellness: Idea Fair and Learning Circle	3641	1 yr 0 mth	#N/A	No
Beauchamp, Antoine	Hospital for Sick Children (Toronto)	Canada Graduate Scholarships - Michael Smith Foreign Study Supplements	201906FSS	Special Cases - Awards Programs	Identifying homology across the mouse and human brain using spatial patterns of gene expression	6000	0 yr 6 mths	#N/A	No
Beauchamp, Marla K	Direct Payment	Canada Research Chairs - CIHR Funded - Tier 2	202004CRC	Special Cases - Awards Programs	Canada Research Chairs - Tier 2	600000	5 yrs 0 mth	#N/A	No
Beauchamp, Marla K; Montero Odasso, Manuel M; Saunders, Stephanie; Sibley, Kathryn M	McMaster University	Planning and Dissemination Grant - Institute Community Support	202202PCS	Planning and Dissemination - IMHA	A Priority Setting Partnership to Identify Research Priorities in Fall Prevention Among Canadian Older Adults, Caregivers, and Clinicians	19932	1 yr 0 mth	Musculoskeletal Health and Arthritis	No
Beauchamp, Miriam H	Direct Payment	Canada Research Chairs - CIHR Funded - Tier 2	202204CRC	Special Cases - Awards Programs	Canada Research Chair - Tier 2	700000	7 yrs 0 mth	#N/A	No
Beauchamp, Miriam H	Direct Payment	Canada Research Chairs - CIHR Funded - Tier 2	201704CRC	Special Cases - Awards Programs	Canada Research Chair - Tier 2	500000	5 yrs 0 mth	#N/A	No
Beauchamp, Shannon	Direct Payment	Indigenous Gender and Wellness: Idea Fair and Learning Circle	201811IGW	Special Cases - Awards Programs	Indigenous Gender and Wellness: Idea Fair and Learning Circle	3739	1 yr 0 mth	#N/A	No
Beauchemin, Nicole	McGill University	Planning and Dissemination Grant - Institute Community Support	201508PCS	Planning and Dissemination - ICR	Montreal International Symposium on Angiogenesis and Metastasis (MISAM) 2016	8825	1 yr 0 mth	Cancer Research	No
Beauchemin, Nicole	McGill University	Dissemination Events - Priority Announcement: Cancer Research	201210DCA	Dissemination Events Grants	Montreal International Symposium on Angiogenesis and Metastasis 2013	22500	1 yr 0 mth	Cancer Research	No
Beauchemin, Nicole	McGill University	Dissemination Events	201010KDE	Dissemination Events Grants	Montreal International Symposium on Angiogenesis and Metastasis 2011	18180	1 yr 0 mth	#N/A	No
Beauchemin, Nicole	McGill University	Meetings, Planning & Dissemination Grant: Cancer Research	200910MPC	Meetings, Planning and Dissemination Grant: ICR	20th Annual International CEA Symposium	10000	1 yr 0 mth	#N/A	No
Beauchet, Olivier Y	CIUSSS du Centre-Sud-de-l'Œle-de-Montréal (Montréal, Québec)	Team Grant: JPND Call for Expert Working Groups	202112WGC	Special Cases	COVID-19 pandemic and its impact on Alzheimer's care	0	0 yr 9 mths	Aging	No
Beaudet, Nicolas	Direct Payment	Travel Awards - Institute Community Support	201305ISU	Institute of Health Services and Policy Research	Improving the selection of true incident cases of low back pain by screening retrospective administrative data.	1500	0 yr 3 mths	Population and Public Health	Yes
Beaudin-Herney, Jaida J	University of Saskatchewan	Travel Awards - AIDS 2022 Conference	202207TAA	Special Cases - Awards Programs	AIDS 2022 Conference Travel Awards	3000	1 yr 0 mth	#N/A	No
Beaudin, Andrew	University of Calgary	Travel Awards - Institute Community Support	201802ISU	Canadian Sleep Society	Cognitive function in a sleep clinic cohort of patients with obstructive sleep apnea: Preliminary data from the Canadian Sleep and Circadian Network	500	1 yr 0 mth	Circulatory and Respiratory Health	No
Beaudry-Richard, Alexandra	Ottawa Hospital Research Institute	Canada Graduate Scholarships - Michael Smith Foreign Study Supplements	201906FSS	Special Cases - Awards Programs	Effect of T regulatory cell transplant in demyelinating disease; using the visual system as a model to study potential remyelinating and neuroprotective therapies for multiple sclerosis.	6000	0 yr 6 mths	#N/A	No
Beaudry, Jonas-Sébastien	Direct Payment	Canada Research Chairs - CIHR Funded - Tier 2	202210CRC	Special Cases - Awards Programs	Canada Research Chairs - Tier 2	600000	5 yrs 0 mth	#N/A	No
Beaulieu, Christian	Direct Payment	Canada Research Chairs - CIHR Funded - Tier 1	201510T1C	Special Cases - Awards Programs	Canada Research Chair Tier 1	1400000	7 yrs 0 mth	#N/A	No
Beaulieu, Christian	Direct Payment	Canada Research Chairs - CIHR Funded - Tier 1	202210T1C	Special Cases - Awards Programs	Canada Research Chair - Tier 1	1400000	7 yrs 0 mth	#N/A	No
Beaulieu, Claudie	Université de Sherbrooke	Canada Graduate Scholarships - Michael Smith Foreign Study Supplements	202206FSS	Special Cases - Awards Programs	Le récepteur opioÔde delta comme cible dans le traitement de la migraine.	4000	0 yr 2 mths	#N/A	No
Beaulieu, Jean-François	Université de Sherbrooke	Planning and Dissemination Grant - Institute Community Support	201909PCS	Planning and Dissemination - Institute of Genetics	The 2020 Annual Meeting of the Microscopical Society of Canada/Société de microscopie du Canada	10000	1 yr 0 mth	Genetics	No
Beaulieu, Jean-François	Direct Payment	Canada Research Chairs - CIHR Funded - Tier 2	200904CRC	Special Cases - Awards Programs	CANADA RESEARCH CHAIRHOLDER / TITULAIRE DE CHAIRE DE RECHERCHE DU CANADA	1400000	7 yrs 0 mth	#N/A	No
Beaulieu, Marie-Dominique	Centre hospitalier de l'Université de Montréal (CHUM)	Knowledge Translation Supplement - PA: Health Services and Policy Research	201010TSH	Meetings, Planning and Dissemination Grant: End of Grant Knowledge Supplement	Facteurs humains et organisationnels différenciant la qualité des soins de premiËre ligne au Québec	33662	1 yr 0 mth	#N/A	No
Beaulieu, Martin	Direct Payment	Canada Research Chairs - CIHR Funded - Tier 1	201610T1C	Special Cases - Awards Programs	Canada Research Chair - Tier 1	1400000	7 yrs 0 mth	#N/A	No
Beaulieu, Martin	Direct Payment	Canada Research Chairs - CIHR Funded - Tier 2	201104CRC	Special Cases - Awards Programs	CANADA RESEARCH CHAIRHOLDER / TITULAIRE DE CHAIRE DE RECHERCHE DU CANADA	500000	5 yrs 0 mth	#N/A	No
Beaulieu, Tressa	Direct Payment	Indigenous Gender and Wellness: Idea Fair and Learning Circle	201811IGW	Special Cases - Awards Programs	Indigenous Gender and Wellness: Idea Fair and Learning Circle	2904	1 yr 0 mth	#N/A	No
Beaupré-Lazure, Monique	Direct Payment	CIHR Café Scientifique Program	201106SCI	CIHR Café Scientifique Program	Café scientifique Le cancer de l'ovaire... o˘ en est la recherche?	3000	1 yr 0 mth	Cancer Research	No
Beaupré-Lazure, Monique	Direct Payment	CIHR Café Scientifique Program	201305SCI	CIHR Café Scientifique Program	Café scientifique Le cancer de l'ovaire... o˘ en est la recherche?	3000	1 yr 0 mth	Cancer Research	No
Beaupre, Lauren	University of Alberta	Meetings, Planning and Dissemination Grant: Aging	201102MPA	Meetings, Planning and Dissemination Grant: Aging	Global Hip Fracture Recovery Research Network Meeting	10000	1 yr 0 mth	#N/A	No
Beaupre, Lauren	University of Alberta	Planning and Dissemination Grant - Institute Community Support	201809PCS	Planning and Dissemination - IA	STOP Fracture: A Multi-pronged Secondary Fracture Prevention Initiative	20000	1 yr 0 mth	Aging	No
Beaupre, Lauren; McGlasson, Rhona	University of Alberta	Planning Grants-Priority Announcement:Partnerships for Health System Improvement	201210MHS	Planning Grants	Creating and Implementing a National Reporting Structure of Quality Indicators for Hip Fracture Care	25000	1 yr 0 mth	Health Services and Policy Research	No
Beauregard, Nancy	Université de Montréal	Dissemination Events - PA: Gender, Sex and Health Research	201106DGE	Dissemination Events Grants	Activités de valorisation de la capacité scientifique sur le genre, le sexe, et la santé au travail	21275	1 yr 0 mth	#N/A	No
Beausejour, Christian	Centre hospitalier universitaire Sainte-Justine (Montréal, Québec)	CIHR - ICR / Cancer Research Society Partnership - Research Grants	201802CRP	Special Cases	Improved tumor immunotherapy using senolytic drugs.	60000	3 yrs 0 mth	Cancer Research	No
Beauvillier, Melissa	Direct Payment	Travel Awards - Institute Community Support	201109ISU	Institute of Aging	Angiotensin II induces cerebral inflammation independently of blood pressure elevation	1000	0 yr 1 mth	Aging	No
Bechara, Antoine	Direct Payment	Canada Research Chairs - CIHR Funded - Tier 2	200904CRC	Special Cases - Awards Programs	CANADA RESEARCH CHAIRHOLDER / TITULAIRE DE CHAIRE DE RECHERCHE DU CANADA	1400000	7 yrs 0 mth	#N/A	No
Bechard, Lauren E	University of Waterloo (Ontario)	Travel Awards - Institute Community Support	201802ISU	Institute of Aging	Creating Dementia-Friendly Exercise: Experiences, Perceptions, and Needs of Community Exercise Providers.	1000	1 yr 0 mth	Aging	No
Bechard, Lauren E	Sunnybrook Research Institute (Toronto, Ontario)	Travel Awards - Institute Community Support	201701ISU	Summer Program in Aging	Physical Activity Behaviours, Perceptions, and Participation Factors in Older Adults with Mild Cognitive Impairment and Alzheimer's Disease.	0	1 yr 0 mth	Aging	No
Beck, Paul L	Direct Payment	Canada Research Chairs - CIHR Funded - Tier 1	201910T1C	Special Cases - Awards Programs	Canada Research Chairs - Tier 1	1400000	7 yrs 0 mth	#N/A	No
Beck, Paul L	University of Calgary	CIHR MD/PhD Program Grants	201201MDG	Special Cases	MD/PhD Program Grant (starting in 2011-2012)	132000	6 yrs 0 mth	#N/A	No
Beck, Paul L	University of Calgary	CIHR MD/PhD Program Grants	201509MDG	Special Cases	MD/PhD Program Grant 2015-2016	396000	6 yrs 0 mth	#N/A	No
Beck, Paul L	University of Calgary	CIHR MD/PhD Program Grants	201409MDG	Special Cases	MD/PhD Program Grant (starting 2014-15)	396000	6 yrs 0 mth	#N/A	No
Beck, Paul L	University of Calgary	CIHR MD/PhD Program Grants	200911MDG	Special Cases	CIHR MD/PhD Grant (2009-10 Start)	132000	6 yrs 0 mth	#N/A	No
Beck, Paul L	University of Calgary	CIHR MD/PhD Program Grants	201307MDG	Special Cases	MD/PhD Program Grant (starting in 2013-14)	264000	6 yrs 0 mth	#N/A	No
Beck, Paul L	University of Calgary	CIHR MD/PhD Program Grants	201301MDG	Special Cases	MD/PhD Program Grant (starting in 2013-14)	132000	6 yrs 0 mth	#N/A	No
Beck, Paul L	University of Calgary	CIHR MD/PhD Program Grants	201011MDG	Special Cases	MD/PhD Program Grant (starting in 2010-2011)	132000	6 yrs 0 mth	#N/A	No
Beck, Paul L; Dufour, Antoine; Hirota, Simon A; Jijon, Humberto B; Lu, Cathy; Seow, Cynthia H	University of Calgary	Team: Human Immun.- LOI - Autoimmune diseases-digestive, kidney, pancreas, liver	201810HU2	Human Immunology Initiative - Research Teams	Reducing Morbidity and Mortality in Inflammatory Bowel Disease by Targeting Intestinal Fibrosis	20000	1 yr 0 mth	Infection and Immunity	No
Becker, Allan B	University of Manitoba	Meetings, Planning and Dissemination Grant: Gender, Sex and Health	200910MHG	Meetings, Planning and Dissemination Grant: Gender, Sex and Health	International Partnership Development Workshop: Respiratory Health and the Environment	25000	1 yr 0 mth	#N/A	No
Becker, Allan B	University of Manitoba	Collaborative Health Research Projects (NSERC partnered)	200812CPG	Special Cases	Impact of common environmental chemicals on the allergy and asthma epidemic	308295	3 yrs 0 mth	#N/A	No
Becker, Marissa	University of Manitoba	Planning and Dissemination Grant - Institute Community Support	201608PCS	Planning and Dissemination - HIV/AIDS and/or STBBIs	Contributing to Kenya's Renewed Strategy for HIV Prevention: A Workshop to Interpret, Examine and Utilize Findings from "Transitions", A CIHR Study Exploring Early HIV Risk Among Young Women and Young Female Sex Workers	17485	1 yr 0 mth	Population and Public Health	No
Becker, Marissa	University of Manitoba	Planning and Dissemination Grant - Institute Community Support	201909PCS	Global Health	Examining HIV and HCV risk and prevalence during the conflict in Eastern Ukraine: a planning meeting to design and implement a bio-behavioural survey among military personnel	19610	1 yr 0 mth	Population and Public Health	No
Becker, Marissa	University of Manitoba	Planning Grants - Priority Announcement: HIV/AIDS	201310MPL	Planning Grants	Disentangling the role of biological and behavioural drivers of early HIV risk in female sex workers in India, Kenya, and Ukraine	21708	1 yr 0 mth	Population and Public Health	No
Becker, Marissa; Bhattacharjee, Parinita; Mcclarty, Leigh M	University of Manitoba	Project Grant - Priority Announcement: HIV/AIDS and STBBI	202403PJH	Public, Community & Population Health 2	Prioritizing Place in Sexually Transmitted and Blood-Borne Infection prevention in Kenya: Reframing prevention programs through Program Science	100000	1 yr 0 mth	Population and Public Health	No
Becker, Marissa; Blanchard, James F; Mishra, Sharmistha	University of Manitoba	Planning and Dissemination Grant - Institute Community Support	201708PCS	IPPH - Global Health Priority Area	Reframing HIV Prevention Programs for Adolescent Girls and Young Women: A Planning Meeting to Explore "Hotspot"-Based Integrated Sexual and Reproductive Health Programs	19940	1 yr 0 mth	Population and Public Health	No
Becker, Sara	University of Calgary	Summer Program in Aging	202201SMP	Summer Program in Aging	Do Cerebrovascular Factors mediate the possible link between later-life Attention-Deficit/Hyperactivity Disorder and the development of Lewy Body Diseases?	0	1 yr 0 mth	Aging	No
Bedard, Chloe T	McMaster University	Travel Awards - Institute Community Support	201607ISU	Institute of Health Services and Policy Research	The Effectiveness of a Motor and Pre-literacy Community-based Program in Preschool Aged Children	1353	1 yr 0 mth	Health Services and Policy Research	No
Bedard, Chloe T	McMaster University	Travel Awards - Institute Community Support	201701ISU	Institute of Health Services and Policy Research	The Effectiveness of a Motor and Pre-literacy Community-based Program in Preschool Aged Children	1500	1 yr 0 mth	Health Services and Policy Research	No
Bédard, Michel	Lakehead University (Thunder Bay, Ontario)	CIHR Café Scientifique Program	201106SCI	CIHR Café Scientifique Program	When You're Taking Care of Someone Else, Who Takes Care of You - Supporting seniors caring for seniors in our community	3000	1 yr 0 mth	Aging	No
Bédard, Michel	Lakehead University (Thunder Bay, Ontario)	CIHR Café Scientifique Program	201305SCI	CIHR Café Scientifique Program	Research Findings on Driving and the Elderly: Canadian Driving Research Initiative for Vehicular Safety in the Elderly (Candrive)	3000	1 yr 0 mth	Aging	No
Bedingfield, Nancy J	University of Calgary	Travel Awards - Institute Community Support	201701ISU	National Gathering of Graduate Students and New Investigator Meeting	Enhancing HPV Immunization In Alberta First Nations Communities: A Comparative Case Study Approach	650	1 yr 0 mth	Indigenous Peoples' Health	No
Beecham, Nigel	Dalhousie University (Nova Scotia)	Undergraduate Student Research Awards (USRA)	202405URS	Special Cases - Awards Programs	Effect of night blindness mutations on trafficking of a retinal glutamate receptor	6000	0 yr 6 mths	#N/A	No
Beeler, Michael F	University of Toronto	Canada Graduate Scholarships - Michael Smith Foreign Study Supplements	201202FSS	Special Cases - Awards Programs	Improving influenza pandemic control through simulation and mathematical modeling	6000	0 yr 3 mths	#N/A	No
Bégin, Catherine	Université Laval	Planning and Dissemination Grant - Institute Community Support	201909PCS	Planning and Dissemination - IHDCYH	Vers une meilleure compréhension des troubles des conduites alimentaires chez les enfants et les adolescents : Diffusion des résultats d'une étude multicentrique et identification de priorités de recherche	9995	1 yr 0 mth	Human Development, Child and Youth Health	No
Begley, Jaclene M	Toronto Metropolitan University	Travel Awards - Institute Community Support	201607ISU	Institute of Health Services and Policy Research	Understanding the Residential Location Choices of Older Adults	1500	1 yr 0 mth	Health Services and Policy Research	No
Begoray, Deborah L	University of Victoria (British Columbia)	Dissemination Events - PA: First Nations, Inuit and Métis Health	201210DFN	Dissemination Events Grants	Creating and using graphic novels to disseminate understanding of media health messages to Indigenous adolescents	24967	1 yr 0 mth	Indigenous Peoples' Health	No
Behdinan, Asha	McMaster University	CIHR Café Scientifique Program	201305SCI	CIHR Café Scientifique Program	Grey Areas: Exploring the mysterious workings of the human brain	3000	1 yr 0 mth	Neurosciences, Mental Health and Addiction	No
Behr, Marcel A	Research Institute of the McGill University Health Centre	CIHR Café Scientifique Program	201205SCI	CIHR Café Scientifique Program	Tuberculosis: What does the future hold?	3000	1 yr 0 mth	Infection and Immunity	No
Behr, Marcel A	Direct Payment	Canada Research Chairs - CIHR Funded - Tier 1	201804T1C	Special Cases - Awards Programs	Canada Research Chair Tier 1	1400000	7 yrs 0 mth	#N/A	No
Behruzi, Roxana	Direct Payment	Travel Awards - Institute Community Support	201109ISU	Institute of Human Development, Child and Youth Health	First presentation Challenges in implementing humanization of birth practices in a highly specialized and university affiliated hospital. Second presentation What are the facilitating factors and barriers in humanization of birth care in a highly specialized and university affiliated hospital in North America?	1000	0 yr 1 mth	Population and Public Health	No
Beier, Frank	Direct Payment	Canada Research Chairs - CIHR Funded - Tier 1	201304T1C	Special Cases - Awards Programs	CANADA RESEARCH CHAIRHOLDER - Tier 1 / TITULAIRE DE CHAIRE DE RECHERCHE DU CANADA - Niveau 1	1400000	7 yrs 0 mth	#N/A	No
Beier, Frank	Direct Payment	Canada Research Chairs - CIHR Funded - Tier 1	202011T1C	Special Cases - Awards Programs	Canada Research Chair - Tier 1	1400000	7 yrs 0 mth	#N/A	No
Beier, Frank; Birmingham, Trevor B; Dixon, S. Jeffrey; Dunning, Cynthia E; Giffin, James R; Hamilton, Douglas W; Holdsworth, David W; MacDermid, Joy C; Sims, Stephen M	University of Western Ontario	Team Grant: Physical Activity, Mobility and Health (LOI)	200901PAL	Team Grant: Physical Activity, Mobility and Health	CIHR Team in Joint Impact	10000	1 yr 0 mth	#N/A	No
Beiko, Robert G	Dalhousie University (Nova Scotia)	Operating Grant: Bioinformatics and Computational Biology	201603BOP	Special Cases	Rapid prediction of antimicrobial resistance from metagenomic samples: data, models, and methods.	133332	2 yrs 0 mth	Genetics	No
Beilhartz, Melissa	London Health Sciences Centre Res. Inc. (Ont.)	CIHR Café Scientifique Program	201106SCI	CIHR Café Scientifique Program	You Are What You Eat: Eating to Prevent or Cure Disease	3000	1 yr 0 mth	Cancer Research	No
Beilhartz, Melissa	London Health Sciences Centre Res. Inc. (Ont.)	CIHR Café Scientifique Program	201006SCI	Special Cases	Hope & Healing: Recovery and Life after Mental Illness	3000	1 yr 0 mth	Neurosciences, Mental Health and Addiction	No
Beirnes, Jennifer	Direct Payment	Operating Grant: Voluntary Sector Knowledge Mobilization Support Grant	202312KMS	Special Cases	Nav-CARE implementation and support in SWDPC region	15000	1 yr 0 mth	#N/A	No
Beiser, Morton	Toronto Metropolitan University	CIHR Café Scientifique Program	201305SCI	CIHR Café Scientifique Program	Café Scientifique Title: Lending a Hand for Our Future: What Can We Do About the Mental Health of Children and Youth New to Canada and Who Should Be Doing It?	2945	1 yr 0 mth	Human Development, Child and Youth Health	No
Beitchman, Joseph H; Henderson, Joanna L; McMain, Shelley F; Rush, Brian R; Wolfe, David A	Centre for Addiction and Mental Health (Toronto)	Emerging Team Grant: Co-morbidity of brain disorders & other health problems-LOI	200810CBL	Emerging Team Grant: Co-morbidity of brain disorders and other health problems	Mitigating risk and creating effective treatments: Improving services to children and youth with co-morbidities through discovery, collaboration, innovation, and integration	5000	1 yr 0 mth	Neurosciences, Mental Health and Addiction	No
Beland, François; Stern, Hartley S; Monette, Johanne	CIUSSS de Centre-Ouest-de-l'Ile-de-Montréal-Jewish General	Meetings, Planning and Dissemination Grant: PHSI	200910MPS	Meetings, Planning and Dissemination Grant: Partnerships for Health System Improvement	Gestion optimale des maladies chroniques chez les personnes ‚gées: hÙpital et services de proximité	15000	1 yr 0 mth	#N/A	No
Bélanger-Gravel, Ariane	Université Laval	Travel Awards - Institute Community Support	201501ISU	Institute of Population and Public Health - Travel Awards	Short-term impact of the WIXX multimedia communication campaign on children's physical activity beliefs and behaviours	2500	1 yr 0 mth	Population and Public Health	No
Bélanger-Gravel, Ariane	Direct Payment	Travel Awards - Institute Community Support	201309ISU	Institute of Population and Public Health - Travel Awards	Socioeconomic and familial correlates of frequency of physical activity among parent-tween dyads: Unique and shared influences	2500	0 yr 3 mths	Population and Public Health	No
Bélanger, Claudia	Direct Payment	CIHR Café Scientifique Program	201305SCI	CIHR Café Scientifique Program	Demande de financement pour un café scientifique intitulé "Ces aliments qui vous font du bien"	2750	1 yr 0 mth	Nutrition, Metabolism, and Diabetes	No
Belita, Emily	McMaster University	IPPH Travel Awards - CPHA Annual Conference	202001IPT	IPPH Travel Awards - CPHA Annual Conference	Competence in evidence-informed decision-making (EIDM): development and psychometric testing of a new EIDM competence measurement tool for public health nursing	1459	1 yr 0 mth	Population and Public Health	No
Belita, Emily	McMaster University	PRIZE - Pr Gr. - PA: Health Serv./Policy Res. Rising Star Early Career Award	202309PAI	Public, Community & Population Health	Addressing Urgent Calls for Public Health Workforce Planning: Establishing and Implementing National Indicators to Profile and Monitor the Public Health Workforce in Canada	25000	1 yr 0 mth	Population and Public Health	No
Bell, Chaim M; Chan, Benjamin; Teare, Gary F; Bronskill, Susan E	Unity Health Toronto	Meetings, Planning and Dissemination Grant: Health Services and Policy Research	200910ILM	Meetings, Planning and Dissemination Grant: Institute of Health Services and Policy Res.	Improving Measures of Prescribing Quality in Long-Term Care Homes Using a Structured Panel Process	19803	1 yr 0 mth	#N/A	No
Bell, Hayleigh	Direct Payment	Indigenous Gender and Wellness: Idea Fair and Learning Circle	201811IGW	Special Cases - Awards Programs	Indigenous Gender and Wellness: Idea Fair and Learning Circle	2842	1 yr 0 mth	#N/A	No
Bell, John C	Ottawa Hospital Research Institute	Project Grant	202305PJT	Special Cases	Overcoming barriers to effective cancer immunotherapy with an engineered virus based therapeutic	1047500	5 yrs 0 mth	Cancer Research	No
Bell, John C; Ilkow, Carolina S; Lapointe, Réjean; Mahoney, Douglas J	Ottawa Hospital Research Institute	Operating Grant: SARS-CoV-2 variants supplement stream 1	202102VS1	Special Cases	COVID-19 Variant Supplement - Development of Vaccines to Prevent SARS-CoV-2 Infection of High Risk Individuals	50000	1 yr 0 mth	Infection and Immunity	No
Bell, Kirsten	McMaster University	Canada Graduate Scholarships - Michael Smith Foreign Study Supplements	201506FSS	Special Cases - Awards Programs	An investigation into the muscle protein synthesis adaptation to training in older men	5939	0 yr 4 mths	#N/A	No
Bell, Rhonda C	University of Alberta	Planning and Dissemination Grant - Institute Community Support	202202PCS	Planning and Dissemination - IIPH	ilhenaylhs chet s7elji: Nourishing Our Ancestors' Dreams The 2nd International Indigenous Developmental Origins of Health and Disease (DOHaD) Gathering	25000	1 yr 0 mth	Indigenous Peoples' Health	No
Belleannée, Clémence	Université Laval	Operating Grant: SickKids-CIHR-IHDCYH New Investigator Grants	201604SKF	Special Cases	Impact of the Sperm Epigenomic Status on the Progeny Born by Assisted Reproductive Technologies	0	3 yrs 0 mth	#N/A	No
Belleannée, Clémence	Université Laval	Project Grant	202403PJT	Clinical Investigation - A: Reproduction, Maternal, Child and Youth Health 2	Unraveling the role Motile and Immotile Primary Cilia in Efferent Ductule Homeostasis and Male Fertility	822376	5 yrs 0 mth	Gender and Health	No
Bellegarde, Terrina	Direct Payment	Indigenous Gender and Wellness: Idea Fair and Learning Circle	201811IGW	Special Cases - Awards Programs	Indigenous Gender and Wellness: Idea Fair and Learning Circle	2874	1 yr 0 mth	#N/A	No
Bellemare, Charles	Université Laval	Healthy and Productive Work - Partnership Grants	201711PWP	Special Cases	Disability, Employment, and Public Policies Initiative	629634	5 yrs 0 mth	#N/A	No
Belleville, Sylvie N	CIUSSS du Centre-Sud-de-l'Œle-de-Montréal (Montréal, Québec)	Dissemination Events	201106KDE	Dissemination Events Grants	Maladie d'Alzheimer : Stratégies gouvernementales et recherche	6694	1 yr 0 mth	#N/A	No
Belleville, Sylvie N	Université de Montréal	Operating Grant: Active and Assisted Living Program	201705AAL	Special Cases	StayFitLonger an Integrated Platform for Healthy Aging at Home	0	3 yrs 0 mth	Aging	No
Bellissimo, Catherine A	University Health Network (Toronto)	Travel Awards - Institute Community Support	202310ISU	Travel Awards - Institute Community Support	Evolution and Impact of Inspiratory, Expiratory, and Limb Muscle Injury and Dysfunction in Mechanically Ventilated Patients: A Bi-Centre Cohort Study	1500	1 yr 0 mth	Circulatory and Respiratory Health	No
Bello, Aminu; Crowshoe, Harley; Jindal, Kailash K; Levin, Adeera; Sarin, Christopher; Butalia, Sonia; Crowshoe, Lynden L; Schick-Makaroff, Kara L; Smith, Mary	University of Alberta	Team Gr: Diabetes Prevention & Treatment in Indigenous Communities: R&W - LOI	202105DPL	Diabetes Prevention and Treatment in Indigenous Communities: Resili. and Well. LOI	Prevent and Treat Diabetes for Healthy Living in Indigenous Communities of Alberta (Prev-Treat) program	35000	1 yr 0 mth	Indigenous Peoples' Health	No
Belsham, Denise D	University of Toronto	Planning and Dissemination Grant - Institute Community Support	201708PCS	Planning and Dissemination - INMD	International Congress of Neuroendocrinology 2018	20000	1 yr 0 mth	Nutrition, Metabolism, and Diabetes	No
Belsham, Denise D	Direct Payment	Canada Research Chairs - CIHR Funded - Tier 2	200904CRC	Special Cases - Awards Programs	CANADA RESEARCH CHAIRHOLDER / TITULAIRE DE CHAIRE DE RECHERCHE DU CANADA	500000	5 yrs 0 mth	#N/A	No
Bemme, Doerte	Direct Payment	Travel Awards - Institute Community Support	201405ISU	Institute of Population and Public Health - Travel Awards	Bringing Global Mental Health to Scale: Expanding Global Knowledge through Reduction	1339	0 yr 3 mths	Population and Public Health	No
Ben Porat, Tair; Bacon, Simon L; CÙté, Marilou; Lavoie, Kim	Concordia University (Montreal, Quebec)	CIHR Café Scientifique Program - Institute of Nutrition, Metabolism and Diabetes	202303SC8	Special Cases	Optimising Bariatric Surgery Outcomes through Interventions Focused on Mental Health Support	6000	1 yr 0 mth	Nutrition, Metabolism, and Diabetes	No
Benard, Francois	University of British Columbia	Operating Grant: Quantitative Imaging for Responses to Cancer Therapies	201402OQI	Special Cases	Integrating Quantitative Imaging Methods and Genomic Biomarkers to Assess the Therapeutic Response of Cancers	1548954	5 yrs 0 mth	#N/A	No
Benayon, Myles	McMaster University	CIHR-ICRH Travel Awards - ICRH / Vascular pool	202309AW3	Special Cases	QTc Prolongation and its Association with Electrolyte Abnormalities and Psychotropic Drug Use Among Patients With Eating Disorders	1137	1 yr 0 mth	#N/A	No
Benchimol, Eric I	Hospital for Sick Children (Toronto)	Planning and Dissemination Grant - Institute Community Support	202202PCS	Planning and Dissemination - INMD	Consensus Statements for the Use of Routinely Collected Health Data in Inflammatory Bowel Disease Research	10000	1 yr 0 mth	Nutrition, Metabolism, and Diabetes	No
Benchimol, Eric I; Guttmann, Astrid	Children's Hospital of Eastern Ontario Research Institute Inc	Planning and Dissemination Grant - Institute Community Support	201608PCS	Planning and Dissemination - IHSPR	Embedding guidelines for studies using routinely-collected health data: generating RECORD uptake and impact	9820	1 yr 0 mth	Health Services and Policy Research	No
Bendyshe-Walton, Tessa	University of British Columbia	Travel Awards - Institute Community Support	201802ISU	Institute of Cancer Research	Development and implementation of pharmacogenetics testing in pediatric oncology	1000	1 yr 0 mth	Cancer Research	No
Benedet, Andréa	CIUSSS de l'Ouest-de-l'Ile-de-Montréal-Douglas Hospital	Travel Awards - Institute Community Support	201707ISU	Institute of Aging	Functional regression model unveils that gene interaction determines amyloid load on specific brain areas.	970	1 yr 0 mth	Aging	No
Benedetti, Andrea; Thombs, Brett D	Research Institute of the McGill University Health Centre	Project Grant	202403PJT	Public, Community & Population Health 2	Recovering from the COVID-19 Pandemic, Informing Future Public Health Crises, and Building a Global Evidence Base for Mental Health Research: A Systematic Review of COVID-19-related Mental Health	233325	1 yr 6 mths	Population and Public Health	No
Benisty, Kelly	Direct Payment	Travel Awards - Institute Community Support	201401ISU	Institute of Circulatory and Respiratory Health	Long-term chronic kidney disease (CKD) and hypertension (HTN) in children previously admitted to the intensive care unit (ICU).	1000	0 yr 3 mths	Circulatory and Respiratory Health	No
Bennett, Beaudin A	Laurentian University of Sudbury	Travel Awards - Institute Community Support	201701ISU	National Gathering of Graduate Students and New Investigator Meeting	Manitoulin Island First Nations' Concepts of Healthy Relationships	1300	1 yr 0 mth	Indigenous Peoples' Health	No
Bennett, Brian M	Queen's University (Kingston, Ontario)	CIHR MD/PhD Program Grants	201509MDG	Special Cases	MD/PhD Program Grant 2015-2016	132000	6 yrs 0 mth	#N/A	No
Bennett, Brian M	Queen's University (Kingston, Ontario)	CIHR MD/PhD Program Grants	201409MDG	Special Cases	MD/PhD Program Grant (starting 2014-15)	132000	6 yrs 0 mth	#N/A	No
Bennett, Brian M	Queen's University (Kingston, Ontario)	CIHR MD/PhD Program Grants	201307MDG	Special Cases	MD/PhD Program Grant (starting in 2013-14)	132000	6 yrs 0 mth	#N/A	No
Bennett, David J; Fouad, Karim; Gorassini, Monica A; Yang, Jaynie F	University of Alberta	Emerging Team Grant: Regenerative Medicine and Nanomedicine - LOI	200911RML	Emerging Team Grant: Regenerative Medicine and Nanomedicine	Promoting Spinal and Cortical Plasticity for the Recovery of Motor Function after CNS Trauma	0	0 yr 0 mth	Neurosciences, Mental Health and Addiction	No
Bennett, Kathryn J	Direct Payment	Best Brains Exchange Travel Award	201204BBR	Special Cases - Awards Programs	Sex and Gender Based Analysis in Youth Suicide Prevention Policy	302	1 yr 0 mth	#N/A	No
Bennett, Kathryn J	McMaster University	Planning and Dissemination Grant - Institute Community Support	201408PCS	Planning and Dissemination - INMHA	Guidelines for Guidelines: What Methodologic Instructions for Practice Guideline Development Should We Be Using?	10000	1 yr 0 mth	Neurosciences, Mental Health and Addiction	No
Bennett, Kathryn J	McMaster University	Meetings Planning & Dissemination Grant: Reproductive and Child Health	200910MHD	Meetings Planning & Dissemination Grant: Human Development Child & Youth Hlth	Better Outcomes in Adolescent Anxiety: Research & Policy Priorities	10000	1 yr 0 mth	#N/A	No
Bennett, Kathryn J	McMaster University	Planning and Dissemination Grant - Institute Community Support	201903PCS	Planning and Dissemination - INMHA	TRUSTY: A Knowledge Dissemination Tool to Strengthen Practice Guideline Literacy and Promote their Use in Child and Youth Mental Health Care Decision-making.	20000	1 yr 0 mth	Neurosciences, Mental Health and Addiction	No
Bennett, Kathryn J; Manion, Ian G	McMaster University	Knowledge Translation Supplement	201110KTB	Meetings, Planning and Dissemination Grant: End of Grant Knowledge Supplement	Cognitive Behavioural Therapy and Child and Adolescent Anxiety: From Efficacy to Effectiveness	100000	1 yr 0 mth	Human Development, Child and Youth Health	No
Bennett, Kathryn J; Moreau, Louise	McMaster University	Meetings, Planning and Dissemination Grant: PHSI	201010MPS	Meetings, Planning and Dissemination Grant: Partnerships for Health System Improvement	Community Partners with Schools (COMPASS) - A Collaborative Mental Health Services Model	15000	1 yr 0 mth	#N/A	No
Bennett, Kathryn J; Sundar, Purnima; Szatmari, Peter	McMaster University	Planning and Dissemination Grant - Institute Community Support	201601PCS	Planning and Dissemination - INMHA	Disseminating Child and Youth Mental Health Practice Guidelines: The Development of a User-Informed, Social Media Integrated, Mobile Website	10000	1 yr 0 mth	Neurosciences, Mental Health and Addiction	No
Bennett, Steffany A	University of Ottawa	Meetings, Planning and Dissemination Grant: Aging	201010MPA	Meetings, Planning and Dissemination Grant: Aging	Neurolipidomics 2011	5000	1 yr 0 mth	#N/A	No
Bennett, Steffany A; Figeys, Daniel	University of Ottawa	Training Grant	200811TGF	CIHR Training Program Grants "C"	CIHR Training Grant in Neurodegenerative Lipidomics: A Targeted Systems Biology Approach to Integrative Research Training	1790000	6 yrs 0 mth	Neurosciences, Mental Health and Addiction	No
Bennett, Suzannah	Direct Payment	Meetings, Planning and Dissemination Grant: Knowledge Translation	200910KWS	Meetings, Planning and Dissemination Grant: Knowledge Translation	Clinical Guideline Development for Midwives: Strengthening the Knowledge Translation Process	9760	1 yr 0 mth	#N/A	No
Benny, Claire A	University of Alberta	AI4PH Summer Institute Travel Awards	2022064PH	Special Cases - Awards Programs	AI4PH Summer Institute 2022 ? Travel Award	1827	0 yr 8 mths	#N/A	No
Benoit, Anita C	Women's College Hospital (Toronto)	Planning Grants - Priority Announcement: HIV/AIDS	201206MPL	Planning Grants	Development of a Clinical Trial Using a Stress-Reducing Therapeutic Intervention Framed Within Aboriginal Perspectives for Aboriginal Women Living with or At Risk of HIV Infection	25000	1 yr 0 mth	Indigenous Peoples' Health	No
Benoit, Anita C; Loutfy, Mona R	Women's College Hospital (Toronto)	Planning Grants - PA: First Nations, Inuit or Métis Planning Activities	201202PME	Planning Grants	Canadian HIV Women's Sexual and Reproductive Health Cohort Study (CHIWOS) - Expansion into a Pan-Canadian Study with Positive Aboriginal Women (PAW)	25000	1 yr 0 mth	Indigenous Peoples' Health	No
Benoit, Britney L	Dalhousie University (Nova Scotia)	Canada Graduate Scholarships - Michael Smith Foreign Study Supplements	201706FSS	Special Cases - Awards Programs	The influcence of breastfeeding on cortical and bio-behavioural indicators of procedural pain in newborns	6000	0 yr 3 mths	#N/A	Yes
Benoit, Cecilia M	University of Victoria (British Columbia)	CIHR-IPPH Trailblazer Award - Senior Career Population/Public Health Researcher	201911TLC	CIHR-IPPH Trailblazer Award in Population Health Solutions	Trailblazer Award in Population and Public Health Research - Senior Researcher	12500	1 yr 0 mth	Population and Public Health	No
Benoit, Cecilia M	University of Victoria (British Columbia)	Planning and Dissemination Grant - Institute Community Support	201402PCS	Planning and Dissemination - IGH	Building on the Evidence: An International Symposium on Sex Work in Canada	10000	1 yr 0 mth	Gender and Health	No
Benoit, Cecilia M	University of Victoria (British Columbia)	Team Grant: Violence, Gender and Health - LOI	201010TVL	Team Grant: Violence, Gender and Health - LOI	Team Grant on contexts of vulnerabilities, resiliencies and care among people in the sex industry	10000	1 yr 0 mth	Gender and Health	No
Benoit, Cecilia M	University of Victoria (British Columbia)	Operating Grant: Population Health Intervention Research - LOI	201003LIR	Population Health Intervention Research - LOI	Interventions to promote health and healthy equity for pregnant and early parenting women facing substance use and other challenges	0	1 yr 0 mth	Neurosciences, Mental Health and Addiction	No
Benoit, Cecilia M; Koenig, Brett; Mellor, Andrea F	University of Victoria (British Columbia)	Planning and Dissemination Grant - Institute Community Support	202207PCS	Planning and Dissemination - IGH	Apprising the Evidence: A National Workshop & Symposium on Mobilizing Sex Workers in Canada	19825	1 yr 0 mth	Gender and Health	No
Benoit, Yannick D	University of Ottawa	Planning and Dissemination Grant - Institute Community Support	202402PCS	Planning and Dissemination Grants	2024 Canadian Society of Pharmacology and Therapeutics Annual Scientific Meeting: Cutting through the nonsense	15000	1 yr 0 mth	Genetics	No
Benoit, Yannick D	University of Ottawa	CIHR - ICR / Cancer Research Society Partnership - Research Grants	202202CRP	Special Cases	Pre-clinical development of an extended-release nanosphere formulation to deliver a novel colorectal cancer stem cell-targeting agent	60000	2 yrs 0 mth	Cancer Research	No
Benoukraf, Touati	Direct Payment	Canada Research Chairs - CIHR Funded - Tier 2	201704CRC	Special Cases - Awards Programs	Canada Research Chair - Tier 2	500000	5 yrs 0 mth	#N/A	No
Benoukraf, Touati	Direct Payment	Canada Research Chairs - CIHR Funded - Tier 2	202304CRC	Special Cases - Awards Programs	Canada Research Chair - Tier 2	500000	5 yrs 0 mth	#N/A	No
Bento, Mariana P	University of Calgary	Travel Awards - Institute Community Support	201808ISU	Institute of Circulatory and Respiratory Health	Machine learning analysis of white matter hyperintensity origin	750	1 yr 0 mth	Circulatory and Respiratory Health	No
Beogo, Idrissa; Lussier, Daniel	Direct Payment	Operating Grant: Strengthening Pandemic Preparedness in Long-Term Care - Open	202009SL5	Special Cases	Optimisation de la résilience ‡ la COVID-19 des établissements de soins de longue durée desservant des minorités linguistico-culturelles au Manitoba, Nouveau Brunswick et Québec : évaluation et coconstruction d?approches innovantes pour optimiser la participation sociale des familles et proches aidants aux défis de potentielles éclosions	149851	1 yr 0 mth	#N/A	No
Beraldo de Paiva, Flavio H	Direct Payment	Travel Awards - Institute Community Support	201301ISU	Institute of Aging	STI1, a neurotrophic factor secreted by astrocytes, is required for embryonic development and plays an important role in cellular stress and in neurodegenerative diseases	1000	0 yr 3 mths	Aging	No
Berard, Alicia R	University of Manitoba	New Investigator Forum Travel Awards	202402NIT	Special Cases - Awards Programs	Understanding the role of the vaginal microenvironment in women?s reproductive health	2814	0 yr 1 mth	#N/A	No
Bérard, Anick	Centre hospitalier universitaire Sainte-Justine (Montréal, Québec)	Planning and Dissemination Grant - Institute Community Support	201909PCS	Planning and Dissemination - IGH	Medications and Pregnancy - 1st Canadian Mother-Child Cohort Active Surveillance Initiative Symposium.	19000	1 yr 0 mth	Gender and Health	No
Bérard, Anick	Direct Payment	Canada Research Chairs - CIHR Funded - Tier 1	202104T1C	Special Cases - Awards Programs	Canada Research Chair - Tier 1	1400000	7 yrs 0 mth	#N/A	No
Bérard, Anick	Centre hospitalier universitaire Sainte-Justine (Montréal, Québec)	Patient Engagement Enhancement	202202EEP	Planning and Dissem. - Canadian Epigenetics, Environment and Health Research Consortium	The CAnadian Mother-ChIld COLlaborative Training Platform - The CAMCCO-L Training Platform - SPOR Supplement	147000	1 yr 0 mth	Human Development, Child and Youth Health	No
Bérard, Anick	Centre hospitalier universitaire Sainte-Justine (Montréal, Québec)	Rapid Funding for DSEN Targeted Research	201609DES	Special Cases	Fluconazole and adverse effects of pregnancy	150000	1 yr 0 mth	#N/A	No
Bérard, Anick	Centre hospitalier universitaire Sainte-Justine (Montréal, Québec)	Rapid Funding for DSEN Targeted Research	201608DES	Special Cases	Use of ondansetron in pregnancy and the risk of fetal abnormalities	100000	1 yr 0 mth	#N/A	No
Bérard, Anick; Blais, Lucie; Oberlander, Timothy F	Centre hospitalier universitaire Sainte-Justine (Montréal, Québec)	Team Grant - Maternal Health: From Pre-conception to the Empty Nest-LOI	201006MAL	Maternal Health - LOI	Medication use during pregnancy: short and long-term effect on maternal physical and mental health - The Mom-PREGMED Programme.	10000	0 yr 6 mths	Human Development, Child and Youth Health	No
Bérard, Anick; Boucoiran, Isabelle; Carleton, Bruce C; Eltonsy, Sherif; Giros, Bruno J; Hanley, Gillian E; Hawken, Steven; Kaul, Padmaja R; Lacasse, AnaÔs; Lanovaz, Marc J; Mehrabadi, Azar; Oberlander, Timothy F; Pilote, Louise; Vinet, Evelyne; Walker, Mark C; Winn, Louise M; Winquist, Brandace D	Centre hospitalier universitaire Sainte-Justine (Montréal, Québec)	Tr. Grant: Health Research Training Platform - Drug Safety and Effectiveness	202106RT3	Training Grant: Health Research Training Platform	The CAnadian Mother-ChIld COLlaborative Training Platform - The CAMCCO-L Training Platform	2400000	6 yrs 0 mth	Human Development, Child and Youth Health	No
Bercik, Premysl	McMaster University	Project Grant	202403PJT	Hematology, Digestive Disease & Kidney	The role of the small intestinal microbiota in the development of Irritable Bowel Syndrome.	1193400	5 yrs 0 mth	Nutrition, Metabolism, and Diabetes	Yes
Bercik, Premysl; Reed, David E; Vanner, Stephen J	McMaster University	Team Grant: Canadian Microbiome Initiative 2: Research Teams - LOI	201811MOT	Team Grant : Canadian Microbiome Initiative 2: Research Teams	The role of gut microbiota in chronic abdominal pain.	24900	1 yr 0 mth	Infection and Immunity	Yes
Bereza, Eugene	McGill University	Operating Grant: Secretariat for the responsible conduct of Research	201704PRE	Special Cases	The Canadian Bioethics Society (CBS) 2017 conference	7500	1 yr 0 mth	#N/A	No
Berezovski, Maxim	University of Ottawa	Operating Grant: SARS-CoV-2 variants supplement stream 1	202102VS1	Special Cases	COVID-19 Variant Supplement - Development of a rapid point-of-care diagnostic test for COVID-19	50000	1 yr 0 mth	Infection and Immunity	No
Bergeron, Coralie	University of British Columbia	Canada Graduate Scholarships - Michael Smith Foreign Study Supplements	202306FSS	Special Cases - Awards Programs	Characterizing the role of riboflavin on glucose homeostasis	6000	0 yr 3 mths	#N/A	No
Bergeron, Dave	Université de Sherbrooke	Planning and Dissemination Grant - Institute Community Support	201708PCS	IPPH - Global Health Priority Area	Atelier de réflexion et de partage sur la promotion de la santé buccodentaire chez les enfants des communautés rurales autochtones andines du Pérou	19964	1 yr 0 mth	Indigenous Peoples' Health	No
Bergeron, David	Université Laval	Canada Graduate Scholarships - Michael Smith Foreign Study Supplements	201506FSS	Special Cases - Awards Programs	Vers un meilleur dépistage des variantes atypiques de la maladie d'Alzheimer	5700	0 yr 4 mths	#N/A	No
Bergeron, John J	McGill University	Meetings, Planning and Dissemination Grant: Genetics	201102MPG	Meetings, Planning and Dissemination Grant: Genetics	The Leblond Celebratory Symposium	5000	1 yr 0 mth	#N/A	No
Bergeron, John J	McGill University	Dissemination Events - Priority Announcement: Infection and Immunity	201210MII	Dissemination Events Grants	The Multi-tasking Endoplasmic Reticulum in Health and Disease	18162	1 yr 0 mth	Cancer Research	No
Bergeron, Michel G	Université Laval	CIHR Synapse Mentorship Award	200910MEN	Special Cases	2009 Synapse Mentorship Award (Research Group)	10000	1 yr 0 mth	#N/A	No
Bergeron, Michel G	Université Laval	Operating Grant: Antimicrobial Resistance - EOI	201605ARE	Special Cases	Tools, formulations, procedures, and strategies to foster continuous innovative improvement and streamline the evaluation and implementation of point-of-care tests for the detection and identification antimicrobial-resistant pathogens	9918	0 yr 8 mths	Infection and Immunity	No
Bergeron, Michel G; Corbeil, Jacques; Ouellette, Marc	Université Laval	Canadian Microbiome Initiative - LOI	200911CMB	Emerging Team Grant: Canadian Microbiome Initiative	Analysis of the resistome in the human microbiome of healthy and antibiotic-treated individuals	0	0 yr 0 mth	Infection and Immunity	No
Berghuis, Albert M	Direct Payment	Canada Research Chairs - CIHR Funded - Tier 2	200811CRC	Special Cases - Awards Programs	CANADA RESEARCH CHAIRHOLDER / TITULAIRE DE CHAIRE DE RECHERCHE DU CANADA	1400000	7 yrs 0 mth	#N/A	No
Bergman, Howard	Direct Payment	Best Brains Exchange Travel Award	201404BBR	Special Cases - Awards Programs	Best Brains Exchange: 'Building a Dementia Strategy for Nova Scotia', October 14, 2014, Halifax.	2326	1 yr 0 mth	#N/A	No
Bergman, Howard	Direct Payment	Best Brains Exchange Travel Award	201304BBR	Special Cases - Awards Programs	Community Based Service Models for Seniors	2559	1 yr 0 mth	#N/A	No
Bergman, Howard; Bouchard, Pierre	McGill University	Team Grant: Community-Based Primary Healthcare - LOI	201205TTL	Team Grant: Community-Based Primary Healthcare - LOI	A collaborative care model in primary health care for persons with Alzheimer disease, related disorders and with other chronic diseases: key elements for successful implementation and optimal results	0	1 yr 0 mth	Aging	No
Bergquist, Austin	Direct Payment	Travel Awards - Institute Community Support	201201ISU	Institute of Musculoskeletal Health and Arthritis	Torque, M-waves and H-reflexes during NMES over the femoral nerve trunk versus the quadriceps muscle belly	1000	0 yr 1 mth	Musculoskeletal Health and Arthritis	No
Bergstrom, Kirk S	University of British Columbia	Project Grant	202403PJT	Cell Biology - Disease	Mechanisms and therapeutic potential of microbial-driven mucus production by proximal colon goblet cells in colitis	879750	5 yrs 0 mth	Infection and Immunity	No
Berman, Helene A	University of Western Ontario	Meetings, Planning and Dissemination Grant: Gender, Sex and Health	201006MHG	Meetings, Planning and Dissemination Grant: Gender, Sex and Health	Violence in the Lives of Muslim Girls and Women	23894	1 yr 0 mth	Gender and Health	No
Berman, Helene A	University of Western Ontario	Team Grant: Violence, Gender and Health - LOI	201010TVL	Team Grant: Violence, Gender and Health - LOI	The Influence of Structural and Systemic Violence on the Health of Children and Adolescents: Intersections among Gender, Race, and Class	10000	1 yr 0 mth	Gender and Health	No
Berman, Peter	University of British Columbia	Operating Grant: COVID-19 - Project Grant	202011MM1	Special Cases	Upstream determinants of effective COVID-19 response: tools development and application through a case study in British Columbia	118575	1 yr 0 mth	Health Services and Policy Research	No
Bernard, Daniel J	McGill University	Project Grant	202403PJT	Clinical Investigation - A: Reproduction, Maternal, Child and Youth Health 2	Transcriptional regulation of follicle-stimulating hormone production	998326	5 yrs 0 mth	Human Development, Child and Youth Health	No
Bernard, GeneviËve	Research Institute of the McGill University Health Centre	Planning and Dissemination Grant - Institute Community Support	201708PCS	Planning and Dissemination - Institute of Genetics	Canadian Leukodystrophy Conference for Patients and Families: Current and Novel therapies	20000	1 yr 0 mth	Human Development, Child and Youth Health	No
Bernatchez, Marie Solange	Direct Payment	Travel Awards - Institute Community Support	201205ISU	Institute of Cancer Research	Low Consultation Rates of Cancer Patients with Insomnia.	1000	0 yr 1 mth	Cancer Research	No
Bernatchez, Pascal N	University of British Columbia	Meetings, Planning and Dissemination Grant: Circulatory and Respiratory Health	201006MCR	Meetings, Planning and Dissemination Grant: Circulatory and Respiratory Health	Vancouver Vascular Network and Collaboration Forums	9328	1 yr 0 mth	Circulatory and Respiratory Health	No
Bernatsky, Sasha R	Research Institute of the McGill University Health Centre	Planning and Dissemination Grant - Institute Community Support	201408PCS	Planning and Dissemination - IMHA	Rheumatic disease and the environment	10000	1 yr 0 mth	Musculoskeletal Health and Arthritis	No
Bernatsky, Sasha R	Research Institute of the McGill University Health Centre	Planning and Dissemination Grant - Institute Community Support	201402PCS	Planning and Dissemination - IMHA	Long-term Outcomes for Mothers with Rheumatic Diseases and their offspring	10000	1 yr 0 mth	Musculoskeletal Health and Arthritis	No
Bernatsky, Sasha R	Research Institute of the McGill University Health Centre	Dissemination Events - PA: Musculoskeletal Hlth, Arthritis, Skin & Oral Health	201110DMH	Dissemination Events Grants	Cancer and the Immune System	17500	1 yr 0 mth	Musculoskeletal Health and Arthritis	No
Bernatsky, Sasha R	Research Institute of the McGill University Health Centre	Meetings, Planning and Dissemination Grant: Musculoskeletal Health and Arthritis	200910MHA	Meetings, Planning and Dissemination Grant: Musculoskeletal Health and Arthritis	Knowledge Translation: Surveillance of Chronic Rheumatic Diseases Using Administrative Databases	14000	1 yr 0 mth	#N/A	No
Bernatsky, Sasha R	Research Institute of the McGill University Health Centre	CIHR Café Scientifique Program	201106SCI	CIHR Café Scientifique Program	Exercise in Rheumatic Disease	3000	1 yr 0 mth	Musculoskeletal Health and Arthritis	No
Bernatsky, Sasha R	Research Institute of the McGill University Health Centre	Rapid Funding for DSEN Targeted Research	201605DES	Special Cases	Intravitreal bevacizumab for retinal conditions: real-world safety assessment	100000	1 yr 0 mth	#N/A	No
Bernatsky, Sasha R	Research Institute of the McGill University Health Centre	Rapid Funding for DSEN Targeted Research	201511DES	Special Cases	Canadian Early Arthritis Cohort (CATCH)	148000	1 yr 0 mth	#N/A	No
Bernatsky, Sasha R	McGill University	Rapid Funding for DSEN Targeted Research	201511DES	Special Cases	Canadian Network on Hepatitis C (CanHepC)	150000	1 yr 0 mth	#N/A	No
Bernatsky, Sasha R	Research Institute of the McGill University Health Centre	Rapid Funding for DSEN Targeted Research	201511DES	Special Cases	Pharmacoepidemiology in Multiple Sclerosis (PiMS) Research Group	250000	1 yr 0 mth	#N/A	No
Bernatsky, Sasha R; Avina-Zubieta, Juan A; Chen, Hong; Smargiassi, Audrey	Research Institute of the McGill University Health Centre	Project Grant	202403PJT	Clinical Investigation - B 2	Environmental factors and risk of autoimmune rheumatic disease incidence and serology	502990	5 yrs 0 mth	Musculoskeletal Health and Arthritis	No
Bernatsky, Sasha R; van Vollenhoven, Ronald F	Research Institute of the McGill University Health Centre	Planning and Dissemination Grant - Institute Community Support	201601PCS	Planning and Dissemination - IMHA	Drug safety and effectiveness in inflammatory musculoskeletal disease	10000	1 yr 0 mth	Musculoskeletal Health and Arthritis	No
Bernatsky, Sasha R; van Vollenhoven, Ronald F	Research Institute of the McGill University Health Centre	Personalized Medicine in Inflammation Network - LOI	201512PMI	Personalized Medicine in Inflammation Network	NETCARE: Precision medicine in inflammatory musculoskeletal diseases	20000	1 yr 0 mth	Musculoskeletal Health and Arthritis	No
Bernatsky, Sasha R; Widdifield, Jessica	Research Institute of the McGill University Health Centre	Planning and Dissemination Grant - Institute Community Support	201508PCS	Planning and Dissemination - IMHA	Optimizing the use of administrative health databases for rheumatic disease research	10000	1 yr 0 mth	Musculoskeletal Health and Arthritis	No
Bernhardt, Boris	Direct Payment	Canada Research Chairs - CIHR Funded - Tier 2	201904CRC	Special Cases - Awards Programs	Canada Research Chair - Tier 2	600000	5 yrs 0 mth	#N/A	No
Bernhardt, Boris	McGill University	Operating Grant: SickKids-CIHR-IHDCYH New Investigator Grants	201604SKF	Special Cases	Connectome-informed Simulations of Pediatric Epilepsy Surgery	0	3 yrs 0 mth	#N/A	No
Bernier, Jessica	Université du Québec ‡ Chicoutimi	Travel Awards - Institute Community Support	201909ISU	Institute of Health Services and Policy Research	Adapation of lifestyle habits in the absence of a cardiac rehabilitation: the experiences of individuals after myocardial infarction in rural communities	1500	1 yr 0 mth	Population and Public Health	No
Bernier, Louis-Philippe	McGill University	Canada Graduate Scholarships - Michael Smith Foreign Study Supplements	200906FSS	Special Cases - Awards Programs	Intracellular regulation of P2X4 receptors by phosphoinositides via P2Y activation	6000	0 yr 5 mths	#N/A	No
Bernstein, Alan	Direct Payment	Best Brains Exchange Travel Award	201404BBR	Special Cases - Awards Programs	Best Brains Exchange: ''Canada as a Leader in the Development and Deployment of Precision/Personalized Medicine'' March 23, 2015 in Ottawa, ON.	2133	1 yr 0 mth	#N/A	No
Bernstein, Charles N; El-Gabalawy, Hani S; Krause, Denis O; Stothard, Paul M; Wilkins, John A	University of Manitoba	Canadian Microbiome Initiative - LOI	200911CMB	Emerging Team Grant: Canadian Microbiome Initiative	Funding opportunity: Emerging Team Grant: Canadian Microbiome Initiative.	0	0 yr 0 mth	Infection and Immunity	No
Berrang Ford, Lea	Direct Payment	Canada Research Chairs - CIHR Funded - Tier 2	201510CRC	Special Cases - Awards Programs	Canada Research Chairs Tier 2	500000	5 yrs 0 mth	#N/A	No
Berry, Coljae	Queen's University (Kingston, Ontario)	Undergraduate Student Research Awards (USRA)	202405URS	Special Cases - Awards Programs	Examining structural brain changes in myelination over a season of football	6000	0 yr 6 mths	#N/A	No
Berry, Tanya R	Direct Payment	Canada Research Chairs - CIHR Funded - Tier 2	201410CRC	Special Cases - Awards Programs	Canada Research Chair Tier 2	500000	5 yrs 0 mth	#N/A	No
Bertagnolli, Mariane	Direct Payment	Travel Awards - Institute Community Support	201201ISU	Institute of Circulatory and Respiratory Health	Transient Neonatal Hyperoxia Activates RAS And Senescence And Leads To Early Adulthood Cardiac Dysfunction In Rats	500	0 yr 1 mth	Human Development, Child and Youth Health	No
Bertagnolli, Mariane	Université de Montréal	Operating Grant: SickKids-CIHR-IHDCYH New Investigator Grants	201904SKF	Special Cases	New Therapies Targeting Angiogenesis in Hypertensive Pregnancies and Fetal Programming of Diseases	0	3 yrs 0 mth	#N/A	No
Bertazzon, Stefania	University of Calgary	Planning and Dissemination Grant - Institute Community Support	201702PCS	Planning and Dissemination - IPPH - Social Science for Population Health	Walk smart, breathe smart: Mapping urban pollution and pedestrian pathways for smart walking where the air is cleaner	20000	1 yr 0 mth	Population and Public Health	No
Bertolin, Kalyne	Direct Payment	Travel Awards - Institute Community Support	201205ISU	Institute of Human Development, Child and Youth Health	Pattern of Ovarian Gene Expression and Estrous Cyclicity in Mouse Lacking Nr5a2 in Granulosa Cells of Antral Follicles	1000	0 yr 1 mth	Human Development, Child and Youth Health	No
Bertrand, Josie-Anne	Direct Payment	Travel Awards - Institute Community Support	201301ISU	Institute of Aging	Distinct clinical profile in rapid eye movement sleep behavior disorder patients with mild cognitive impairment	1000	0 yr 3 mths	Aging	No
Bertrand, Karine; Camiré, Martin	Université de Sherbrooke	Operating Grant: SARS-CoV-2 variants supplement stream 1	202102VS1	Special Cases	COVID-19 Variant Supplement - Genre et intervention en dépendance en contexte de pandémie auprËs de personnes en situation de précarité sociale	50000	1 yr 0 mth	Health Services and Policy Research	No
Bertrand, Karine; Jauffret-Roustide, Marie; LEMAITRE, André	Université de Sherbrooke	Team Grant: GenderNet Plus	201807GNP	Special Cases	Addiction, Health Risks and Recovery in Context of Social Precarity: How to Better Address Complex Needs Taking into Account Gender and Life Stages	300000	3 yrs 0 mth	Gender and Health	No
Bertschmann, Jessica L	University of Calgary	Travel Awards - Institute Community Support	201901ISU	Summer Program in Aging	Characterizing regulatory pathways of ING1a-induced cellular senescence	700	1 yr 0 mth	Aging	No
Bérubé-Simard, Félix-Antoine	Direct Payment	Travel Awards - Institute Community Support	201209ISU	Institute of Human Development, Child and Youth Health	Hoxa5 Function in Organogenesis is Controlled by a Complex Regulatory Network Involving YY1 Transcription Factor.	1000	0 yr 3 mths	Human Development, Child and Youth Health	No
Bérubé, Béatrice	Université de Montréal	Travel Awards - Institute Community Support	201901ISU	Summer Program in Aging	…tude des effets aigus de l'exercice sur la réponse cérébrovasculaire et la performance cognitive chez les personnes ‚gées coronariennes	0	1 yr 0 mth	Aging	No
Bérubé, Nathalie G	University of Western Ontario	Meetings Planning & Dissemination Grant: Reproductive and Child Health	201006MHD	Meetings Planning & Dissemination Grant: Human Development Child & Youth Hlth	First Canadian Conference on Epigenetics: Epigenetics eh!"	10000	1 yr 0 mth	Human Development, Child and Youth Health	No
Bessissow, Amal	Research Institute of the McGill University Health Centre	Planning and Dissemination Grant - Institute Community Support	201909PCS	Planning and Dissemination - ICRH	Towards National Recommendations for Perioperative Corticosteroids Stress Dose Administration	15000	1 yr 0 mth	Nutrition, Metabolism, and Diabetes	No
Best, John	University of British Columbia	Travel Awards - Institute Community Support	201409ISU	Institute of Aging	Longitudinal relations between executive function and physical activity in older fallers	1000	1 yr 0 mth	Aging	No
Best, Krista L	Université Laval	Travel Awards - Institute Community Support	201601ISU	Institute of Aging	The evolution of wheelchair skills training in Canada - From gold to bold!	1000	1 yr 0 mth	Aging	No
Best, Krista L	Université Laval	Travel Awards - Institute Community Support	201701ISU	Institute of Aging	Feasibility of a self-efficacy enhanced peer-led wheelchair training program for older adults.	1000	1 yr 0 mth	Aging	No
Best, Krista L	Université Laval	Travel Awards - Institute Community Support	201901ISU	Institute of Aging	Classification of the 'Motivation' Peer Training Program according to a Behaviour Change Taxonomy.	1000	1 yr 0 mth	Musculoskeletal Health and Arthritis	No
Best, Krista L; Lemelin, Bruno	Université Laval	Planning and Dissemination Grant - Institute Community Support	201903PCS	Planning and Dissemination - IA	Identifying research priorities to improve understanding of the role of cognition for power mobility device use: In pursuit of better screening, assessment and training tools.	20000	1 yr 0 mth	Aging	No
Best, McCrae	Memorial University of Newfoundland	Heart and Stroke Personnel Awards for Indigenous Scholars - Master's	202309AI8	Special Cases	The role of docosahexanoic acid, an omega-3 fatty acid on acute post-stroke recovery	6250	1 yr 8 mths	Circulatory and Respiratory Health	No
Best, Michael W	Queen's University (Kingston, Ontario)	Canada Graduate Scholarships - Michael Smith Foreign Study Supplements	201606FSS	Special Cases - Awards Programs	Social Exclusion of Individuals with Psychosis: Predictors and Neurobiological Consequences	6000	0 yr 4 mths	#N/A	No
Betel, Michael	Direct Payment	CIHR Café Scientifique Program - Open Pool	202303IC0	CIHR Café Scientifique Program	Your Liver, Your Health: Understanding NAFLD, NASH, Diabetes and Your Metabolic Health	6000	1 yr 0 mth	Nutrition, Metabolism, and Diabetes	No
Bethell, Jennifer M	University Health Network (Toronto)	Travel Awards - Institute Community Support	201601ISU	Institute of Aging	Eliciting dementia research priorities from Canadians	800	1 yr 0 mth	Aging	No
Bethell, Jennifer M	University Health Network (Toronto)	Travel Awards - Institute Community Support	201601ISU	Summer Program in Aging	CIHR Summer Program in Aging, Late Life Issues: Recognizing Frailty and Improving Care May 9-13, 2016 Toronto, Ontario	0	1 yr 0 mth	Aging	No
Bethell, Jennifer M; Mclaurin, Joanne	University Health Network (Toronto)	Planning and Dissemination Grant - Institute Community Support	202202PCS	Planning and Dissemination - INMHA	Planning for patient engagement in biomedical research	10000	1 yr 0 mth	Neurosciences, Mental Health and Addiction	No
Betkus, Georgia A	University of Northern British Columbia	Travel Awards - Institute Community Support	201901ISU	Institute of Aging	Examining Telegeriatrics in Northern British Columbia	1000	1 yr 0 mth	Aging	No
Betts, Dean H; Beattie, Tara L; Durocher, Daniel	University of Western Ontario	Dissemination Events	201110KDE	Dissemination Events Grants	1st Canadian Symposium on Telomeres and Genomic Integrity	25000	1 yr 0 mth	Cancer Research	No
Beug, Shawn T	Children's Hospital of Eastern Ontario Research Institute Inc	PRIZE - Project Grant - PA: Prize: Early Career Investigator in Cancer	201909PJF	Cancer Progression & Therapeutics 2	Targeted immunotherapy for the treatment of brain cancer	25000	1 yr 0 mth	Cancer Research	No
Beug, Shawn T	Direct Payment	Canada Research Chairs - CIHR Funded - Tier 2	201910CRC	Special Cases - Awards Programs	Canada Research Chairs - Tier 2	600000	5 yrs 0 mth	#N/A	No
Beug, Shawn T	Children's Hospital of Eastern Ontario Research Institute Inc	Operating Grant: SickKids-CIHR-IHDCYH New Investigator Grants	201804SKF	Special Cases	Combination immunotherapy for pediatric brain cancer	0	3 yrs 0 mth	#N/A	No
Bevan, Sian; Goard, Carolyn A	Direct Payment	Planning and Dissemination Grant - Institute Community Support	201803PCS	Planning and Dissemination - IMHA	Arthritis Society Research Strategy Workshop	10000	1 yr 0 mth	Musculoskeletal Health and Arthritis	No
Beveridge, Rachelle	Direct Payment	Travel Awards - Institute Community Support	201405ISU	Institute of Indigenous Peoples' Health	Linking local fisheries management to community well-being on the central coast of British Columbia, Canada	1500	0 yr 3 mths	Indigenous Peoples' Health	No
Bezjak, Andrea	University Health Network (Toronto)	Operating Grant - Randomized Controlled Trials Mentoring Program	201003MTO	Randomized Controlled Trials	A randomized trial of a non-pharmacological/self-management intervention for lung dyspnea	20000	2 yrs 0 mth	#N/A	No
Bhandal, Taqdir; O'Hearn, Shawna	Dalhousie University (Nova Scotia)	CIHR Café Scientifique Program	201205SCI	CIHR Café Scientifique Program	Advocacy and Outreach in Global Health Initiatives: Making Connections between Communities and Experts	3000	1 yr 0 mth	Population and Public Health	No
Bhandari, Mohit	University of British Columbia	Operating Grant - Randomized Controlled Trials Mentoring Program	201303MTO	Special Cases	Development of Expertise in Surgical RCTs: An opportunity for International Impact in Orthopaedic Fracture Care	20000	2 yrs 0 mth	Musculoskeletal Health and Arthritis	No
Bhandari, Mohit	McMaster University	Operating Grant - Randomized Controlled Trials Mentoring Program	201003MTO	Randomized Controlled Trials	The Design and Planning of a Randomized Controlled Trial to COmpare Two Methods of Administering Low ...	20000	2 yrs 0 mth	#N/A	No
Bhandari, Mohit	McMaster University	Dissemination Events - PA: Gender, Sex and Health Research	201106DGE	Dissemination Events Grants	IMPACT: International Multidisciplinary Partner violence and Abuse Course for Traumatologists	9672	1 yr 0 mth	#N/A	No
Bhandari, Mohit	McMaster University	Meetings, Planning and Dissemination Grant: Musculoskeletal Health and Arthritis	200902MHA	Meetings, Planning and Dissemination Grant: Musculoskeletal Health and Arthritis	International Hip Fracture Research Collaborative Meeting	24495	1 yr 0 mth	#N/A	No
Bhandari, Mohit	McMaster University	Planning Grants - PA: Musculoskeletal Health, Arthritis, Skin and Oral Health	201306PMH	Planning Grants	The International Orthopaedic Multicenter Study in Fracture Care (INORMUS)	14996	1 yr 0 mth	Musculoskeletal Health and Arthritis	No
Bhandari, Mohit	Direct Payment	Canada Research Chairs - CIHR Funded - Tier 1	201310T1C	Special Cases - Awards Programs	CRC Tier 1	1400000	7 yrs 0 mth	#N/A	No
Bhandari, Mohit	Direct Payment	Canada Research Chairs - CIHR Funded - Tier 2	200904CRC	Special Cases - Awards Programs	CANADA RESEARCH CHAIRHOLDER / TITULAIRE DE CHAIRE DE RECHERCHE DU CANADA	500000	5 yrs 0 mth	#N/A	No
Bhandari, Mohit	Direct Payment	Canada Research Chairs - CIHR Funded - Tier 1	202104T1C	Special Cases - Awards Programs	Canada Reseach Chair - Tier 1	1400000	7 yrs 0 mth	#N/A	No
Bhandari, Vinayak	University of Toronto	Canada Graduate Scholarships - Michael Smith Foreign Study Supplements	201606FSS	Special Cases - Awards Programs	Relating Prostate Cancer Subclonality to Tumour Hypoxia	6000	0 yr 4 mths	#N/A	No
Bhardwaj, Meena	Women's College Hospital (Toronto)	Travel Awards - Institute Community Support	201601ISU	Institute of Population and Public Health - Travel Awards	The association between depression severity and cardiac risk factors among women referred to a cardiac rehabilitation and prevention clinic	871	1 yr 0 mth	Population and Public Health	No
Bhat, Mamatha	University Health Network (Toronto)	CIHR Café Scientifique Program - Open Pool	202303IC0	CIHR Café Scientifique Program	Tailoring an Optimal Immune System for Each Patient: A Café Scientifique series hosted by the Canadian Donation and Transplantation Research Program.	7940	1 yr 0 mth	Infection and Immunity	No
Bhat, Mamatha; Berkhout, Suze G; Dhanani, Sonny	University Health Network (Toronto)	Planning and Dissemination Grant - Institute Community Support	202302PCS	Planning and Dissemination Grants	Using Machine Learning to Enhance Equity and Access in Organ Donation and Transplantation Health Systems.	20000	1 yr 0 mth	Population and Public Health	No
Bhat, Mamatha; Brudno, Michael; Gopalkrishnan, Rahul; Hirschfield, Gideon M	University Health Network (Toronto)	Team Gr.: Emb. Diversity to Achieve Precision/Health Eq-Infection & Immunity-LOI	202402EL7	Team Grant: Embracing Diversity to Achieve Precision & Health Equity	Team Liver AI - Building the Framework to Tackle the Inequities of Access to and Outcomes for People Needing Liver Transplant in Canada	20000	1 yr 0 mth	Infection and Immunity	No
Bhatia, Mickie	Direct Payment	Canada Research Chairs - CIHR Funded - Tier 1	201210T1C	Special Cases - Awards Programs	CANADA RESEARCH CHAIRHOLDER - Tier 1 / TITULAIRE DE CHAIRE DE RECHERCHE DU CANADA - Niveau 1	1400000	7 yrs 0 mth	#N/A	No
Bhatia, Rajan S; Feldman, Sid; Moser, Andrea L; Mukerji, Geetha; Shojania, Kaveh G; Verma, Amol; Wong, Brian M	Women's College Hospital (Toronto)	Operating Grant: Strengthening Pandemic Preparedness in Long-Term Care - Open	202009SL5	Special Cases	Harnessing a novel multi-institutional cross-sectoral partnership for providing enhanced COVID and non-COVID care in long term care homes	149960	1 yr 0 mth	#N/A	No
Bhatt, Maala	Research Institute of the McGill University Health Centre	Planning Grants: Priority Announcement - Reproductive and Child Health	201110MRP	Planning Grants	Behavioural and developmental outcomes in children receiving early exposure to procedural sedation and analgesia in the pediatric emergency department: Planning a longitudinal Canadian cohort study	21260	1 yr 0 mth	Human Development, Child and Youth Health	No
Bhatti, Junaid A	Sunnybrook Research Institute (Toronto, Ontario)	Indigenous Gender and Wellness: Idea Fair and Learning Circle	201811IGW	Special Cases - Awards Programs	Indigenous Gender and Wellness: Idea Fair and Learning Circle	2810	1 yr 0 mth	#N/A	No
Bhavsar, Amit P	Direct Payment	Canada Research Chairs - CIHR Funded - Tier 2	201610CRC	Special Cases - Awards Programs	Canada Research Chair Tier 2	500000	5 yrs 0 mth	#N/A	No
Bhavsar, Amit P	Direct Payment	Canada Research Chairs - CIHR Funded - Tier 2	202110CRC	Special Cases - Awards Programs	Canada Research Chair - Tier 2	500000	5 yrs 0 mth	#N/A	No
Bherer, Louis	Concordia University (Montreal, Quebec)	Summer Program in Aging Host Support	201702SPH	Special Cases	CIHR-Institute of Aging Summer Program in Aging (Physical Activity and Aging)	75000	1 yr 0 mth	#N/A	No
Bherer, Louis	Direct Payment	Canada Research Chairs - CIHR Funded - Tier 2	201010CRC	Special Cases - Awards Programs	CRC Tier 2	500000	5 yrs 0 mth	#N/A	No
Bhutani, NEHA	Direct Payment	Planning and Dissemination Grant - Institute Community Support	201809PCS	Planning and Dissemination - IHSPR	Innovative healthcare for an older Canada: a public forum series on the science and policy of healthy aging	10000	1 yr 0 mth	Health Services and Policy Research	No
Bian, Yuan	University of Western Ontario	AI4PH Summer Institute Travel Awards	2023064PH	Special Cases - Awards Programs	AI4PH Summer Institute 2023 Travel Award	1858	1 yr 0 mth	#N/A	No
Biancaniello, Alex	University of Western Ontario	CIHR-ICRH Travel Awards - General pool	202301AW1	Special Cases	Minimal Clinically Important Difference for 129Xe MRI Ventilation Defect Percent in Patients with Asthma	1500	1 yr 0 mth	#N/A	No
Biderman, Maya B	Dalhousie University (Nova Scotia)	Travel Awards - Institute Community Support	201802ISU	Institute of Indigenous Peoples' Health	Compiling educator perspectives on the limitations of Indigenous health curricula in heath professional programs at Dalhousie University	1300	1 yr 0 mth	Indigenous Peoples' Health	No
Bier, Nathalie; Bouchard, Kévin; Gouin-Vallerand, Charles	CIUSSS du Centre-Sud-de-l'Œle-de-Montréal (Montréal, Québec)	Project Grant	202403PJT	Tri-Agency Interdisciplinary - CIHR TIR	Telemonitoring of activities of daily living in home care services of older adults with cognitive deficits: a large-scale action design research study	1101600	4 yrs 0 mth	Aging	No
Bierman, Arlene S	Unity Health Toronto	Meetings, Planning and Dissemination Grant: Gender, Sex and Health	200902MHG	Meetings, Planning and Dissemination Grant: Gender, Sex and Health	Gender Equity in Health: From Evidence to Action	8500	1 yr 0 mth	#N/A	No
Biglieri, Samantha E	University of Waterloo (Ontario)	Travel Awards - Institute Community Support	201601ISU	Summer Program in Aging	Building Dementia Friendly Neighbourhoods: Exploring the effects of the built environment on community-dwelling persons with dementia	500	1 yr 0 mth	Aging	No
Bigonnesse, Catherine	Simon Fraser University (Burnaby, B.C.)	Travel Awards - Institute Community Support	201601ISU	Summer Program in Aging	The Role of Physical and Social Environments on Aging in Place among Older Adults in Naturally Occurring Retirement Community and Cohousing Community	975	1 yr 0 mth	Aging	No
Bigonnesse, Catherine	Direct Payment	Canada Research Chairs - CIHR Funded - Tier 2	202104CRC	Special Cases - Awards Programs	Canada Research Chair - Tier 2	600000	5 yrs 0 mth	#N/A	No
Bigras, Noémie	Université du Québec ‡ Montréal	Travel Awards - Institute Community Support	201409ISU	Institute of Gender and Health	Prevalence and correlates of child maltreatment in men and women consulting for sexual problems	1420	1 yr 0 mth	Gender and Health	No
Billick, Maxime J	University Health Network (Toronto)	Travel Awards - AIDS 2022 Conference	202207TAA	Special Cases - Awards Programs	Long-term follow-up of individuals using HIV post-exposure prophylaxis-in-pocket	2500	1 yr 0 mth	#N/A	No
Billows, Jo	Direct Payment	Indigenous Gender and Wellness: Idea Fair and Learning Circle	201811IGW	Special Cases - Awards Programs	Indigenous Gender and Wellness: Idea Fair and Learning Circle	2539	1 yr 0 mth	#N/A	No
Billy Dan, Koskas	Direct Payment	Indigenous Gender and Wellness: Idea Fair and Learning Circle	201811IGW	Special Cases - Awards Programs	Indigenous Gender and Wellness: Idea Fair and Learning Circle	3211	1 yr 0 mth	#N/A	No
Bilodeau, Karine	Direct Payment	Travel Awards - Institute Community Support	201205ISU	Institute of Cancer Research	Patient-centered interprofessional practice in oncology setting	1000	0 yr 1 mth	Cancer Research	No
Bilodeau, Karine	Université de Montréal	Planning and Dissemination Grant - Institute Community Support	201803PCS	Planning and Dissemination - ICR	Milléniaux, survivance au cancer et besoins d'apprentissage: journée d'échange entre des jeunes adultes survivant au cancer, des cliniciens, des représentants communautaires et des chercheurs	9940	1 yr 0 mth	Cancer Research	No
Bilodeau, Marc	Centre hospitalier de l'Université de Montréal (CHUM)	Training Grant	200811TGF	CIHR Training Program Grants "B"	National CIHR Research Training Program in Hepatitis C- Subvention nationale de formation des IRSC en hépatite C	0	6 yrs 0 mth	Infection and Immunity	No
Bilodeau, Nicole	Trent University (Peterborough, Ontario)	Travel Awards - Institute Community Support	201505ISU	Institute of Indigenous Peoples' Health	Identifying Indigenous Determinants of Health: A mixed-methods case study of Inuit health in Nunavik	1000	1 yr 0 mth	Indigenous Peoples' Health	No
Bilodeau, Steve	Université Laval	Maud Menten New Principal Investigator Prize - Biomedical	201303MMB	Biochemistry & Molecular Biology - B	Connecting the Cell-Type Specific Chromosome Architecture to Gene Regulation, Development and Diseases	1000	1 yr 0 mth	Genetics	No
Bilodeau, Steve	Direct Payment	Canada Research Chairs - CIHR Funded - Tier 2	201204CRC	Special Cases - Awards Programs	CRC Tier 2	500000	5 yrs 0 mth	#N/A	No
Bilodeau, Steve	Direct Payment	Canada Research Chairs - CIHR Funded - Tier 2	201610CRC	Special Cases - Awards Programs	Canada Research Chair - Tier 2	500000	5 yrs 0 mth	#N/A	No
Bimrew, Ahdieh Z	University of Winnipeg	Undergraduate Student Research Awards (USRA)	202405URS	Special Cases - Awards Programs	CCWORK: a Longitudinal Study of Canadian Correctional Workers	6000	0 yr 6 mths	#N/A	No
Binda, Olivier	Direct Payment	Travel Awards - Institute Community Support	201109ISU	Institute of Cancer Research	Lysine methylation of the histone H2A variant H2AZ by SETD6	923	0 yr 3 mths	Cancer Research	No
Bindiganavile Sridhar, Soumya	Direct Payment	Travel Awards - Institute Community Support	201109ISU	Institute of Health Services and Policy Research	Searches for Information and Patient Health Benefits: A Systematic Mixed Studies Review	1500	0 yr 1 mth	Health Services and Policy Research	No
Binepal, Gursonika	Direct Payment	Travel Awards - Institute Community Support	201205ISU	Institute of Musculoskeletal Health and Arthritis	Characterization of potassium uptake systems and understanding their regulatory mechanisms in Streptococcus mutans	1000	0 yr 1 mth	Infection and Immunity	No
Bingham, Kathleen; Touma, Zahi	University Health Network (Toronto)	Project Grant	202403PJT	Clinical Investigation - B 2	The Best Outcome Selection Study: Reliability, Validity and Feasibility of Critical Appraisal Tools for Measurement Property Studies	110160	1 yr 6 mths	Musculoskeletal Health and Arthritis	No
Binik, Ariella	University of Western Ontario	Canada Graduate Scholarships - Michael Smith Foreign Study Supplements	201006FSS	Special Cases - Awards Programs	Risk in the ethics of research involving children	6000	0 yr 6 mths	#N/A	No
Birca, Ala	Hospital for Sick Children (Toronto)	Travel Awards - Institute Community Support	201501ISU	Institute of Human Development, Child and Youth Health	Structural-functional correlates of pre-operative brain development in term newborns with congenital heart disease	1000	1 yr 0 mth	Human Development, Child and Youth Health	No
Bird, Marie-Louise	University of British Columbia	Travel Awards - Institute Community Support	201808ISU	Institute of Health Services and Policy Research	Systematic Review of Knowledge Translation Randomized Controlled Trials in Stroke Rehabilitation	1500	1 yr 0 mth	Circulatory and Respiratory Health	No
Bird, Marie-Louise	University of British Columbia	Travel Awards - Institute Community Support	201707ISU	Institute of Health Services and Policy Research	Building a Bridge to the Community - An implementation approach to improve participation in community based exercise for people after stroke.	1000	1 yr 0 mth	Health Services and Policy Research	No
Bird, Marissa	Trillium Health Partners (Mississauga, ON)	Travel Awards - Institute Community Support	202310ISU	Travel Awards - Institute Community Support	Exploring the Impact of Evaluation on Learning and Health Innovation Sustainability: A Realist Synthesis	1995	1 yr 0 mth	Health Services and Policy Research	No
Bird, Marissa; Vanderhout, Shelley; Whitmore, Carly	Trillium Health Partners (Mississauga, ON)	Planning and Dissemination Grant - Institute Community Support	202307PCS	Planning and Dissemination Grants	CAN-LHSN: Planning and Co-Designing a Virtual Canadian LHS Network	9875	1 yr 0 mth	Health Services and Policy Research	No
Birken, Catherine S	Hospital for Sick Children (Toronto)	Planning and Dissemination Grant - Institute Community Support	202402PCS	Planning and Dissemination Grants	Exploring Partnerships with Community Health Centre's: A Planning and Dissemination Initiative to Implement TARGet Kids! across Ontario	22941	1 yr 0 mth	Human Development, Child and Youth Health	No
Birmingham, Trevor B	Direct Payment	Canada Research Chairs - CIHR Funded - Tier 1	201504T1C	Special Cases - Awards Programs	Canada Research Chair Tier 1	1400000	7 yrs 0 mth	#N/A	No
Birmingham, Trevor B	Direct Payment	Canada Research Chairs - CIHR Funded - Tier 1	202304T1C	Special Cases - Awards Programs	Canada Research Chair - Tier 1	1400000	7 yrs 0 mth	#N/A	No
Birmingham, Trevor B	Direct Payment	Canada Research Chairs - CIHR Funded - Tier 2	200911CRC	Special Cases - Awards Programs	CANADA RESEARCH CHAIRHOLDER / TITULAIRE DE CHAIRE DE RECHERCHE DU CANADA - tier 2	500000	5 yrs 0 mth	#N/A	No
Birnie, David H	University Health Network (Toronto)	Operating Grant - Randomized Controlled Trials Mentoring Program	201410MTO	Special Cases	Development and implementation of decision-aid to improve patients' knowledge and decision-making quality for catheter-based atrial fibrillation ablation: A randomized clinical trial (IMPROVE-AF).	20000	2 yrs 0 mth	Circulatory and Respiratory Health	No
Birnie, Kathryn A	Dalhousie University (Nova Scotia)	Travel Awards - Institute Community Support	201501ISU	Institute of Human Development, Child and Youth Health	Examining pain catastrophizing and parenting in coping with pediatric pain	1000	1 yr 0 mth	Human Development, Child and Youth Health	Yes
Birnie, Kathryn A	Direct Payment	Travel Awards - Institute Community Support	201301ISU	Institute of Human Development, Child and Youth Health	When does pain matter? Interpreting the prevalence of pain experiences among hospitalized children.	1000	0 yr 3 mths	Human Development, Child and Youth Health	Yes
Birnie, Kathryn A	University of Toronto	Travel Awards - Institute Community Support	201808ISU	Institute of Human Development, Child and Youth Health	Building sustainable and meaningful engagement of patients and families in pediatric chronic pain research and care	1000	1 yr 0 mth	Human Development, Child and Youth Health	Yes
Birnie, Kathryn A	University of Toronto	Travel Awards - Institute Community Support	201701ISU	Institute of Health Services and Policy Research	My Post-Operative Pain (MyPOP): A Smartphone-Based App to Address Gaps in Post-Operative Pain Self-Management for Youth	1500	1 yr 0 mth	Health Services and Policy Research	Yes
Birnie, Kathryn A	University of Calgary	CIHR-IMHA Inclusive Research Excellence Prizes - Research Impact	202302RE7	Other : CIHR-IMHA Inclusive Research Excellence Prizes	Partnering For Pain: Identifying and actioning the Top 10 priorities for pediatric chronic pain in Canada	25000	1 yr 0 mth	Musculoskeletal Health and Arthritis	Yes
Birnie, Kathryn A	University of Calgary	CIHR-IMHA Inclusive Research Excellence Prizes - Patient Engagement	202302RE5	Other : CIHR-IMHA Inclusive Research Excellence Prizes	Partnering For Pain: Identifying and actioning the Top 10 priorities for pediatric chronic pain in Canada	25000	1 yr 0 mth	Musculoskeletal Health and Arthritis	Yes
Birnie, Kathryn A; Jordan, Isabel; Newman, Gillian; Sun, Jenny; Wan, Michelle S; Rosenbloom, Brittany	University of Calgary	Planning and Dissemination Grant - Institute Community Support	202202PCS	Planning and Dissemination - IHDCYH	Developing a Screening Measure of Risk for Pediatric Chronic Post-Surgical Pain: A Multi-Stakeholder Consensus Conference	10000	1 yr 0 mth	Human Development, Child and Youth Health	Yes
Birol, Inanc	University of British Columbia	Operating Grant: Bioinformatics and Computational Biology	201603BOP	Special Cases	New bioinformatics for new sequencing technologies: Genome.	133332	2 yrs 0 mth	Genetics	No
Birse, Kenzie	Direct Payment	Travel Awards - Institute Community Support	201401ISU	HIV/AIDS and/or other Sexually Transmitted and Blood-borne Infections (STBBIs).	Proteomic analysis of cervicovaginal fluid uncovers immune pathway variation between the follicular and luteal phases of the menstrual cycle - implications for HIV susceptibility	2500	0 yr 3 mths	Infection and Immunity	No
Birtwhistle, Richard V	Direct Payment	Best Brains Exchange Travel Award	201604BBR	Special Cases - Awards Programs	Data management: Unified data management approach to support quality analytics in the NWT HSS System	3099	1 yr 0 mth	#N/A	No
Birtwhistle, Richard V	Queen's University (Kingston, Ontario)	Planning Grants - PA: Community-based Primary Healthcare	201106MCO	Planning Grants	CPCSSN: Building a national Community based primary healthcare team	0	1 yr 0 mth	#N/A	No
Birtwhistle, Richard V; Edwards, Jeanette M; Lix, Lisa M; Terry, Amanda L; Wong, Sabrina T	Queen's University (Kingston, Ontario)	SPOR Networks in Chronic Disease - LOI	201501SCD	SPOR Networks in Chronic Disease	ePRISM (electronic Patient-centred Research and InnovationS in Multimorbidity): A CIHR SPOR Chronic Disease Team	49993	1 yr 0 mth	Population and Public Health	No
Birtwhistle, Richard V; Giokas, Dennis; Wong, Darlene; Drummond, Neil A; Greiver, Michelle; Moore, Kieran M; Natarajan, Nandini; Tranmer, Joan E; Williamson, Tyler	Queen's University (Kingston, Ontario)	Team Grant: Community-Based Primary Healthcare - LOI	201205TTL	Team Grant: Community-Based Primary Healthcare - LOI	Attributes of Primary Care Models: What works best for chronic disease prevention and management? A CPCSSN team research program.	0	1 yr 0 mth	Health Services and Policy Research	No
Birtwhistle, Richard V; Pollock Bar-Ziv, Stacey; Green, Michael E; Kotecha, Jyoti A; Reichert, Sonja M; Roberts, Sharon E	Queen's University (Kingston, Ontario)	Dissemination Events	201302KDE	Dissemination Events Grants	Health Quality Ontario (HQO) Primary Care Learning Collaboratives: Lessons Learned from a Mixed Method Evaluation of a Provincial QI Program	24958	1 yr 0 mth	Health Services and Policy Research	No
Bishop, Lisa D; Darcy, Stephen J	Memorial University of Newfoundland	Planning and Dissemination Grant - Institute Community Support	201502PCS	Planning and Dissemination - IHDCYH	Addressing Youth Mental Health and Addictions: Developing Community Based Strategies	12500	1 yr 0 mth	Human Development, Child and Youth Health	No
Bishop, Lisa D; Donnan, Jennifer R; Harris, Gregory E	Memorial University of Newfoundland	Planning and Dissemination Grant - Institute Community Support	202207PCS	Planning and Dissem. - IHDCYH Youth Health Research	Directed Education on Cannabis for Youth Decision Empowerment (DECYDE): Planning a strategy with youth to enhance cannabis decision making	10000	1 yr 0 mth	Human Development, Child and Youth Health	No
Bisson Desrochers, Alexandra	Direct Payment	Travel Awards - Institute Community Support	201305ISU	Institute of Gender and Health	Characteristics of trauma narratives as a predictor of PTSD symptomatology: Gender differences and similarities	1745	0 yr 3 mths	Gender and Health	No
Bisson, Nicolas	Direct Payment	Canada Research Chairs - CIHR Funded - Tier 2	202004CRC	Special Cases - Awards Programs	Canada Research Chairs - Tier 2	500000	5 yrs 0 mth	#N/A	No
Bisson, Nicolas	Direct Payment	Canada Research Chairs - CIHR Funded - Tier 2	201410CRC	Special Cases - Awards Programs	Canada Research Chair Tier 2	500000	5 yrs 0 mth	#N/A	No
Bissonnette, Simon	Institut de recherches cliniques de Montréal	Travel Awards - Institute Community Support	201501ISU	Institute of Nutrition, Metabolism and Diabetes	Could the Interleukin 1-beta System Mediate The Relation Of Apob-lipoproteins To Insulin Resistance And Hyperinsulinemia In Obese Subjects?	1500	1 yr 0 mth	Nutrition, Metabolism, and Diabetes	No
Bisung, Elijah	Queen's University (Kingston, Ontario)	Travel Awards - Institute Community Support	201802ISU	IPPH - Starting Investigators Workshop Travel Bursaries	Developing a research agenda to reduce outcomes of waterborne diseases in low-income areas of Canada and Mexico: A proposal to participate in the starting investigators workshop	1220	1 yr 0 mth	Population and Public Health	No
Bisung, Elijah	Queen's University (Kingston, Ontario)	Planning and Dissemination Grant - Institute Community Support	201809PCS	Global Health	Developing a research agenda to promote accessible and inclusive water and sanitation services in schools for persons with disabilities	19612	1 yr 0 mth	Population and Public Health	No
Bisung, Elijah	Queen's University (Kingston, Ontario)	Planning and Dissemination Grant - Institute Community Support	201803PCS	Planning and Dissemination - IPPH - Social Science for Population Health	Developing a research agenda to address the economic impacts of SLE: A planning meeting of key stakeholders to identify key intervention opportunities and establish a viable implementation and evaluation plan	19874	1 yr 0 mth	Population and Public Health	No
Bisung, Elijah; Plamondon, Katrina M	Queen's University (Kingston, Ontario)	Planning and Dissemination Grant - Institute Community Support	202402PCS	Planning and Dissemination Grants	Building a research agenda to enhance trust in public health systems among nomadic pastoralists in Ghana.	19815	1 yr 0 mth	Population and Public Health	No
Bitnun, Sean A; Khan, Sarah; Loutfy, Mona R; Read, Stanley E; Yudin, Mark H	Hospital for Sick Children (Toronto)	Planning and Dissemination Grant - Institute Community Support	201502PCS	Planning and Dissemination - HIV/AIDS and/or STBBIs	Planning Research for Infant Feeding in HIV Study (IFIHS)	12500	1 yr 0 mth	Infection and Immunity	No
Bizheva, Kostadinka K	University of Waterloo (Ontario)	Collaborative Health Research Projects (NSERC partnered)	200812CPG	Special Cases	Structural and functional biomarkers of the human ocular anterior segment	100000	1 yr 0 mth	#N/A	No
Bjelica, Mila	McMaster University	Travel Awards - Institute Community Support	201909ISU	Institute of Human Development, Child and Youth Health	Using acute exercise to boost the immune system of children with acute lymphoblastic leukemia	1000	1 yr 0 mth	Human Development, Child and Youth Health	No
Bjerre, Lise	BruyËre Research Institute	Planning and Dissemination Grant - Institute Community Support	201608PCS	Planning and Dissemination - IHSPR	Assessing the medication information needs of Canadians: a stakeholder roundtable	9373	1 yr 0 mth	Health Services and Policy Research	No
Black, Alexandra	McGill University	Travel Awards - Institute Community Support	201501ISU	Institute of Cancer Research	Fear of Cancer Recurrence: A Qualitative Study of the Experience of Survivors of Ovarian Cancer	1000	1 yr 0 mth	Cancer Research	No
Black, Emily	Dalhousie University (Nova Scotia)	Travel Awards - Institute Community Support	201505ISU	Institute of Health Services and Policy Research	Adherence to guidelines and the Screening Tool of Older Persons' potentially inappropriate Prescriptions criteria for colchicine dosing for gout treatment in beneficiaries of the Nova Scotia Seniors' Pharmacare Program	1464	1 yr 0 mth	Health Services and Policy Research	No
Black, Jason	University of Calgary	AI4PH Summer Institute Travel Awards	2022064PH	Special Cases - Awards Programs	AI4PH Summer Institute 2022 ? Travel Award	2000	0 yr 8 mths	#N/A	No
Black, Sandra E	Sunnybrook Research Institute (Toronto, Ontario)	Alzheimer's Disease Neuroimaging Initiative (ADNI)	201010ADN	Special Cases	Alzheimer's Disease Cooperative Study - Project #2	300000	5 yrs 0 mth	#N/A	No
Black, Tallan A	University of Saskatchewan	Canada Graduate Scholarships - Michael Smith Foreign Study Supplements	202306FSS	Special Cases - Awards Programs	Contributions of astrocytic cannabinoid type-1 receptors (CB1R) to metabolic dysfunction in mild traumatic brain injury	6000	0 yr 5 mths	#N/A	No
Black, Tia	Direct Payment	Indigenous Gender and Wellness: Idea Fair and Learning Circle	201811IGW	Special Cases - Awards Programs	Indigenous Gender and Wellness: Idea Fair and Learning Circle	2783	1 yr 0 mth	#N/A	No
Blacklock, Adrienne	McGill University	Travel Awards - Institute Community Support	201501ISU	Institute of Indigenous Peoples' Health	The Role of Coping and Cultural Identity in Protecting First Nations Youth Against Substance Use	1500	1 yr 0 mth	Indigenous Peoples' Health	No
Blain-Moraes, Stefanie	Direct Payment	Canada Research Chairs - CIHR Funded - Tier 2	201904CRC	Special Cases - Awards Programs	Canada Research Chair - Tier 2	600000	5 yrs 0 mth	#N/A	No
Blair, Alexandra	Direct Payment	Travel Awards - Institute Community Support	201401ISU	Institute of Population and Public Health - Travel Awards	The longitudinal effects of neighborhood social and material deprivation change on psychological distress in urban, community-dwelling Canadian adults	1500	0 yr 3 mths	Population and Public Health	No
Blair, Alexandra	Centre hospitalier de l'Université de Montréal (CHUM)	Travel Awards - Institute Community Support	201601ISU	Institute of Population and Public Health - Travel Awards	Disparity in colorectal screening between recent immigrants and non-immigrants in Canada: Meditational role of socioeconomic and health care access factors	2317	1 yr 0 mth	Population and Public Health	No
Blair, Alexandra	Université de Montréal	Travel Awards - Institute Community Support	201802ISU	CPHA Conference	Can community resources mitigate the effects of household poverty on ACE (Adverse Childhood Experience) incidence?	500	1 yr 0 mth	Population and Public Health	No
Blair, Alexandra	Université de Montréal	Travel Awards - Institute Community Support	201701ISU	Institute of Cancer Research	Urban area-level income and likelihood of non-recent colorectal cancer screening in Canada	1000	1 yr 0 mth	Cancer Research	No
Blair, Alexandra	Université de Montréal	Canada Graduate Scholarships - Michael Smith Foreign Study Supplements	201606FSS	Special Cases - Awards Programs	Exploring Adverse Childhood Experiences and Pathways to Child Health in Scotland	6000	0 yr 3 mths	#N/A	No
Blair, Karen L	Direct Payment	Travel Awards - Institute Community Support	201301ISU	Institute of Gender and Health	The Role of Social Support Specifically For Relationships in Predicting Relationship Well-Being & Health: A Longitudinal Study of Same-Sex & Mixed-Sex Couples	1500	0 yr 3 mths	Gender and Health	No
Blair, Karen L	St. Francis Xavier University (Nova Scotia)	Planning and Dissemination Grant - Institute Community Support	201702PCS	Planning and Dissemination - IPPH - Social Science for Population Health	"And with your hands, your hearts." Investigating the health implications of public displays of affection in mixed-sex, same-sex, and gender diverse romantic relationships.	17933	1 yr 0 mth	Population and Public Health	No
Blais, Adam	Direct Payment	Travel Awards - Institute Community Support	201401ISU	Institute of Circulatory and Respiratory Health	Venous Time Activity Curves are Suitable for Graphical Analysis of PET Studies with the Logan Plot	900	0 yr 3 mths	Circulatory and Respiratory Health	No
Blakney, Anna	Direct Payment	Canada Research Chairs - CIHR Funded - Tier 2	202210CRC	Special Cases - Awards Programs	Canada Research Chairs - Tier 2	600000	5 yrs 0 mth	#N/A	No
Blanchard, Christopher M	Direct Payment	Canada Research Chairs - CIHR Funded - Tier 2	201004CRC	Special Cases - Awards Programs	CANADA RESEARCH CHAIRHOLDER - TITULAIRE DE CHAIRE DE RECHERCHE DU CANADA	500000	5 yrs 0 mth	#N/A	No
Blanchard, James F	University of Manitoba	Meetings, Planning and Dissemination Grant: Population and Public Health	200902MIP	Meetings, Planning and Dissemination Grant: Population and Public Health	Knowledge Synthesis and Translation for HIV Programs in Vulnerable Populations: A Global Workshop	25000	1 yr 0 mth	#N/A	No
Blanchard, James F	Direct Payment	Canada Research Chairs - CIHR Funded - Tier 2	200904CRC	Special Cases - Awards Programs	CANADA RESEARCH CHAIRHOLDER / TITULAIRE DE CHAIRE DE RECHERCHE DU CANADA	500000	5 yrs 0 mth	#N/A	No
Blanchard, James F	Direct Payment	Canada Research Chairs - CIHR Funded - Tier 1	201410T1C	Special Cases - Awards Programs	Canada Research Chair Tier 1	1400000	7 yrs 0 mth	#N/A	No
Blanchard, James F	Direct Payment	Canada Research Chairs - CIHR Funded - Tier 1	202204T1C	Special Cases - Awards Programs	Canada Research Chair - Tier 1	1400000	7 yrs 0 mth	#N/A	No
Blanchard, James F	University of Manitoba	Knowledge Translation Supplement	201010KTB	Meetings, Planning and Dissemination Grant: End of Grant Knowledge Supplement	HIV prevention in vulnerable populations: addressing complexity in program design and implementation	100000	1 yr 0 mth	#N/A	No
Blanchard, Pierre-Gilles	Université Laval	Canada Graduate Scholarships - Michael Smith Foreign Study Supplements	200906FSS	Special Cases - Awards Programs	Contribution de l?adiponectin aux effets de l?activation de PPARø sur le métabolisme lipidique	6000	0 yr 3 mths	#N/A	No
Blanchet, Sophie S	Université Laval	Canadian Stroke Network - CIHR Inst of Aging Vascular Cognitive Impairment Dev.	200902VCI	Special Cases	Impact of combined physical and cognitive training on cognitive functioning and activities of daily living in individuals with vascular cognitive impairment.	100000	1 yr 0 mth	#N/A	No
Blanchette Bisson, Caroll-Ann	Université de Montréal	Summer Program in Aging	202201SMP	Summer Program in Aging	Un essai clinique multicentrique randomisé ‡ simple insu pour étudier les effets d'un entraÓnement cognitif ‡ domicile chez les personnes atteintes d'insuffisance cardiaque chronique : un programme individualisé pour augmenter les fonctions cognitives	0	1 yr 0 mth	Aging	No
Blanchette, Mathieu D; Bureau, Thomas E	McGill University	Operating Grant: Bioinformatics and Computational Biology	201209BOP	Special Cases	PIATEA: A Portal for Integrative Approaches to Transposable Element Annotation	187437	2 yrs 0 mth	#N/A	No
Bland, Kelcey A	University of British Columbia	Travel Awards - Institute Community Support	201707ISU	Institute of Cancer Research	"Chemotherapy-periodized" aerobic exercise for women with breast cancer: a novel exercise prescription to account for fluctuations in fatigue	1000	1 yr 0 mth	Cancer Research	No
Blaney, Sonia K	Université de Moncton (New Brunswick)	Planning and Dissemination Grant - Institute Community Support	201502PCS	Planning and Dissemination - IGH	Appui ‡ la tenue d'un atelier sur l'identification des obstacles et des solutions pour améliorer la qualité et la couverture des trois composantes en lien avec la nutrition faisant partie du paquet intégré de soins prénataux offerts aux femmes du Sénégal	10000	1 yr 0 mth	Gender and Health	No
Blaser, Christine	Institut national de santé publique du Québec	Planning and Dissemination Grant - Institute Community Support	201909PCS	Planning and Dissemination - IPPH - Social Science for Population Health	Planning for the development of new Canadian multidimensional deprivation indices	16168	1 yr 0 mth	Population and Public Health	No
Blaser, Mark C	Direct Payment	Travel Awards - Institute Community Support	201201ISU	Institute of Circulatory and Respiratory Health	Proteoglycan-Rich Leaflet Thickening in Diet-Induced Early Aortic Valve Disease	800	0 yr 1 mth	Circulatory and Respiratory Health	No
Blaser, Mark C	University of Toronto	Canada Graduate Scholarships - Michael Smith Foreign Study Supplements	201310FSS	Special Cases - Awards Programs	Murine aortic valve echocardiographic particle-image velocimetry	6000	0 yr 6 mths	#N/A	No
Blashko, Tyler	Direct Payment	Indigenous Gender and Wellness: Idea Fair and Learning Circle	201811IGW	Special Cases - Awards Programs	Indigenous Gender and Wellness: Idea Fair and Learning Circle	2304	1 yr 0 mth	#N/A	No
Blencowe, Benjamin J	Direct Payment	Canada Research Chairs - CIHR Funded - Tier 1	202011T1C	Special Cases - Awards Programs	Canada Research Chair Tier 1	1400000	7 yrs 0 mth	#N/A	No
Blencowe, Benjamin J	University of Toronto	Project Grant	202403PJT	Genomics: Systems and computational biology	Systematic discovery and characterization of alternative splicing regulatory mechanisms	1388476	5 yrs 0 mth	Genetics	No
Blier, Pierre	Direct Payment	Canada Research Chairs - CIHR Funded - Tier 1	201010T1C	Special Cases - Awards Programs	CANADA RESEARCH CHAIRHOLDER / TITULAIRE DE CHAIRE DE RECHERCHE DU CANADA	1400000	7 yrs 0 mth	#N/A	No
Block, Lorraine	University of British Columbia	Travel Awards - Institute Community Support	201601ISU	Institute of Health Services and Policy Research	Mapping Wound Assessment Data Elements in SNOMED CT	1500	1 yr 0 mth	Health Services and Policy Research	No
Blondin, Denis	Université de Sherbrooke	Netherlands-Canada Type 2 Diabetes Consortium - Travel Award - ECR	201909NT2	Netherland-Canada Type 2 Diabetes Consortium - Travel Award	The Netherlands-Canada Type 2 Diabetes Research Consortium: The Right Timing to Prevent and Treat Type 2 Diabetes (T2D).	3000	1 yr 0 mth	Nutrition, Metabolism, and Diabetes	No
Blouin, Brittany J	McGill University	Canada Graduate Scholarships - Michael Smith Foreign Study Supplements	201506FSS	Special Cases - Awards Programs	Interrelationships between soil-transmitted helminth infections, anemia and child development: A longitudinal cohort study	6000	0 yr 6 mths	#N/A	No
Blouin, Karine; Venne, Sylvie; Labbe, Annie-Claude	Institut national de santé publique du Québec	Planning and Dissemination Grant - Institute Community Support	201803PCS	Planning and Dissemination - III	Valorisation des résultats du projet de démonstration d'implantation du réseau sentinelle de surveillance de l'infection gonococcique, de l'antibiorésistance et des échecs au traitement au Québec.	8828	1 yr 0 mth	Infection and Immunity	No
Blouin, Richard	Université de Sherbrooke	Meetings, Planning & Dissemination Grant: Cancer Research	200910MPC	Meetings, Planning and Dissemination Grant: ICR	Colloque "Signalisation Québec 2010"	19061	1 yr 0 mth	#N/A	No
BLUESKY, Kathleen	Direct Payment	Indigenous Gender and Wellness: Idea Fair and Learning Circle	201811IGW	Special Cases - Awards Programs	Indigenous Gender and Wellness: Idea Fair and Learning Circle	4095	1 yr 0 mth	#N/A	No
Blum, Alan F	University of Waterloo (Ontario)	Dissemination Events - Priority Announcement: Ethics	201206MET	Dissemination Events Grants	Redefining patient-centered care: new directions in research on the social and ethical foundations of caregiving	21981	1 yr 0 mth	Population and Public Health	No
Blydt-Hansen, Tom	University of British Columbia	CIHR Café Scientifique Program - SPOR (British Columbia)	202303IC5	Special Cases	Restoring Long-Term Health: A Café Scientifique series hosted by the Canadian Donation and Transplantation Research Program.	7940	1 yr 0 mth	Musculoskeletal Health and Arthritis	No
Boa Sorte Silva, Narlon C	University of Western Ontario	Travel Awards - Institute Community Support	201802ISU	Institute of Aging	Gender-specific effects in cognition and mobility following exercise in older adults at risk for dementia	1000	1 yr 0 mth	Aging	No
Bobrowski, David	University of Toronto	CIHR-ICRH Travel Awards - General pool	202309AW1	Special Cases	Outcomes After Emergency Department Visits for Dyspnea: Population-Based Interrupted Time-Series Analysis of Implementation of B-Type Natriuretic Peptide Assays	1500	1 yr 0 mth	#N/A	No
Boczar, Kevin E	Ottawa Heart Institute Research Corporation (Ontario)	Travel Awards - Institute Community Support	201909ISU	Travel Awards - Canadian Cardiovascular Congress	Measures of Aortic Stiffness, Central Blood Pressure and Pulsatile Arterial Load Predict Future Thoracic Aortic Aneurysm Expansion	1000	1 yr 0 mth	Circulatory and Respiratory Health	No
Boczar, Kevin E; Beanlands, Rob; Corrales-Medina, Vicente F; Rayner, Katey	Ottawa Heart Institute Research Corporation (Ontario)	Team Gr.:Intervention Trial in Inflam. for Chronic Condition - General Pool LOI	202303LI3	Team Grant : Intervention Trial in Inflammation for Chronic Conditions	Targeting vascular INflammation in patients with Community-Acquired Pneumonia (TIN-CAP)	20000	1 yr 0 mth	Circulatory and Respiratory Health	No
Bodawatte Gedara, Muditha L	University of Manitoba	AI4PH Summer Institute Travel Awards	2022064PH	Special Cases - Awards Programs	AI4PH Summer Institute 2022 ? Travel Award	2000	0 yr 8 mths	#N/A	No
Bodell, Kathy; Stajduhar, Kelli I	Fraser Health Authority (Surrey, BC)	Meetings, Planning and Dissemination Grant: Aging	200910MPA	Meetings, Planning and Dissemination Grant: Aging	Multidisciplinary Collaboration on Optimizing Quality of Dying	9826	1 yr 0 mth	#N/A	No
Bodnar, Tamara S	University of British Columbia	Indigenous Gender and Wellness: Idea Fair and Learning Circle	201811IGW	Special Cases - Awards Programs	Indigenous Gender and Wellness: Idea Fair and Learning Circle	2272	1 yr 0 mth	#N/A	No
Bodryzlova, Yuliya	CIUSSS du Nord-de-l'Ile-de Montréal - HÙpital Sacré Coeur	Travel Awards - Institute Community Support	201901ISU	Institute of Aging	Promotion of cognitive health in older people from the perspective of the theory of salutogenesis: a review of literature	1000	1 yr 0 mth	Aging	No
Boerkoel, Cornelius F	University of British Columbia	Operating Grant: SickKids-CIHR-IHDCYH New Investigator Grants	200809SKF	Special Cases	SMARCAL1 modulated pathways	65000	2 yrs 0 mth	#N/A	No
Boerlin, Patrick	University of Guelph	Planning Grants - Priority Announcement: Infection and Immunity	200910MPI	Meetings, Planning and Dissemination Grant: III	2nd ASM Conference on Antimicrobial Resistance in Zoonotic Bacteria and Foodborne Pathogens	10000	1 yr 0 mth	#N/A	No
Boerlin, Patrick	University of Guelph	Team Grant: Joint Programming Initiative on Antimicrobial Resistance (JPIAMR)	201607CFC	Special Cases	Genomic approach to transmission and compartmentalization of extended-spectrum cephalosporin resistance in Enterobacteriaceae from animals and humans	590000	3 yrs 0 mth	Infection and Immunity	No
Boerma, Jan T	Direct Payment	Canada Research Chairs - CIHR Funded - Tier 1	201610T1C	Special Cases - Awards Programs	Canada Research Chair - Tier 1	1400000	7 yrs 0 mth	#N/A	No
Boerma, Jan T	Direct Payment	Canada Research Chairs - CIHR Funded - Tier 1	202304T1C	Special Cases - Awards Programs	Canada Research Chair - Tier 1	1400000	7 yrs 0 mth	#N/A	No
Boerner, Katelynn E	Dalhousie University (Nova Scotia)	Travel Awards - Institute Community Support	201501ISU	Institute of Gender and Health	A biopsychosocial perspective on sex differences and sex-specific effects in pediatric pain	2500	1 yr 0 mth	Gender and Health	Yes
Boerner, Katelynn E	Direct Payment	Travel Awards - Institute Community Support	201309ISU	Institute of Human Development, Child and Youth Health	Barriers and facilitators of sleep-related practice among Canadian health professionals	1000	0 yr 3 mths	Human Development, Child and Youth Health	No
Boerner, Katelynn E	Direct Payment	Travel Awards - Institute Community Support	201205ISU	Institute of Human Development, Child and Youth Health	Caregivers' accuracy and confidence in detecting deception in facial expressions of pain in children.	1000	0 yr 1 mth	Human Development, Child and Youth Health	Yes
Boerner, Katelynn E	Direct Payment	Travel Awards - Institute Community Support	201401ISU	Institute of Gender and Health	Boys vs. girls and hot vs. cold: A meta-analysis of sex differences in experimental pain responses of healthy children	2094	0 yr 3 mths	Gender and Health	Yes
Boerner, Katelynn E	Dalhousie University (Nova Scotia)	Travel Awards - Institute Community Support	201701ISU	Institute of Health Services and Policy Research	Working with a national parenting magazine to reach parents with evidence-based vaccination pain management strategies	1250	1 yr 0 mth	Health Services and Policy Research	Yes
Boerner, Katelynn E	Dalhousie University (Nova Scotia)	Canada Graduate Scholarships - Michael Smith Foreign Study Supplements	201410FSS	Special Cases - Awards Programs	Sex differences in pain	6000	0 yr 4 mths	#N/A	Yes
Boesen, Mari E	Direct Payment	Travel Awards - Institute Community Support	201401ISU	Institute of Circulatory and Respiratory Health	MR Assessment of Carotid Distension	500	0 yr 3 mths	Circulatory and Respiratory Health	No
Boffa, Jody M	University of Calgary	Canada Graduate Scholarships - Michael Smith Foreign Study Supplements	201306FSS	Special Cases - Awards Programs	Understandings of tuberculosis following IPT implementation	6000	0 yr 6 mths	#N/A	No
Boger, Jennifer	University of Waterloo (Ontario)	Planning and Dissemination Grant - Institute Community Support	201702PCS	Planning and Dissemination - IA	Designing assistive technology that cares: Dissemination of knowledge generated by a multidisciplinary workshop to explore the holistic needs of family caregivers and care recipients	20000	1 yr 0 mth	Aging	No
Boger, Jennifer	University of Waterloo (Ontario)	Team Grant: JPND Call for Expert Working Groups	202212WGC	Special Cases	Dementia International expert Group on Interactive Technology (DIGIT)	78000	1 yr 0 mth	Aging	No
Boggild, Miranda	Direct Payment	Travel Awards - Institute Community Support	201305ISU	Institute of Aging	Effect of 1 year of whole-body vibration therapy on muscle density and volume in postmenopausal women: the Vibration Study	1000	0 yr 3 mths	Aging	No
Bohbot, Véronique	CIUSSS de l'Ouest-de-l'Ile-de-Montréal-Douglas Hospital	PRIZE - Pro. Gr. - PA: Yves Joanette Award of Excellence in Research in Aging	202209PJU	Special Cases	Prize 202209PJT - Yves Joannette Award of Excellence in Research in Aging: Can virtual navigation strategies predict polygenic risk of Alzheimer disease and cognitive decline?	50000	1 yr 0 mth	Aging	No
Bohbot, Véronique	CIUSSS de l'Ouest-de-l'Ile-de-Montréal-Douglas Hospital	Planning and Dissemination Grant - Institute Community Support	201502PCS	Planning and Dissemination - IIPH	Navigational strategies in young and older adult Inuit trackers and hunters	12000	1 yr 0 mth	Indigenous Peoples' Health	No
Bohm, Eric R	University of Manitoba	Operating Grant: SPOR iCT Rewarding Success - Travel Awards - Manitoba	201711TA3	SPOR iCT Rewarding Success - Phase 1: Idea Brief	Rewarding Success - Changing How We Measure & Manage Health System Performance Meeting Manitoba's Priorities	2500	0 yr 6 mths	Health Services and Policy Research	No
Bohne, Loryn J	University of Calgary	Travel Awards - Institute Community Support	201802ISU	Institute of Circulatory and Respiratory Health	Distinct effects of acute and chronic insulin treatment on atrial electrophysiology and susceptibility to atrial fibrillation in type 1 diabetes mellitus	1000	1 yr 0 mth	Circulatory and Respiratory Health	No
Bohr, Yvonne	York University (Toronto, Ontario)	Meetings Planning & Dissemination Grant: Reproductive and Child Health	201102MHD	Meetings Planning & Dissemination Grant: Human Development Child & Youth Hlth	The Parenting Partnership:	9460	1 yr 0 mth	#N/A	No
Boilard, Eric	Université Laval	Planning and Dissemination Grant - Institute Community Support	201903PCS	Planning and Dissemination - IMHA	The role of platelets in rheumatoid arthritis- an animated journey in the arthritic joint	10000	1 yr 0 mth	Musculoskeletal Health and Arthritis	No
Boileau, Isabelle	Direct Payment	Canada Research Chairs - CIHR Funded - Tier 2	202004CRC	Special Cases - Awards Programs	Canada Research Chairs - Tier 2	600000	5 yrs 0 mth	#N/A	No
Boily-Larouche, GeneviËve	Centre hospitalier de l'Université de Montréal (CHUM)	Canada Graduate Scholarships - Michael Smith Foreign Study Supplements	200812FSS	Special Cases - Awards Programs	Implication de DC-SIGN et DC-SIGNR dans la transmission de la mËre ‡ l'enfant du VIH-1	6000	0 yr 1 mth	#N/A	No
Boisjoly, HélËne M; Freeman, Ellen; Kergoat, HélËne; Kergoat, Marie-Jeanne; Monette, Johanne	Université de Montréal	Team Grant: Vision, Hearing and Communication Disorders - LOI	200904VIS	Team Grant: Vision, Hearing and Communications Disorders	Montreal Nursing Home Eye Evaluation Study	5000	1 yr 0 mth	Aging	No
Boivin, Antoine	Direct Payment	Canada Research Chairs - CIHR Funded - Tier 2	201410CRC	Special Cases - Awards Programs	Canada Research Chair Tier 2	500000	5 yrs 0 mth	#N/A	No
Boivin, Antoine	Direct Payment	Canada Research Chairs - CIHR Funded - Tier 2	202011CRC	Special Cases - Awards Programs	Canada Research Chair - Tier 2	500000	5 yrs 0 mth	#N/A	No
Boivin, Antoine; Rouly, Ghislaine	Centre hospitalier de l'Université de Montréal (CHUM)	Project Grant	202403PJT	Psychosocial, Sociocultural & Behavioural Determinants of Health	How Peers Influence Healthcare Teams' Homelessness Prevention and Care Practices: A Participatory Multiple Case Study	742050	3 yrs 0 mth	Health Services and Policy Research	No
Boivin, Diane B	CIUSSS de l'Ouest-de-l'Ile-de-Montréal-Douglas Hospital	Project Grant	202403PJT	Behavioural Sciences - B-2	Behavioural and physiological impacts of night shift work in women	1178100	5 yrs 0 mth	Neurosciences, Mental Health and Addiction	No
Boivin, Diane B; Cermakian, Nicolas; Schmitz, Norbert; Storch, Kai-Florian	CIUSSS de l'Ouest-de-l'Ile-de-Montréal-Douglas Hospital	Sleep and Circadian Rhythms - Team - LOI	200910STL	Team Grant: Sleep and Circadian Rhythms	Shiftwork Maladaptation: A risk index based on genetic, cellular, behavioural, metabolic, and physiological biomarkers.	10000	1 yr 0 mth	Neurosciences, Mental Health and Addiction	No
Boivin, Guy	Direct Payment	Canada Research Chairs - CIHR Funded - Tier 1	201210T1C	Special Cases - Awards Programs	CANADA RESEARCH CHAIRHOLDER - Tier 1 / TITULAIRE DE CHAIRE DE RECHERCHE DU CANADA - Niveau 1	1400000	7 yrs 0 mth	#N/A	No
Boivin, Guy	Université Laval	Project Grant - PA: Pandemic Preparedness and Health Emergencies Research	202403PPE	Virology & Viral Pathogenesis	Deciphering the role of antiviral innate immune mechanisms among respiratory viruses	100000	1 yr 0 mth	Infection and Immunity	No
Boivin, Guy	Université Laval	Project Grant - PA: Pandemic Preparedness and Health Emergencies Research	202403PPE	Virology & Viral Pathogenesis	Potentiel thérapeutique des protectines contre les infections grippales	100000	1 yr 0 mth	Infection and Immunity	No
Boivin, Guy; Baz Etchebarne, Mariana; Lin, Sheng-Xiang	Université Laval	Operating Grant: SARS-CoV-2 variants supplement stream 1	202102VS1	Special Cases	COVID-19 Variant Supplement - Innovative therapeutic approaches for the 2019-novel coronavirus	50000	1 yr 0 mth	Infection and Immunity	No
Boivin, Guy; Finzi, Andrés; Liang, Chen; Lin, Sheng-Xiang	Université Laval	Operating Grant: SARS-CoV-2 variants supplement stream 2	202102VS2	Special Cases	COVID-19 Variant Network - Innovative therapeutic approaches for the 2019-novel coronavirus	100000	1 yr 0 mth	Infection and Immunity	No
Boivin, Guy; Lin, Sheng-Xiang	Université Laval	Op Grant: Sex as a Biological Variable Supplement: COVID-19 Rapid Research FO	202004SBC	Special Cases	Sex as a Biological Variable Supplement - Innovative therapeutic approaches for the 2019-novel coronavirus	49780	1 yr 0 mth	Infection and Immunity	No
Boivin, Lisa	University of Toronto	Travel Awards - Institute Community Support	201505ISU	Institute of Indigenous Peoples' Health	Cultural Safety Through Image-based Storytelling	1000	1 yr 0 mth	Indigenous Peoples' Health	No
Boivin, Lisa	University of Toronto	Travel Awards - Institute Community Support	201701ISU	Institute of Indigenous Peoples' Health	Images of Movement and Land-based Identity: Defining Wellness from an Indigenous Perspective	2800	1 yr 0 mth	Indigenous Peoples' Health	No
Boivin, Lisa	University of Toronto	Travel Awards - Institute Community Support	201808ISU	Institute of Indigenous Peoples' Health	Image-based Storytelling: Illustrations of Indigenous Human Flourishing That Resist Colonial Constructions of Disability in Canada	2800	1 yr 0 mth	Indigenous Peoples' Health	No
Boivin, Vincent	Université de Sherbrooke	Travel Awards - Institute Community Support	201901ISU	Institute of Cancer Research	Extension de l'annotation et caractérisation fonctionnelle des snoRNA avec l'aide d'une meilleure méthodologie de séquençage d'ARN sur des tissus humains.	1500	1 yr 0 mth	Genetics	No
Boivin, Wendy A	Direct Payment	Travel Awards - Institute Community Support	201201ISU	Institute of Circulatory and Respiratory Health	Granzyme B Cleaves Decorin, Biglycan and Soluble Betaglycan, Releasing Active Transforming Growth Factor-beta1	1400	0 yr 1 mth	Circulatory and Respiratory Health	No
Bok, Tae-Hoon	Toronto Metropolitan University	Travel Awards - Institute Community Support	201808ISU	Institute of Circulatory and Respiratory Health	Simulation of photoacoustic imaging of red blood cell aggregation using a numerical model of pulsatile blood flow	1000	1 yr 0 mth	Circulatory and Respiratory Health	No
Boland, Laura S	Ottawa Hospital Research Institute	Prize: IHSPR Rising Star Award	202002HRS	IHSPR Rising Star Award	Development, evaluation, and implementation of a pediatric shared decision making program: a knowledge translation initiative guided by the Knowledge to Action Framework	2500	1 yr 0 mth	Health Services and Policy Research	No
Bolandzadeh, Niousha	Direct Payment	Travel Awards - Institute Community Support	201401ISU	Institute of Aging	Resistance Training, White Matter Hyperintensities, and Falls Risk: A 12-Month Randomized Controlled Trial	1000	0 yr 3 mths	Aging	No
Bolandzadeh, Niousha	Direct Payment	Travel Awards - Institute Community Support	201301ISU	Institute of Aging	Is the association between regional and total white matter hyperintensities (WMH) and gait speed mediated by†cognitive function in older adults?	1000	0 yr 3 mths	Aging	No
Bolduc, François	University of Alberta	Team Grant: Canada-UK Artificial Intelligence Initiative	201909UAI	Special Cases	Leveraging the impact of diversity in neurodevelopmental disability by integrating machine learning in personalized interventions.	520000	3 yrs 0 mth	#N/A	No
Bolduc, François; Droit, Arnaud	University of Alberta	Team Grant: E-Rare-3 Joint Transnational Call	202206ERT	Special Cases	Development of diagnostic solutions for neurodevelopmental disorders caused by ubiquitin-proteasome system dysfunction	224798	3 yrs 0 mth	Human Development, Child and Youth Health	No
Bolduc, François; Moland, Mark	University of Alberta	Planning and Dissemination Grant - Institute Community Support	202202PCS	Equitable Artificial Intelligence for Public Health	Improving public access to health information and services by leveraging Artificial Intelligence, engagement and multidisciplinary approaches.	20000	1 yr 0 mth	Population and Public Health	No
Bolduc, Stéphane	Université Laval	Project Grant - PA: Sex and Gender in Health Research (Bridge funding)	202403PJX	Biomedical Engineering 2	Urethral reconstruction using tissue engineering, final steps towards clinical translation	100000	1 yr 0 mth	Gender and Health	No
Bolongaita, Lady J	University of Toronto	Travel Awards - Institute Community Support	201409ISU	Institute of Aging	Modelling the retirement timing of Canadian nurses	1000	1 yr 0 mth	Health Services and Policy Research	No
Bolotin, Shelly	Public Health Ontario (Toronto)	Planning and Dissemination Grant - Institute Community Support	201809PCS	Planning and Dissemination - III	Immunity of Canadians and Risk of Epidemics (iCARE) Network Sero-epidemiology Workshop	10000	1 yr 0 mth	Infection and Immunity	No
Bolster-Foucault, Clara	McGill University	Summer Program in Aging	202102SMP	Summer Program in Aging	Social inequalities in aging in place and access to health and social care	0	1 yr 0 mth	Aging	No
Bombak, Andrea E	University of Manitoba	Canada Graduate Scholarships - Michael Smith Foreign Study Supplements	201310FSS	Special Cases - Awards Programs	Obese individuals perceptions of health and obesity and lived experiences of weight loss, gain, or maintenance over time	6000	0 yr 3 mths	#N/A	No
Bombard, Yvonne	Direct Payment	Travel Awards - Institute Community Support	201401ISU	Institute of Health Services and Policy Research	The value of personalizing medicine: Medical oncologists' views on gene expression profiling in breast cancer treatment	1500	0 yr 3 mths	Health Services and Policy Research	No
Bombard, Yvonne	Unity Health Toronto	Travel Awards - Institute Community Support	201802ISU	Institute of Health Services and Policy Research	Randomized controlled trial of a decision aid for the selection of incidental genome sequencing results	1400	1 yr 0 mth	Health Services and Policy Research	No
Bombard, Yvonne	Unity Health Toronto	Travel Awards - Institute Community Support	201901ISU	Institute of Health Services and Policy Research	Implementing digital genomics apps: User-centered design and evaluation of the Genomics ADvISER	1500	1 yr 0 mth	Health Services and Policy Research	No
Bombard, Yvonne	Unity Health Toronto	PRIZE-Proj. - PA: Maud Men.: Health serv./soc., cultural, environ. & pop. health	202203PJO	Special Cases	Toward equity in cancer genetics: identifying racial disparities in cancer genetics services	30000	1 yr 0 mth	Genetics	No
Bombard, Yvonne	Direct Payment	Canada Research Chairs - CIHR Funded - Tier 2	202204CRC	Special Cases - Awards Programs	Canada Research Chair - Tier 2	600000	5 yrs 0 mth	#N/A	No
Bombardier, Claire	Direct Payment	Canada Research Chairs - CIHR Funded - Tier 2	200811CRC	Special Cases - Awards Programs	CANADA RESEARCH CHAIRHOLDER / TITULAIRE DE CHAIRE DE RECHERCHE DU CANADA	700000	7 yrs 0 mth	#N/A	No
Bombardier, Claire; Bykerk, Vivian P	University Health Network (Toronto)	Dissemination Events	201210KDE	Dissemination Events Grants	Interdisciplinary Dissemination and Local Adaptation Workshop for Canadian Recommendations for the Pharmacologic Management of Rheumatoid Arthritis	23500	1 yr 0 mth	Musculoskeletal Health and Arthritis	No
Bombardier, Claire; Gignac, Monique A; Yeung, Rae S	Sinai Health System (Toronto)	Dissemination Events - PA: Musculoskeletal Hlth, Arthritis, Skin & Oral Health	201006DMH	Dissemination Events Grants	2010 CAN Annual Scientific Conference and CAPRI Annual Meeting	25000	1 yr 0 mth	#N/A	Yes
Bombay, Amy	Direct Payment	Travel Awards - Institute Community Support	201405ISU	Institute of Indigenous Peoples' Health	The role of cultural identity in the intergenerational transmission of Indian Residential School trauma	2500	0 yr 3 mths	Indigenous Peoples' Health	No
Bombay, Amy	University of Ottawa	Dissemination Events - PA: First Nations, Inuit and Métis Health	201302DFN	Dissemination Events Grants	Reaching target stakeholders at TRC national events: Dissemination of research exploring the intergenerational effects of Indian Residential Schools and the issue of student-to-student abuse	7510	1 yr 0 mth	Indigenous Peoples' Health	No
Bomberry, Lindsay	Direct Payment	Indigenous Gender and Wellness: Idea Fair and Learning Circle	201811IGW	Special Cases - Awards Programs	Indigenous Gender and Wellness: Idea Fair and Learning Circle	2707	1 yr 0 mth	#N/A	No
Bomide, Hephzibah	University of British Columbia	Undergraduate Student Research Awards (USRA)	202405URS	Special Cases - Awards Programs	The effect of exogenous ketones on appetite and dietary intake in adults with or without obesity	6000	0 yr 6 mths	#N/A	No
Bondy-Denomy, Joseph W	University of Toronto	Canada Graduate Scholarships - Michael Smith Foreign Study Supplements	201010FSS	Special Cases - Awards Programs	The Diversity and Impact of Bacteriophages in Pseudomonas aeruginosa	6000	0 yr 3 mths	#N/A	No
Bone And Joint, Canada	Direct Payment	Knowledge Translation Prize - Musculoskeletal Health and Arthritis	201302KTU	Knowledge Translation Awards	Nomination to the 2013 Knowledge Translation Prize for Bone and Joint Canada	50000	1 yr 0 mth	#N/A	No
Bonertz, Lane T	Direct Payment	Travel Awards - AIDS 2022 Conference	202207TAA	Special Cases - Awards Programs	The Medicine Bundle Pilot - An Indigenous approach to self testing.	3000	1 yr 0 mth	#N/A	No
Bonin, Jean-Pierre; CÙté, Sonia	CIUSSS de l'Est-de-l'lle-de-Montréal-Santé Mentale	Meetings, Planning and Dissemination Grant: PHSI	201002MPS	Meetings, Planning and Dissemination Grant: Partnerships for Health System Improvement	Projets Chez-soi: transfert de connaissances Canada-France	14951	1 yr 0 mth	#N/A	No
Bonin, Robert P	Direct Payment	Canada Research Chairs - CIHR Funded - Tier 2	202011CRC	Special Cases - Awards Programs	Canada Reserch Chairs - Tier 2	500000	5 yrs 0 mth	#N/A	No
Bonin, Robert P	Direct Payment	Canada Research Chairs - CIHR Funded - Tier 2	201510CRC	Special Cases - Awards Programs	Canada Research Chair - Tier 2	500000	5 yrs 0 mth	#N/A	No
Bonin, Robert P; Bosma, Rachael L	University of Toronto	Planning and Dissemination Grant - Institute Community Support	201909PCS	Planning and Dissemination - INMHA	University of Toronto Summer Institute in Pain	17500	1 yr 0 mth	Neurosciences, Mental Health and Addiction	Yes
Bonnefois, Guillaume A	Direct Payment	Travel Awards - Institute Community Support	201201ISU	Institute of Cancer Research	A Bayesian Signal Decision Approach for the Selection of Anticancer Drug Administration Schedules.	1000	0 yr 1 mth	Cancer Research	No
Bonnet, Sébastien	Direct Payment	Canada Research Chairs - CIHR Funded - Tier 2	201410CRC	Special Cases - Awards Programs	Canada Research Chair Tier 2	500000	5 yrs 0 mth	#N/A	No
Bonnet, Sébastien	Direct Payment	Canada Research Chairs - CIHR Funded - Tier 2	200811CRC	Special Cases - Awards Programs	CANADA RESEARCH CHAIRHOLDER / TITULAIRE DE CHAIRE DE RECHERCHE DU CANADA	500000	5 yrs 0 mth	#N/A	No
Bonshor, Leslie	Fraser Health Authority (Surrey, BC)	Planning Grants - PA: Community-based Primary Healthcare	201106MCO	Planning Grants	A Community-Driven Approach to Improving Access to Primary Health Care for Aboriginal People	25000	1 yr 0 mth	#N/A	No
Bookey-Bassett, Susan E	Toronto Metropolitan University	Planning and Dissemination Grant - Institute Community Support	202202PCS	Planning and Dissemination - IHSPR	The Better Work Better Care Coalition - Establishing and Coordinating a Canadian Research Agenda to Measure and Manage Healthcare Worker Workload in Healthcare Systems	10000	1 yr 0 mth	Health Services and Policy Research	No
Boone, Charles M	Direct Payment	Canada Research Chairs - CIHR Funded - Tier 1	201210T1C	Special Cases - Awards Programs	CANADA RESEARCH CHAIRHOLDER - Tier 1 / TITULAIRE DE CHAIRE DE RECHERCHE DU CANADA - Niveau 1	1400000	7 yrs 0 mth	#N/A	No
Booth, Christopher M	Direct Payment	Canada Research Chairs - CIHR Funded - Tier 2	201310CRC	Special Cases - Awards Programs	CRC Tier 2	500000	5 yrs 0 mth	#N/A	No
Booth, Christopher M	Direct Payment	Canada Research Chairs - CIHR Funded - Tier 2	201804CRC	Special Cases - Awards Programs	Canada Research Chair Tier 2	500000	5 yrs 0 mth	#N/A	No
Booth, Gillian L	Direct Payment	Canada Research Chairs - CIHR Funded - Tier 1	201910T1C	Special Cases - Awards Programs	Canada Research Chairs - Tier 1	1400000	7 yrs 0 mth	#N/A	No
Booth, Gillian L; Gebremikael, Liben M; Bacon, Simon L; Ke, Calvin; Lofters, Aisha K; Rainham, Daniel Gareth C	Unity Health Toronto	Team Grant: HCIS - LOI - Type 2 diabetes prevention	202110LT4	Team Grant : Healthy Cities Implementation Science (HCIS) Team Grants - LOI	Development and Implementation of a Parks Prescription Intervention for Diabetes Prevention (PARKS-DP)	25000	1 yr 0 mth	Nutrition, Metabolism, and Diabetes	No
Booth, Valerie K	Direct Payment	Canada Research Chairs - CIHR Funded - Tier 2	201010CRC	Special Cases - Awards Programs	CANADA RESEARCH CHAIRHOLDER / TITULAIRE DE CHAIRE DE RECHERCHE DU CANADA	500000	5 yrs 0 mth	#N/A	No
Bordeleau, François	Direct Payment	Canada Research Chairs - CIHR Funded - Tier 2	201910CRC	Special Cases - Awards Programs	Canada Research Chairs - Tier 2	600000	5 yrs 0 mth	#N/A	No
Borden, Katherine L	Direct Payment	Canada Research Chairs - CIHR Funded - Tier 1	201704T1C	Special Cases - Awards Programs	Canada Research Chair - Tier 1	1400000	7 yrs 0 mth	#N/A	No
Borden, Katherine L	Direct Payment	Canada Research Chairs - CIHR Funded - Tier 1	201010T1C	Special Cases - Awards Programs	CANADA RESEARCH CHAIRHOLDER - TITULAIRE DE CHAIRE DE RECHER DU CANADA	1400000	7 yrs 0 mth	#N/A	No
Borel, Laurie	Université du Québec ‡ Trois-RiviËres	Summer Program in Aging	202312SMP	Summer Program in Aging	Exploring the Impact of Social Participation on the Evolution of Cognitive Health Post-Retirement in Canada : Data from Canadian Longitudinal Study on Aging (CLSA)	1500	1 yr 0 mth	Aging	No
Boreland, Zaynashae	University of Toronto	Undergraduate Student Research Awards (USRA)	202305URS	Special Cases - Awards Programs	Setting a new research agenda in North American pediatric acute lymphoblastic leukemia	6000	0 yr 4 mths	#N/A	No
Boreskie, Kevin	University of Manitoba	Travel Awards - Institute Community Support	201701ISU	Summer Program in Aging	Examining Frailty and Cardiovascular Disease Risk Profile in Middle Aged and Older Women	703	1 yr 0 mth	Aging	No
Borghese, Michael M	Queen's University (Kingston, Ontario)	Travel Awards - Institute Community Support	201501ISU	Institute of Human Development, Child and Youth Health	Parental Perceptions of Neighbourhood Safety and Children's Outdoor Active Play	1000	1 yr 0 mth	Human Development, Child and Youth Health	No
Borghese, Michael M	Direct Payment	Travel Awards - Institute Community Support	201309ISU	Institute of Human Development, Child and Youth Health	Television Viewing and Food Intake Patterns of Lean and Overweight/Obese 9-11 year-old Canadian Children	1000	0 yr 3 mths	Human Development, Child and Youth Health	No
Borgland, Stephanie L	Direct Payment	Canada Research Chairs - CIHR Funded - Tier 1	201804T1C	Special Cases - Awards Programs	Canada Research Chair Tier 1	1400000	7 yrs 0 mth	#N/A	No
Borgundvaag, Emilly	Queen's University (Kingston, Ontario)	Travel Awards - Institute Community Support	201501ISU	Institute of Population and Public Health - Travel Awards	Association between objectively measured physical activity and mortality risk in adults	1000	1 yr 0 mth	Population and Public Health	No
BORHAN, ASM	McMaster University	Summer Program in Aging	202102SMP	Summer Program in Aging	Genetic biomarkers and the aging process	0	1 yr 0 mth	Aging	No
Borisoff, Jaimie F	Direct Payment	Canada Research Chairs - CIHR Funded - Tier 2	201510CRC	Special Cases - Awards Programs	Canada Research Chair Tier 2	500000	5 yrs 0 mth	#N/A	No
Borisoff, Jaimie F	Direct Payment	Canada Research Chairs - CIHR Funded - Tier 2	201010CRC	Special Cases - Awards Programs	CRC tier 2	500000	5 yrs 0 mth	#N/A	No
Bornstein, Stephen E; Singleton, Richard C; Chafe, Roger E	Memorial University of Newfoundland	Planning Grants - Priority Announcement: Health Services and Policy Research	201010PLH	Planning Grants	Who Decides and How: A Workshop on Public Engagement in Decision Making for High-Cost Pharmaceutical	11548	1 yr 0 mth	#N/A	No
Borovac, Jelena	Direct Payment	Travel Awards - Institute Community Support	201109ISU	Institute of Musculoskeletal Health and Arthritis	Claudin 12 mediates paracellular calcium flux between opossum kidney cell monolayers	1000	0 yr 1 mth	Musculoskeletal Health and Arthritis	No
Borrie, Michael J	London Health Sciences Centre Res. Inc. (Ont.)	Alzheimer's Disease Neuroimaging Initiative (ADNI)	201010ADN	Special Cases	Alzheimer's Disease Cooperative Study - Project #4	300000	5 yrs 0 mth	#N/A	No
Borthwick, FAYE	Direct Payment	Travel Awards - Institute Community Support	201201ISU	Institute of Nutrition, Metabolism and Diabetes	Statin treatment upregulates intestinal lipid secretion pathways in a rodent model of insulin resistant and CVD, the JCR:LA-cp rat.	1500	0 yr 1 mth	Nutrition, Metabolism, and Diabetes	No
Borynsky, Marie	Direct Payment	Indigenous Gender and Wellness: Idea Fair and Learning Circle	201811IGW	Special Cases - Awards Programs	Indigenous Gender and Wellness: Idea Fair and Learning Circle	2936	1 yr 0 mth	#N/A	No
Bosch, Jacqueline J	McMaster University	Planning and Dissemination Grant - Institute Community Support	201708PCS	IPPH - Global Health Priority Area	OSCAIL Assembly 2018: Reviewing the Organized Stroke Care Across Income Levels (OSCAIL) pilot study, and improving implementation design for the larger-scale follow-up study	20000	1 yr 0 mth	Health Services and Policy Research	No
Bosch, Jacqueline J	McMaster University	Planning and Dissemination Grant - Institute Community Support	201909PCS	Global Health	OSCAIL 2020 Meeting	19825	1 yr 0 mth	Population and Public Health	No
Bosma, Rachael L; Cooper, Lynn K; Poulin, Patricia A; Rash, Josh A; Shergill, Yaad	University of Toronto	Planning and Dissemination Grant - Institute Community Support	202207PCS	Planning and Dissemination - IMHA	Power over Pain Portal: Planning a Roadmap for Implementation and Dissemination	20000	1 yr 0 mth	Musculoskeletal Health and Arthritis	Yes
Bossé, Yohan	Direct Payment	Canada Research Chairs - CIHR Funded - Tier 2	201410CRC	Special Cases - Awards Programs	Canada Research Chair Tier 2	500000	5 yrs 0 mth	#N/A	No
Bossé, Yohan	Direct Payment	Canada Research Chairs - CIHR Funded - Tier 2	201910CRC	Special Cases - Awards Programs	Canada Research Chair - Tier 2	500000	5 yrs 0 mth	#N/A	No
Bossé, Yohan	Université Laval	Champions of Genetics: Building the Next Generation	201202HAM	Special Cases	Prognostic gene expression signature in non-tumor lung parenchyma to predict progression-free and overall survival in patients with non-small-cell lung cancer	30000	2 yrs 0 mth	#N/A	No
Botelho, Roberto J	Toronto Metropolitan University	Maud Menten New Principal Investigator Prize - Biomedical	201203MMB	Cell Physiology	Functional and molecular characterization of tubular lysosome biogenesis	30000	1 yr 0 mth	Infection and Immunity	No
Botelho, Roberto J	Direct Payment	Canada Research Chairs - CIHR Funded - Tier 2	201310CRC	Special Cases - Awards Programs	CRC Tier 2	500000	5 yrs 0 mth	#N/A	No
Botelho, Roberto J	Direct Payment	Canada Research Chairs - CIHR Funded - Tier 2	201810CRC	Special Cases - Awards Programs	Canada Research Chair - Tier 2	500000	5 yrs 0 mth	#N/A	No
Botta, Amy M	University of British Columbia	Travel Awards - Institute Community Support	201505ISU	Institute of Circulatory and Respiratory Health	n-6PUFA alters DNA damage repair responses in both flies and mice	1040	1 yr 0 mth	Circulatory and Respiratory Health	No
Botta, Amy M	Direct Payment	Travel Awards - Institute Community Support	201301ISU	Institute of Circulatory and Respiratory Health	Short-term exercise attenuates inflammation and induces incomplete mitochondrial biogenesis in aged db/db mice hearts	1200	0 yr 3 mths	Circulatory and Respiratory Health	No
Botta, Amy M	Direct Payment	Travel Awards - Institute Community Support	201401ISU	Institute of Circulatory and Respiratory Health	n-6 polyunsaturated fats induce inflammation and impair DNA damage response in murine hearts	500	0 yr 3 mths	Circulatory and Respiratory Health	No
Bottari, Carolina; Engel, Lisa L; McDonald, Michelle	Université de Montréal	Operating Grant: COVID-19 - Project Grant	202011MM1	Special Cases	Brain Injury Pandemic Preparedness: Optimizing Community Strategies	218025	2 yrs 0 mth	Health Services and Policy Research	No
Botton, Gianluigi	University of Saskatchewan	Canadian Light Source	202302CLI	Special Cases	Canadian Light Source - 2023 Renewal	4200000	3 yrs 0 mth	#N/A	No
Bottorff, Joan L	University of British Columbia	Meetings Planning & Dissemination Grant: Reproductive and Child Health	201002MHD	Meetings Planning & Dissemination Grant: Human Development Child & Youth Hlth	Strengthening Support for Tobacco Reduction for Pregnant and Postpartum Women	10000	1 yr 0 mth	#N/A	No
Bottorff, Joan L	University of British Columbia	Planning and Dissemination Grant - Institute Community Support	201608PCS	Planning and Dissemination - ICR	CAPO 2017: Practice, Research & Leadership: Weaving it all Together	10000	1 yr 0 mth	Cancer Research	No
Bottorff, Joan L	University of British Columbia	CIHR Café Scientifique Program	201006SCI	Special Cases	For better or for worse: Women's efforts to promote men's health.	3000	1 yr 0 mth	Gender and Health	No
Bottorff, Joan L	University of British Columbia	CIHR Café Scientifique Program	201205SCI	CIHR Café Scientifique Program	Café Scientifique - Stopping the Diabetes Epidemic: What will it take?	3000	1 yr 0 mth	Population and Public Health	No
Bottorff, Joan L	University of British Columbia	Indigenous Gender and Wellness: Idea Fair and Learning Circle	201811IGW	Special Cases - Awards Programs	Indigenous Gender and Wellness: Idea Fair and Learning Circle	2546	1 yr 0 mth	#N/A	No
Bottorff, Joan L; Oelke, Nelly	University of British Columbia	Planning Grants - PA: Community-based Primary Healthcare	201106MCO	Planning Grants	Developing an Alberta/BC Research Team to Address a Research Agenda in Chronic Disease Management	19525	1 yr 0 mth	#N/A	No
Boucetta, Soufiane	Concordia University (Montreal, Quebec)	Travel Awards - Institute Community Support	201501ISU	Canadian Sleep Society	Brain Structural Abnormalities Associated with Rapid Eye Movement Sleep Behavior Disorder in Parkinson's Disease	778	1 yr 0 mth	Aging	No
Bouchard, Danielle	University of New Brunswick (Fredericton)	CIHR Café Scientifique Program - Open Pool	202303IC0	Special Cases	Why Should I Worry About Preventing Falls? Investigating The Latest Breakthroughs in Fall Prevention Research in New Brunswick and Beyond!	6000	1 yr 0 mth	Health Services and Policy Research	No
Bouchard, Danielle; Louis, Richard; Kehler, Dustin S; Sénéchal, Martin; Sibley, Kathryn M	University of New Brunswick (Fredericton)	Team Grant: HCIS - LOI - Musculoskeletal health, mobility or prevention	202110LT3	Team Grant : Healthy Cities Implementation Science (HCIS) Team Grants - LOI	Zoomers on the Go: Implementation of a Peer-Led Exercise Program for Falls-Prevention Across Canada	25000	1 yr 0 mth	Aging	No
Bouchard, Frédéric	University of Ottawa	Lindau Prize	201810LPR	Special Cases - Awards Programs	69th Lindau Nobel Laureate Meeting Travel Award Recipient	0	1 yr 0 mth	#N/A	No
Bouchard, Gina	Université de Sherbrooke	Travel Awards - Institute Community Support	201505ISU	Institute of Cancer Research	Stimulation of triple negative breast cancer cell migration and metastasis development by radiation	1000	1 yr 0 mth	Cancer Research	No
Bouchard, Gina	Université de Sherbrooke	Travel Awards - Institute Community Support	201607ISU	Institute of Cancer Research	Effect of the irradiated microenvironment on triple negative breast cancer cells invasion	1000	1 yr 0 mth	Cancer Research	No
Bouchard, Hugo	Direct Payment	Canada Research Chairs - CIHR Funded - Tier 2	202004CRC	Special Cases - Awards Programs	Canada Research Chairs - Tier 2	600000	5 yrs 0 mth	#N/A	No
Bouchard, Karen	Ottawa Heart Institute Research Corporation (Ontario)	Travel Awards - Institute Community Support	201901ISU	Institute of Aging	Caring for Cardiac Caregivers: Comparing Patient and Spousal Caregivers' Quality of Life after a Cardiac Event	1000	1 yr 0 mth	Aging	No
Bouchard, Karen	University of Ottawa	CIHR-ICRH Travel Awards - General pool	202301AW1	Special Cases	Living with Spontaneous Coronary Artery Dissection: A multicentre, patient-informed investigation	1500	1 yr 0 mth	#N/A	No
Bouchard, Louise	University of Ottawa	Operating Grant: Modelling knowledge on population health - OLMCs	201701ACU	Special Cases	Un observatoire sociosanitaire de la population francophone, minorité de langue officielle (MLO) pour la recherche collaborative, la mobilisation et le transfert des connaissances : phase 1 de développement	100000	1 yr 0 mth	#N/A	No
Bouchard, Louise; Leis, Anne M; Potvin, Louise	University of Ottawa	Planning Grants - Priority Announcement: Improve Health and Health Equity	201002PHH	Planning Grants	4e Colloque international des programmes locaux et régionaux de santé: Ottawa 2011	25000	1 yr 0 mth	#N/A	No
Bouchard, Maryse	Direct Payment	Canada Research Chairs - CIHR Funded - Tier 2	201904CRC	Special Cases - Awards Programs	Canada Research Chair - Tier 2	600000	5 yrs 0 mth	#N/A	No
Bouchard, Maude	Direct Payment	Travel Awards - Institute Community Support	201401ISU	Institute of Circulatory and Respiratory Health	White matter integrity of the corpus callosum is linked to NREM interhemispheric EEG coherence in older subjects	500	0 yr 3 mths	Circulatory and Respiratory Health	No
Bouchard, Stephane	Direct Payment	Canada Research Chairs - CIHR Funded - Tier 2	200811CRC	Special Cases - Awards Programs	CANADA RESEARCH CHAIRHOLDER / TITULAIRE DE CHAIRE DE RECHERCHE DU CANADA	1400000	7 yrs 0 mth	#N/A	No
Bouchard, Stephane	Direct Payment	Canada Research Chairs - CIHR Funded - Tier 1	201510T1C	Special Cases - Awards Programs	Canada Research Chair Tier 1	1400000	7 yrs 0 mth	#N/A	No
Boucher, Rene	Communities, Alliances & Networks (Saskatchewan)	Travel Awards - AIDS 2022 Conference	202207TAA	Special Cases - Awards Programs	AIDS 2022 Conference Travel Awards	3000	1 yr 0 mth	#N/A	No
Boucherat, Olivier	Université Laval	Project Grant	202403PJT	Respiratory System	Targeting Integrin Signaling to Alleviate Remodeling in Pulmonary Arteries and the Right Ventricle in Pulmonary Hypertension	856800	5 yrs 0 mth	Circulatory and Respiratory Health	No
Boucoiran, Isabelle	Centre hospitalier universitaire Sainte-Justine (Montréal, Québec)	PRIZE - Pro. - PA: The Bhagirath Singh Early Career Award in Infection and Immu.	202010PJL	Special Cases	CMV Dynamics and Transmission in Pregnancy: Comparison Between Women Living with and without HIVThe Bhagirath Singh Early Career Prize in Infection and Immunity:	12500	1 yr 0 mth	Infection and Immunity	No
Boudreau, Denis	Université Laval	Operating Grant: SARS-CoV-2 variants supplement stream 1	202102VS1	Special Cases	COVID-19 Variant Supplement - Development of a portable point-of-care device for rapid testing of SARS-CoV-2	50000	1 yr 0 mth	Infection and Immunity	No
Boudreau, François	Université du Québec ‡ Trois-RiviËres	Planning and Dissemination Grant - Institute Community Support	201903PCS	Planning and Dissemination - INMD	Prévenir le gain de poids auprËs de jeunes adultes universitaires : identifier leurs besoins, attentes et préférences pour la conception d'un portail multiplateforme	13510	1 yr 0 mth	Nutrition, Metabolism, and Diabetes	No
Boudreau, François	Université de Sherbrooke	Planning and Dissemination Grant - Institute Community Support	201903PCS	Planning and Dissemination - INMD	Chronic Inflammation, Immunity and Cancer 2019	15000	1 yr 0 mth	Nutrition, Metabolism, and Diabetes	No
Boudreau, Jeanette E	Dalhousie University (Nova Scotia)	CIHR - ICR / Cancer Research Society Partnership - Research Grants	202103CRP	Special Cases	Immune evasion from natural killer cells by non small cell lung carcinoma	60000	2 yrs 0 mth	Cancer Research	No
Boudreau, Maxine	Direct Payment	Travel Awards - Institute Community Support	201201ISU	Institute of Circulatory and Respiratory Health	The relationship between panic disorder, asthma self-efficacy, and asthma control in adult asthmatics	500	0 yr 1 mth	Circulatory and Respiratory Health	No
Boudreau, Philippe	Direct Payment	Travel Awards - Institute Community Support	201201ISU	Institute of Circulatory and Respiratory Health	Individual contributors to circadian adaptation in night shift work	1000	0 yr 1 mth	Neurosciences, Mental Health and Addiction	No
Boudreault, Jérémie	INRS - (Québec, QC)	AI4PH Summer Institute Travel Awards	2022064PH	Special Cases - Awards Programs	AI4PH Summer Institute 2022 ? Travel Award	1588	0 yr 8 mths	#N/A	No
Boudreault, Jérémie	INRS - (Québec, QC)	AI4PH Summer Institute Travel Awards	2023064PH	Special Cases - Awards Programs	AI4PH Summer Institute 2023 Travel Award	1526	1 yr 0 mth	#N/A	No
Boudreault, Simon	Université de Sherbrooke	Travel Awards - Institute Community Support	201802ISU	HIV/AIDS and/or other Sexually Transmitted and Blood-borne Infections (STBBIs).	Reovirus Infection Alters Host Cell Alternative Splicing Landscape	1350	1 yr 0 mth	Infection and Immunity	No
Boughner, Julia C	University of Saskatchewan	CIHR Café Scientifique Program - Open Pool	202303IC0	Special Cases	Down the Rabbit Hole: Scientists' real-life adventures in misinformation and social media during the COVID-19 pandemic	6000	1 yr 0 mth	Population and Public Health	No
Bougie, Olga	Queen's University (Kingston, Ontario)	Operating Grant: Women's Health Clinical Mentorship Grant	201910WHC	Women's Health Clinical Mentorship Grant	Evaluating the Risk of Cardiovascular Disease in Women with Endometriosis	49997	1 yr 0 mth	Gender and Health	No
Bouhaddioui, Wafae	Direct Payment	Travel Awards - Institute Community Support	201201ISU	Institute of Gender and Health	Est-ce-que la thérapie anténatale avec les glucocorticoÔdes a révélé tout son potentiel?	2325	0 yr 1 mth	Gender and Health	No
Boukhatem, Imane	Montreal Heart Institute	Travel Awards - Institute Community Support	201901ISU	Institute of Circulatory and Respiratory Health	Platelets express a truncated form of TrkB involved in BDNF signalling	1000	1 yr 0 mth	Circulatory and Respiratory Health	No
Boulahya, Rahma	Montreal Heart Institute	Travel Awards - Institute Community Support	201707ISU	Institute of Circulatory and Respiratory Health	Le Brain-Derived Neurotrophic Factor (BDNF) induit l'agrégation plaquettaire par des mécanismes dépendants de médiateurs secondaires	1000	1 yr 0 mth	Circulatory and Respiratory Health	No
Boule, Normand G; Little, Jonathan P	University of Alberta	Planning and Dissemination Grant - Institute Community Support	201408PCS	Planning and Dissemination - INMD	The Canadian E-PAraDiGM (Exercise-Physical Activity and Diabetes Glucose Monitoring) Protocol	19250	1 yr 0 mth	Nutrition, Metabolism, and Diabetes	No
Boulet, Marie MichËle	Direct Payment	Travel Awards - Institute Community Support	201305ISU	Institute of Gender and Health	Branched-chain amino acid-related signature of visceral obesity and cardiometabolic risk factors	2500	0 yr 3 mths	Gender and Health	No
Boulianne, Gabrielle L	Direct Payment	Canada Research Chairs - CIHR Funded - Tier 1	201104T1C	Special Cases - Awards Programs	CANADA RESEARCH CHAIRHOLDER / TITULAIRE DE CHAIRE DE RECHERCHE DU CANADA	1400000	7 yrs 0 mth	#N/A	No
Boulos, Mark I; Ayas, Najib; Kendzerska, Tetyana	Sunnybrook Research Institute (Toronto, Ontario)	Planning and Dissemination Grant - Institute Community Support	201903PCS	Planning and Dissemination - INMHA	Using an Interactive Website to Disseminate Normal Polysomnography Parameters in Healthy Adults	18433	1 yr 0 mth	Neurosciences, Mental Health and Addiction	No
Boulos, Mark I; Kendzerska, Tetyana	Sunnybrook Research Institute (Toronto, Ontario)	Planning and Dissemination Grant - Institute Community Support	202307PCS	Planning and Dissemination Grants	Using an Interactive Website to Disseminate Normal Overnight and Daytime Polysomnography Parameters	9991	1 yr 0 mth	Neurosciences, Mental Health and Addiction	No
Boulton, Stephen	McMaster University	Travel Awards - Institute Community Support	201607ISU	Institute of Circulatory and Respiratory Health	The Bradycardia-Inducing S672R Mutation of the HCN4 Ion Channel Modulates cAMP-Binding Kinetics Through Enhanced Internal Dynamics	1000	1 yr 0 mth	Circulatory and Respiratory Health	No
Bourbeau, Jean	Research Institute of the McGill University Health Centre	CIHR Café Scientifique Program	201006SCI	Special Cases	La face cachée de la MPOC	3000	1 yr 0 mth	Circulatory and Respiratory Health	No
Bourbeau, Jean; Anderson, David R; Batist, Gerald; Bell, Emily C; Benoit, Britney L; Collister, David; Dasgupta, Kaberi; Fahim, Christine; Fergusson, Dean A; Filion, Kristian B; Gahagan, Jacqueline C; Goos, Lisa; Khan, Nadia A; King, Malcolm; Li, Linda C; Mitra, Souvik; Morin, Suzanne N; Pilote, Louise; Reiman, Tony; Richer, Lawrence P; Saleh, Ramy R; Sapp, John L; Tomblin Murphy, Gail G; Yeh, An…	Research Institute of the McGill University Health Centre	Training Grant: Clinical Trials Training Platforms - Indirect Costs	202207CT3	Clinical Trials Training Platforms (CTTP)	Canadian Consortium of Clinical Trial Training (CANTRAIN) platform: enhancing career preparedness in RCT research targeting different audiences across the continuum	2829331	3 yrs 0 mth	Health Services and Policy Research	No
Bourbeau, Jean; Anderson, David R; Batist, Gerald; Bell, Emily C; Benoit, Britney L; Collister, David; Dasgupta, Kaberi; Fahim, Christine; Fergusson, Dean A; Filion, Kristian B; Gahagan, Jacqueline C; Goos, Lisa; Khan, Nadia A; King, Malcolm; Li, Linda C; Mitra, Souvik; Morin, Suzanne N; Pilote, Louise; Reiman, Tony; Richer, Lawrence P; Saleh, Ramy R; Sapp, John L; Tomblin Murphy, Gail G; Yeh, An…	Research Institute of the McGill University Health Centre	Training Grant: Clinical Trials Training Platforms	202207CTT	Clinical Trials Training Platforms (CTTP)	Canadian Consortium of Clinical Trial Training (CANTRAIN) platform: enhancing career preparedness in RCT research targeting different audiences across the continuum	##########	3 yrs 0 mth	Health Services and Policy Research	No
Bourbonnais, Anne	Direct Payment	Canada Research Chairs - CIHR Funded - Tier 2	201910CRC	Special Cases - Awards Programs	Canada Research Chairs - Tier 2	600000	5 yrs 0 mth	#N/A	No
Bourgeault, Ivy L	Direct Payment	Best Brains Exchange Travel Award	201204BBR	Special Cases - Awards Programs	Primary Health Care Human Resources Policy Development	2577	1 yr 0 mth	#N/A	No
Bourgeault, Ivy L	University of Ottawa	Planning and Dissemination Grant - Institute Community Support	201402PCS	Planning and Dissemination - IGH	Free Standing Birth Centres: Planning an Ethnography of an Alternative Workplace for Midwives	8907	1 yr 0 mth	Gender and Health	No
Bourgeault, Ivy L	University of Ottawa	Dissemination Events	201006KDE	Dissemination Events Grants	Conference of the Canadian Society for the Sociology of Health	21286	1 yr 0 mth	#N/A	No
Bourgeault, Ivy L	University of Ottawa	Knowledge Translation Supplement	201110KTB	Meetings, Planning and Dissemination Grant: End of Grant Knowledge Supplement	Knowledge Translation Tools Addressing Comparative Perspectives on the Migration of Health Workers	100000	1 yr 0 mth	Health Services and Policy Research	No
Bourgeault, Ivy L	University of Ottawa	Healthy and Productive Work - Partnership Grants	201711PWP	Special Cases	Healthy Professional/Knowledge Workers: Examining the Gendered Nature of Mental Health Issues, Leaves of Absence & Return to Work Experiences from a Comparative Perspective	800000	5 yrs 0 mth	#N/A	No
Bourgeault, Ivy L	University of Ottawa	Healthy and Productive Work - PDG	201511HPW	Special Cases	Healthy and productive knowledge workers: the impact of a personal or familial mental health issue in health care, education and accounting/IT professions and accommodating return to work	100000	2 yrs 0 mth	#N/A	No
Bourgeault, Ivy L; Adams, Owen B; Ballinger, Geoff; Connell, Krista; Grimes, Kelly	University of Ottawa	Planning and Dissemination Grant - Institute Community Support	201601PCS	Planning and Dissemination - IHSPR	Canadian Health Workforce Conference 2016: Optimizing the Canadian Health Workforce	10000	1 yr 0 mth	Health Services and Policy Research	No
Bourgeault, Ivy L; Dunn, James R; Labonté, Ronald; Manuel, Douglas G; QuiÒonez, Carlos R	University of Ottawa	Knowledge Translation Supplement	201010KTB	Meetings, Planning and Dissemination Grant: End of Grant Knowledge Supplement	Scaling up Population Health Knowledge and Intersectoral Action	84350	1 yr 0 mth	#N/A	No
Bourgeault, Ivy L; Kaufman, Karyn J	University of Ottawa	Meetings, Planning and Dissemination Grant: PHSI	201006MPS	Meetings, Planning and Dissemination Grant: Partnerships for Health System Improvement	Development of a PHSI Multiple Intervention Research Grant to Curb Rising Caesarean Section Rates	15000	1 yr 0 mth	#N/A	No
Bourgeault, Ivy L; Kryzanauskas, Michelle; Wilson, Ann K	University of Ottawa	Planning Grants: Priority Announcement - Reproductive and Child Health	201110MRP	Planning Grants	Is Close Proximity To Emergency Obstetrical Services A Prerequisite For Safety?	20000	1 yr 0 mth	Gender and Health	No
Bourgeault, Ivy L; Slade, Steve	University of Ottawa	Planning and Dissemination Grant - Institute Community Support	201903PCS	Planning and Dissemination - IHSPR	Scaling up Health Workforce Innovations to Promote Equity, Diversity and Inclusion	10000	1 yr 0 mth	Health Services and Policy Research	No
Bourgeault, Ivy L; Spitzer, Denise L	University of Ottawa	Planning and Dissemination Grant - Institute Community Support	201402PCS	Planning and Dissemination - IGH	Developing a tool for analyzing and planning for sex/gender in research on the international migration of health workers	9750	1 yr 0 mth	Gender and Health	No
Bourgeois-Daigneault, Marie-Claude	Centre hospitalier de l'Université de Montréal (CHUM)	PRIZE - Project Grant - PA: Prize: Early Career Investigator in Cancer	202010PJF	Special Cases	Early Career Award in Cancer: To uncover, understand and exploit the estrogen-oncolytic virus crosstalk to improve therapy	25000	1 yr 0 mth	Cancer Research	No
Bourgeois-Daigneault, Marie-Claude	Centre hospitalier de l'Université de Montréal (CHUM)	CIHR - ICR / Cancer Research Society Partnership - Research Grants	202103CRP	Special Cases	Investigating the role of the immunoproteasome in the efficacy of oncolytic virotherapy against breast cancer	60000	2 yrs 0 mth	Cancer Research	No
Bourne, Kate	University of Calgary	Travel Awards - Institute Community Support	201808ISU	Institute of Circulatory and Respiratory Health	Postural Tachycardia Syndrome and Pregnancy: Insights from a cross-sectional community based survey	1000	1 yr 0 mth	Circulatory and Respiratory Health	No
Bournival, Diane	Direct Payment	Operating Grant: Secretariat for the responsible conduct of Research	201904PRE	Special Cases	6iËme Conférence mondiale sur l'intégrité de la recherche.	3112	1 yr 0 mth	#N/A	No
Bourque Bearskin, Lisa	Direct Payment	Travel Awards - Institute Community Support	201209ISU	Institute of Indigenous Peoples' Health	Nursing in the face of the other.	2500	0 yr 3 mths	Indigenous Peoples' Health	No
Bourque Bearskin, Lisa	University of Alberta	Travel Awards - Institute Community Support	201510ISU	Institute of Indigenous Peoples' Health	M‚mawoh kam‚towin: Coming Together To Help Each Other: Honouring Indigenous Nursing Knowledge	2500	1 yr 0 mth	Indigenous Peoples' Health	No
Bourque Bearskin, Lisa; Wazni, Liquaa	University of Victoria (British Columbia)	Planning and Dissemination Grant - Institute Community Support	202307PCS	Planning and Dissemination Grants	Indigenous Knowledge in Nursing: Co-Creating Indigenous Health Nursing Wise Practices	25000	1 yr 0 mth	Population and Public Health	No
Bourque, Charles W	Research Institute of the McGill University Health Centre	Project Grant	202403PJT	Systems & Circuits Neurosciences - A	Mechanisms by which MDMA (Ecstasy) can cause life-threatening hyponatremia and why females are at greater risk	979200	5 yrs 0 mth	Neurosciences, Mental Health and Addiction	No
Bourque, Danielle H	University of Alberta	Travel Award: Symposium on Mental Wellness in Circumpolar Communities	201501MWC	Special Cases - Awards Programs	Symposium on Mental Wellness in Circumpolar Communities	3600	0 yr 2 mths	#N/A	No
Bourque, Domonique	University of Alberta	Travel Award: Symposium on Mental Wellness in Circumpolar Communities	201501MWC	Special Cases - Awards Programs	Symposium on Mental Wellness in Circumpolar Communities	3600	0 yr 2 mths	#N/A	No
Bourque, Guillaume	Direct Payment	Canada Research Chairs - CIHR Funded - Tier 1	201910T1C	Special Cases - Awards Programs	Canada Research Chairs - Tier 1	1400000	7 yrs 0 mth	#N/A	No
Bourque, Guillaume; Hirst, Martin	McGill University	Planning and Dissemination Grant - Institute Community Support	202202PCS	Planning and Dissem. - Canadian Epigenetics, Environment and Health Research Consortium	CIHR-AMED Dissemination at CEEHRC AGM	20000	1 yr 0 mth	Genetics	No
Bourque, Mélanie	Direct Payment	Travel Awards - Institute Community Support	201305ISU	Institute of Gender and Health	ERalpha interact with GPER1 to mediate a neuroprotective effect in MPTP mice	1875	0 yr 3 mths	Gender and Health	No
Bourque, Stephane	Direct Payment	Canada Research Chairs - CIHR Funded - Tier 2	201810CRC	Special Cases - Awards Programs	Canada Research Chair - Tier 2	600000	5 yrs 0 mth	#N/A	No
Bouskila, Joseph M	Université de Montréal	Canada Graduate Scholarships - Michael Smith Foreign Study Supplements	201406FSS	Special Cases - Awards Programs	Les récepteurs endocannabinoÔdes et glycinergiques en relation avec l'alcoolisme foetal chez le singe	6000	0 yr 3 mths	#N/A	No
Boutilier, Jessica A	Direct Payment	Travel Awards - Institute Community Support	201301ISU	Institute of Human Development, Child and Youth Health	When School Hurts: Understanding and Managing Pain in the Classroom	1000	0 yr 3 mths	Human Development, Child and Youth Health	Yes
Boutros, Paul C	Ontario Institute for Cancer Research (Toronto, Ontario)	Operating Grant: Bioinformatics and Computational Biology	201603BOP	Special Cases	Enhanced and Automated Visualization of Complex Data.	133332	2 yrs 0 mth	Genetics	No
Bouvier, Michel	Direct Payment	Canada Research Chairs - CIHR Funded - Tier 1	201504T1C	Special Cases - Awards Programs	Canada Research Chair Tier 1	1400000	7 yrs 0 mth	#N/A	No
Bouvier, Michel; Kolb, Peter; Selent, Jana	Université de Montréal	Team Grant: NEURON	201806NDD	Special Cases	A novel paradigm for effective and safer treatment of schizophrenia: biased (ant)agonists with a characterized polypharmacological profile	100000	3 yrs 0 mth	Neurosciences, Mental Health and Addiction	No
Bowden, Kristin L	Direct Payment	Travel Awards - Institute Community Support	201201ISU	Institute of Circulatory and Respiratory Health	The role of lysosomal acid lipase in the regulation of the ATP-binding cassette transporter A1 and reverse cholesterol transport	1400	0 yr 1 mth	Circulatory and Respiratory Health	No
Bowdish, Dawn M	Direct Payment	Canada Research Chairs - CIHR Funded - Tier 2	201310CRC	Special Cases - Awards Programs	CRC Tier 2	500000	5 yrs 0 mth	#N/A	No
Bowdish, Dawn M	Direct Payment	Canada Research Chairs - CIHR Funded - Tier 2	201810CRC	Special Cases - Awards Programs	Canada Research Chair - Tier 2	500000	5 yrs 0 mth	#N/A	No
Bowdish, Dawn M; Verschoor, Chris P	McMaster University	Project Grant	202403PJT	Biological and Clinical Aspects of Aging	Humoral and cellular immune responses to COVID-19 infections and vaccinations in older and frail adults	1028926	5 yrs 0 mth	Aging	No
Bowen, Angela N; Muhajarine, Nazeem	University of Saskatchewan	Knowledge Translation Supplement	200906KTB	Meetings, Planning and Dissemination Grant: End of Grant Knowledge Supplement	Maternal Mental Health Strategy: Increasing Awareness in Saskatchewan	40000	1 yr 0 mth	#N/A	No
Bowen, Sarah J	University of Alberta	Knowledge Translation Supplement - PA: Health and Health Equity	201002KHH	Meetings, Planning and Dissemination Grant: End of Grant Knowledge Supplement	Promoting health equity: effective knowledge to action strategies	38570	1 yr 0 mth	#N/A	No
Bowen, Sarah J; Beaupre, Elizabeth; Wright, Brock J	University of Alberta	Planning Grants	201210KPE	Planning Grants	Planning for introduction and evaluation of Physician Assistants into Primary Care	23995	1 yr 0 mth	Health Services and Policy Research	No
Bowerman, Aaron	Direct Payment	Travel Awards - AIDS 2022 Conference	202207TAA	Special Cases - Awards Programs	AIDS 2022 Conference Travel Awards	2504	1 yr 0 mth	#N/A	No
Bowes, Eric	University of British Columbia	Lindau Prize	201507LPR	Special Cases - Awards Programs	65th Lindau Nobel Laureate Meeting Recipient	0	1 yr 0 mth	#N/A	No
Bowman, Drew	University of Western Ontario	Travel Awards - Institute Community Support	201901ISU	CPHA Conference	Exploring the Link Between Retail Food Environments and Teen Purchasing in London, Ontario†	1500	1 yr 0 mth	Population and Public Health	No
Boycott, Kym M	Direct Payment	Canada Research Chairs - CIHR Funded - Tier 1	201810T1C	Special Cases - Awards Programs	Canada Research Chair - Tier 1	1400000	7 yrs 0 mth	#N/A	No
Boycott, Kym M	University of Ottawa	Genomics and Personalized Health -Large-Scale Applied Genomics Res Projects	201710GP1	Special Cases	Care4Rare Canada: Harnessing multi-omics to deliver innovative diagnostic care for rare genetic diseases in Canada (C4R-SOLVE)	2801102	4 yrs 0 mth	Genetics	No
Boycott, Kym M	Children's Hospital of Eastern Ontario Research Institute Inc	Genomics and Personalized Health	201208GPH	Special Cases	Enhanced CARE for RARE Genetic Diseases in Canada	2500000	4 yrs 0 mth	#N/A	No
Boycott, Kym M	Children's Hospital of Eastern Ontario Research Institute Inc	Operating Grant: SickKids-CIHR-IHDCYH New Investigator Grants	200902SKF	Special Cases	Identification of a novel gene for Joubert syndrome; a mid-hindbrain malformation	74672	2 yrs 6 mths	#N/A	No
Boycott, Kym M; Brudno, Michael	Children's Hospital of Eastern Ontario Research Institute Inc	Genomics and Precision Health Top-up	202010GPT	Special Cases	Care4Rare-SOLVE	100000	1 yr 0 mth	#N/A	No
Boycott, Kym M; Friedman, Jan M; Michaud, Jacques L	Children's Hospital of Eastern Ontario Research Institute Inc	Advancing Technology Innovation Through Discovery	201010ATE	Special Cases	Finding of Rare Disease Genes in Canada (FORGE CANADA)	1225000	1 yr 0 mth	#N/A	No
Boyd, Jade	University of British Columbia	Project Grant - PA: Pandemic Preparedness and Health Emergencies: ECI Prize	202203ECP	Special Cases	Prize 202203PJT - An intersectional investigation of women's experiences of overlapping overdose and COVID-19 public health crises	100000	1 yr 0 mth	Population and Public Health	No
Boyd, John H; Brunham, Liam R; Hux, Janet E; Lovshin, Julie A; Rush, Barret; Russell, James A; Senior, Peter A; Drucker, Daniel J; Kumar, Anand; Walley, Keith R	University of British Columbia	Team Grant: Sepsis Research Network - LOI	201901SRL	Team Grant : Sepsis Research Network	SONRIS 2.0: Sepsis Outcomes Network to Improve Survival	25000	1 yr 0 mth	Circulatory and Respiratory Health	No
Boyd, Lara	Direct Payment	Canada Research Chairs - CIHR Funded - Tier 2	201104CRC	Special Cases - Awards Programs	CANADA RESEARCH CHAIRHOLDER / TITULAIRE DE CHAIRE DE RECHERCHE DU CANADA	500000	5 yrs 0 mth	#N/A	No
Boydell, Katherine M	Hospital for Sick Children (Toronto)	Meetings, Planning and Dissemination Grant: Knowledge Translation	200902KWS	Meetings, Planning and Dissemination Grant: Knowledge Translation	Exploring the Transformational Potential of Arts-Based Research: Theory, Method and Practice	15000	1 yr 0 mth	#N/A	No
Boydell, Katherine M; LafreniËre, Darquise	Hospital for Sick Children (Toronto)	Planning Grants	201006KPE	Planning Grants	Ethical Challenges in Arts-based Health Research	22000	1 yr 0 mth	#N/A	No
Boye, Sandra M	Université de Montréal	Meetings, Planning and Dissemination Grant: INMHA	201010MNM	Meetings, Planning and Dissemination Grant: Neurosciences, Mental Health and Addiction	34th Annual Meeting of the Canadian College of Neuropsychopharmacology (CCNP)	10000	1 yr 0 mth	#N/A	No
Boyer, Marjorie	Université Laval	Travel Awards - Institute Community Support	201802ISU	ICRH - International Symposium on Atherosclerosis (ISA) Travel Awards	Associations between plasma PCSK9 levels and postprandial lipemia markers in abdominally obese men with dyslipidemia undergoing lifestyle modification therapy	1000	1 yr 0 mth	Nutrition, Metabolism, and Diabetes	No
Boyer, Yvonne M	Direct Payment	Canada Research Chairs - CIHR Funded - Tier 2	201304CRC	Special Cases - Awards Programs	CANADA RESEARCH CHAIRHOLDER - Tier 2 / TITULAIRE DE CHAIRE DE RECHERCHE DU CANADA - Niveau 2	500000	5 yrs 0 mth	#N/A	No
Boyko, Jennifer A	University of Waterloo (Ontario)	Travel Awards - Institute Community Support	201701ISU	CPHA Conference	A novel approach from tobacco control for documenting public health practice for learning, improvement and impact	1500	1 yr 0 mth	Population and Public Health	No
Boyle, Michael H	Direct Payment	Canada Research Chairs - CIHR Funded - Tier 1	200911T1C	Special Cases - Awards Programs	CANADA RESEARCH CHAIRHOLDER / TITULAIRE DE CHAIRE DE RECHERCHE DU CANADA	1400000	7 yrs 0 mth	#N/A	No
Braam, Branko	University of Alberta	Team Grant: Chronic Disease Risk and Intervention Strategies - LOI	201103TCL	Team Grant: Chronic Disease Risk and Intervention Strategies - LOI	Improving patient and care provider alignment in cardiovascular disease management by an electronic medical dashboard approach	10000	1 yr 0 mth	Circulatory and Respiratory Health	No
Bradford, Brent	Direct Payment	Operating Grant: Secretariat for the responsible conduct of Research	201904PRE	Special Cases	6th World Conference on Research Integrity.	3500	1 yr 0 mth	#N/A	No
Bradwell, Sarah	Simon Fraser University (Burnaby, B.C.)	Canada Graduate Scholarships - Michael Smith Foreign Study Supplements	202306FSS	Special Cases - Awards Programs	Exercise to Improve Persistent Immune Dysfunction In Sepsis Survivors	6000	0 yr 2 mths	#N/A	No
Braga, Luis	McMaster University	Planning Grants	201210KPE	Planning Grants	Establishing an International Pediatric Urology Task Force on Hypospadias Repair: Standardizing Surgical Outcomes in Clinical Research	25000	1 yr 0 mth	Population and Public Health	No
Braid, Lorena	Direct Payment	Canada Research Chairs - CIHR Funded - Tier 2	202011CRC	Special Cases - Awards Programs	Canada Research Chair - Tier 2	600000	5 yrs 0 mth	#N/A	No
Brais, Bernard	McGill University	Team Grant: E-Rare-3 Joint Transnational Call	201506ERT	Special Cases	PREPARE: Preparing for therapies in autosomal recessive ataxias	0	3 yrs 0 mth	Genetics	No
Brais, Bernard	McGill University	Team Grant: E-Rare-3 Joint Transnational Call	201906ERT	Special Cases	PROSPAX: an integrated multimodal progression chart in spastic ataxias	224436	3 yrs 0 mth	Neurosciences, Mental Health and Addiction	No
Brais, Bernard	McGill University	Team Grant: E-Rare-3 Joint Transnational Call	202006ERT	Special Cases	Designing a toolbox of paradigmatic treatments for a targeted molecular medicine approach to autosomal-recessive ataxias	225000	3 yrs 0 mth	Genetics	No
Braithwaite, Erika	Direct Payment	Travel Awards - Institute Community Support	201401ISU	Institute of Human Development, Child and Youth Health	Examining the effect of parental incarceration on children's mental health in the United States	1000	0 yr 3 mths	Neurosciences, Mental Health and Addiction	No
Braitstein, Paula	University of Toronto	CIHR-IPPH Trailblazer Award - Mid-Career Population/Public Health Researcher	201701TLB	CIHR-IPPH Trailblazer Award in Population Health Solutions	Recognition and response: Using applied public health research to understand and address a population health emergency in street-connected children and youth in Kenya	12500	1 yr 0 mth	Population and Public Health	No
Braitstein, Paula	University of Toronto	Planning and Dissemination Grant - Institute Community Support	201508PCS	Planning and Dissemination - INMD	Nutrition, food security and resilient adaptation to climate change in Canada and East Africa	15000	1 yr 0 mth	Nutrition, Metabolism, and Diabetes	No
Bramson, Jonathan L	McMaster University	Dissemination Events - Priority Announcement: Infection and Immunity	201210MII	Dissemination Events Grants	Canadian Cancer Immunotherapy Consortium Symposium 2013	20000	1 yr 0 mth	Cancer Research	No
Bramson, Jonathan L	Direct Payment	Canada Research Chairs - CIHR Funded - Tier 1	201304T1C	Special Cases - Awards Programs	CANADA RESEARCH CHAIRHOLDER - Tier 1 / TITULAIRE DE CHAIRE DE RECHERCHE DU CANADA - Niveau 1	1400000	7 yrs 0 mth	#N/A	No
Bramson, Jonathan L; Dekaban, Gregory A; Foley, Ronan; Galipeau, Jacques; Levings, Megan K; Medin, Jeffrey A; Nelson, Brad H; Perreault, Claude; Spaner, David E; Thibault, Pierre; Wan, Yonghong	McMaster University	Team Grant: Terry Fox New Frontiers Program in Cancer (LOI)	200905TFL	Team Grant: Terry Fox New Frontiers Program in Cancer (LOI)	Cancer Immunotherapy Program	0	0 yr 0 mth	Cancer Research	No
Brand, Marjorie C	Direct Payment	Canada Research Chairs - CIHR Funded - Tier 2	200904CRC	Special Cases - Awards Programs	CANADA RESEARCH CHAIRHOLDER / TITULAIRE DE CHAIRE DE RECHERCHE DU CANADA	500000	5 yrs 0 mth	#N/A	No
Brandeis, Elizabeth	McMaster University	CIHR Café Scientifique Program - Open Pool	202303IC0	Special Cases	Ontario Midwifery Model of Care Cafe: an inclusive engagement of childbearing people to inform midwifery sustainability in Ontario	6000	1 yr 0 mth	Health Services and Policy Research	No
Brandon, Mark P	Direct Payment	Canada Research Chairs - CIHR Funded - Tier 2	202004CRC	Special Cases - Awards Programs	Canada Research Chairs - Tier 2	500000	5 yrs 0 mth	#N/A	No
Brandon, Mark P	Direct Payment	Canada Research Chairs - CIHR Funded - Tier 2	201504CRC	Special Cases - Awards Programs	Canada Research Chair Tier 2	500000	5 yrs 0 mth	#N/A	No
Brandon, Nicholas	Public Health Ontario (Toronto)	Travel Awards - Institute Community Support	201901ISU	IPPH - Starting Investigators Workshop Travel Bursaries	IPPH Starting Investigators Workshop	1215	1 yr 0 mth	Population and Public Health	No
Branton, Philip E	McGill University	Dissemination Events - Priority Announcement: Cancer Research	201110DCA	Dissemination Events Grants	Montreal DNA Tumour Virus Meeting 2012	18280	1 yr 0 mth	Cancer Research	No
Brar, Jasdeep	McMaster University	Travel Awards - Institute Community Support	202310ISU	Travel Awards - Institute Community Support	Effectiveness of health literacy interventions among community-dwelling older adults: a systematic review of randomized controlled trials	2000	1 yr 0 mth	Aging	No
Brasher, Megan A	University of Guelph	Travel Awards - Institute Community Support	201802ISU	Institute of Cancer Research	Analysis of SNARE Regulation During Tumor Cell Invasion	1000	1 yr 0 mth	Cancer Research	No
Brassard, Jonathan	McGill University	Canada Graduate Scholarships - Michael Smith Foreign Study Supplements	202306FSS	Special Cases - Awards Programs	Fabrication of a vascularized bioartificial pancreas using macroencapsulation of stem cell-derived pancreatic islet cells for the treatment of type 1 Diabetes	6000	0 yr 6 mths	#N/A	No
Brassard, Paul	McGill University	Planning Grants - PA: Health Research Involving Aboriginal People	201002PIA	Planning Grants	Transition to end of life care for cancer patients in Nunavik	20000	1 yr 0 mth	#N/A	No
Brassard, Paul	McGill University	Planning Grants - PA: First Nations, Inuit or Métis Planning Activities	201110PME	Planning Grants	The burden of Helicobacter pylori in Nunavik	25000	1 yr 0 mth	Indigenous Peoples' Health	No
Brassinga, Ann Karen	University of Manitoba	Planning and Dissemination Grant - Institute Community Support	201708PCS	Planning and Dissemination - III	Microbial Pathogenesis and Resistance Program at the 68th Annual Canadian Society of Microbiologists (CSM) Conference	10000	1 yr 0 mth	Infection and Immunity	No
Brauer, Carmen A	University of Calgary	Meetings, Planning and Dissemination Grant: PHSI	201006MPS	Meetings, Planning and Dissemination Grant: Partnerships for Health System Improvement	An interdisciplinary collaboration to explore quality indicators in pediatric orthopaedics	14360	1 yr 0 mth	#N/A	No
Brauer, Michael	University of British Columbia	Knowledge Translation Supplement	201010KTB	Meetings, Planning and Dissemination Grant: End of Grant Knowledge Supplement	Cycling in Cities Applied: Tools and Training for Healthy Travel	99915	1 yr 0 mth	#N/A	No
Brauer, Michael; Mcdaniels, Timothy L	University of British Columbia	Training Grant	200811TGF	CIHR Training Program Grants "D"	The Bridge Program: CIHR Strategic Training Program bridging public health, engineering and policy research.	1941340	6 yrs 0 mth	Population and Public Health	No
Brauer, Paula M	University of Guelph	Planning and Dissemination Grant - Institute Community Support	201903PCS	Planning and Dissemination - INMD	Screening and lifestyle interventions for pre-diabetes and metabolic syndrome in primary care	15000	1 yr 0 mth	Nutrition, Metabolism, and Diabetes	No
Brauer, Paula M	University of Guelph	Planning Grants - PA: Community-based Primary Healthcare	201106MCO	Planning Grants	National Collaboration on Obesity Management in Primary Care	25000	1 yr 0 mth	#N/A	No
Brauer, Paula M	University of Guelph	Knowledge Translation Supplement	201010KTB	Meetings, Planning and Dissemination Grant: End of Grant Knowledge Supplement	Building Consensus for Inter-disciplinary Obesity Management in Primary Care	91430	1 yr 0 mth	#N/A	No
Brauer, Paula M; Bellman, Jane	University of Guelph	Meetings, Planning and Dissemination Grant: PHSI	200902MPS	Meetings, Planning and Dissemination Grant: Partnerships for Health System Improvement	Public and primary health care partnership for obesity management: Team development	15000	1 yr 0 mth	#N/A	No
Braun, Jessica L	Brock University (Ontario)	Canada Graduate Scholarships - Michael Smith Foreign Study Supplements	202206FSS	Special Cases - Awards Programs	Neuronatin and SERCA uncoupling - a novel target for obesity?	6000	0 yr 3 mths	#N/A	No
Braverman, Nancy E	Research Institute of the McGill University Health Centre	Team Grant: E-Rare-3 Joint Transnational Call	201506ERT	Special Cases	Translating Peroxisome Biogenesis Disorders: Identifying Pharmacological Therapies and Clinical Trial Endpoints (PERescue)	324810	3 yrs 0 mth	Genetics	No
Braverman, Nancy E; Koenekoop, Robert K; Benson, Matthew D	Research Institute of the McGill University Health Centre	Op. Grant :Bringing Rare Disease Gene Therapies to Clinical Trial Readiness- LOI	202309LBR	Team Grant : Bringing Rare Disease Gene Therapies to Clinical Trial Readiness	Toward clinical translation of retinal gene therapy for Zellweger Spectrum Disorder	0	1 yr 0 mth	Genetics	No
Braverman, Nancy E; Koenekoop, Robert K; Benson, Matthew D	Research Institute of the McGill University Health Centre	Operating Grant:Bringing Rare Disease Gene Therapies to Clinical Trial Readiness	202402BRD	Team Grant : Bringing Rare Disease Gene Therapies to Clinical Trial Readiness	Toward clinical translation of retinal gene therapy for Zellweger Spectrum Disorder	1137500	4 yrs 0 mth	Genetics	No
Brazas, Michelle D	Ontario Institute for Cancer Research (Toronto, Ontario)	Planning and Dissemination Grant - Institute Community Support	201502PCS	Planning and Dissemination - III	Developing Metagenomics Analysis Skills to Progress Research	10000	1 yr 0 mth	Infection and Immunity	No
Brazas, Michelle D	Ontario Institute for Cancer Research (Toronto, Ontario)	Planning and Dissemination Grant - Institute Community Support	201502PCS	Planning and Dissemination - ICR	Accelerating personalized cancer medicine with informatics skills	10000	1 yr 0 mth	Cancer Research	No
Brazas, Michelle D	Ontario Institute for Cancer Research (Toronto, Ontario)	Dissemination Events - Priority Announcement: Cancer Research	201110DCA	Dissemination Events Grants	Bioinformatics in Cancer Genomics 2012 workshop	21617	1 yr 0 mth	Cancer Research	No
Brazas, Michelle D	Ontario Institute for Cancer Research (Toronto, Ontario)	Dissemination Events	201210KDE	Dissemination Events Grants	Providing informatics skills which advance translational health research: Canadian Bioinformatics Workshops 2013	25000	1 yr 0 mth	Genetics	No
Brazas, Michelle D	Direct Payment	Meetings, Planning and Dissemination Grant: Genetics	201010MPG	Meetings, Planning and Dissemination Grant: Genetics	Canadian Bioinformatics Workshop 2011 Series	5900	1 yr 0 mth	#N/A	No
Brazas, Michelle D	Direct Payment	Meetings, Planning & Dissemination Grant: Cancer Research	201010MPC	Meetings, Planning and Dissemination Grant: ICR	Canadian Bioinformatics Workshop: Bioinformatics in Cancer Genomics workshop	10000	1 yr 0 mth	#N/A	No
Brazas, Michelle D	Direct Payment	Meetings, Planning and Dissemination Grant: Genetics	200910MPG	Meetings, Planning and Dissemination Grant: Genetics	Canadian Bioinformatics Workshop 2010 Series	6360	1 yr 0 mth	#N/A	No
Brazas, Michelle D	Ontario Institute for Cancer Research (Toronto, Ontario)	Dissemination Events - Priority Announcement: Cancer Research	201310DCA	Dissemination Events Grants	Gaining informatics skills to support translational cancer research: Canadian Bioinformatics Workshop on Cancer Genomics 2014	25000	1 yr 0 mth	Cancer Research	No
Brazas, Michelle D	Ontario Institute for Cancer Research (Toronto, Ontario)	Planning and Dissemination Grant - Institute Community Support	202307PCS	Planning and Dissemination Grants	Planning for Bioinformatics Capacity Building	14980	1 yr 0 mth	Genetics	No
Brazas, Michelle D	Ontario Institute for Cancer Research (Toronto, Ontario)	Planning Grants - Priority Announcement: Infection and Immunity	201306MPI	Planning Grants	Moving Health Research Forward with a Coordinated International Bioinformatics Training Effort	25000	1 yr 0 mth	Infection and Immunity	No
Brazas, Michelle D	Ontario Institute for Cancer Research (Toronto, Ontario)	CIHR Café Scientifique Program	201205SCI	CIHR Café Scientifique Program	Prevent, Prevent, Prevent - What is Happening in Cancer Prevention?	3000	1 yr 0 mth	Cancer Research	No
Brazas, Michelle D	Direct Payment	CIHR Café Scientifique Program	201106SCI	CIHR Café Scientifique Program	New Frontiers in Cancer Treatment	3000	1 yr 0 mth	Cancer Research	No
Brazas, Michelle D	Direct Payment	CIHR Café Scientifique Program	201006SCI	Special Cases	Looking and Seeing Cancer: How do images affect cancer outcomes?	3000	1 yr 0 mth	Cancer Research	No
Brazas, Michelle D	Ontario Institute for Cancer Research (Toronto, Ontario)	CIHR Café Scientifique Program	201305SCI	CIHR Café Scientifique Program	Myths About Cancer	3000	1 yr 0 mth	Cancer Research	No
Brazas, Michelle D; Bourque, Guillaume; Hsiao, William; Hughes, Nia; Hussin, Julie; Kong, Jude D; Pai, Shraddha; Sukhai, Mahadeo; Wasserman, Wyeth W; Wishart, David S	Ontario Institute for Cancer Research (Toronto, Ontario)	Training Grant: HRTP - Bioinformatics, Computational Biology, Health Data Scien.	202402HR2	Health Research Training Platform (2024/2025)	The Canadian Bioinformatics, Computational Biology and Health Data Sciences Training and Community Platform (BCBHDS Platform)	5550000	6 yrs 0 mth	Genetics	No
Breau, Genevieve M	University of British Columbia	Travel Awards - Institute Community Support	201901ISU	Institute of Cancer Research	Risk factors contributing to the risk of young-onset colorectal cancer: A systematic review	1500	1 yr 0 mth	Cancer Research	No
Breault, …mile	Université de Sherbrooke	Canada Graduate Scholarships - Michael Smith Foreign Study Supplements	202306FSS	Special Cases - Awards Programs	Développement et caractérisation de nouveaux outils théranostiques dans le cancer de l?ovaire	6000	0 yr 3 mths	#N/A	No
Breden, Felix J	Simon Fraser University (Burnaby, B.C.)	Planning and Dissemination Grant - Institute Community Support	201402PCS	Planning and Dissemination - III	Workshop on Analysis, Storage and Sharing of Next-Generation Sequence Data from B-cell Receptor/Antibody and T-cell Receptor Repertoires	10000	1 yr 0 mth	Infection and Immunity	No
Breden, Felix J	Simon Fraser University (Burnaby, B.C.)	Team Grant: Canada-EU Data flagship collaboration	201804CDF	Special Cases	Architecture and tools for the query of Antibody and T-cell Receptor Sequencing Data repositories for enabling improved personalized medicine and Immunotherapy	799800	4 yrs 0 mth	Infection and Immunity	No
Bredin, Shannon S; Stone, James A; Warburton, Darren E	University of British Columbia	Planning Grants	201106KPE	Planning Grants	The development of exercise prescription guidelines for prominent medical conditions.	25000	1 yr 0 mth	#N/A	No
Breen, Jonathon S	University of British Columbia	Canada Graduate Scholarships - Michael Smith Foreign Study Supplements	201506FSS	Special Cases - Awards Programs	A study to determine what categories of ideations correlate most strongly with depressive symptoms following traumatic musculo-skeletal disability.	6000	0 yr 4 mths	#N/A	No
Brehaut, Jamie C; Arim, Rubab G; Kohen, Dafna E	Ottawa Hospital Research Institute	Knowledge Translation Supplement	200910KTB	Meetings, Planning and Dissemination Grant: End of Grant Knowledge Supplement	A Dialogue on the Health of Caregivers of Children with Disabilities	38750	1 yr 0 mth	#N/A	No
Brehaut, Jamie C; Nicholls, Stuart G	Ottawa Hospital Research Institute	Planning Grants - Priority Announcement: Ethics	201210MPE	Planning Grants	Setting a research agenda for quality assessment in research ethics review	24732	1 yr 0 mth	Health Services and Policy Research	No
Brehaut, Jamie C; Presseau, Justin	Ottawa Hospital Research Institute	Project Grant	202403PJT	Knowledge Translation Research	Targeting misinformation-associated health behaviours: Using the tools of implementation science.	983024	4 yrs 0 mth	Population and Public Health	No
Breitner, John C	Direct Payment	Canada Research Chairs - CIHR Funded - Tier 1	201010T1C	Special Cases - Awards Programs	CRC Tier 1	1400000	7 yrs 0 mth	#N/A	No
Bremer, Emily	McMaster University	Travel Awards - Institute Community Support	201501ISU	Institute of Human Development, Child and Youth Health	Differences in motor milestone attainment in 4- and 5-year old children at risk for Developmental Coordination Disorder	1000	1 yr 0 mth	Human Development, Child and Youth Health	No
[truncated: 11,743 more rows]
